# Supplementary material for: The BTB-zinc Finger Transcription Factor Abrupt Acts as an Epithelial Oncogene in Drosophila melanogaster through Maintaining a Progenitor-like Cell State
Source: PLoS Genet. 2013 Jul 18;9(7):e1003627. doi: 10.1371/journal.pgen.1003627 (PMC3715428; doi:10.1371/journal.pgen.1003627)
Supplement: Dataset S1 — Lists of differentially expressed probe sets, identified ChIP-Seq target genes, and genes within Classes 1 to 6. Sheet 1. Probe sets deregulated in ab and scrib1+ab mosaic discs (compared to control FRT82B discs). Out of 18952 probe sets, 4239 were differentially expressed (log base 2 fold change (logFC) >1, adjusted p value <0.05) within ab and scrib1+ab mosaic discs. In ab-expressing discs, 3028 probe sets were deregulated, comprising 705 probe sets (pattern 3) unique to ab-expressing discs and 2323 probe sets (pattern 4) shared with scrib1+ab discs. In scrib1+ab mosaic discs, 3534 probe sets were deregulated, comprising 1211 unique to scrib1+ab (pattern 2), together with the 2323 shared probe sets. 14713 probe sets (pattern 1) were not significantly deregulated in either genotype. Sheet 2. Genes identified from ChIP-Seq peak enrichments from ab and scrib1+ab mosaic discs. 557 genes (pattern 2) were unique to ab; 721 genes (pattern 3) were unique to scrib1+ab; and 2025 genes (pattern 1) were shared by ab and scrib1+ab samples. Sheets 3–8. Gene lists of classes 1–6 (see Figure 2C for a Venn diagram depicting the different classes). (XLS) [file pgen.1003627.s001.xls]

## Sheet: Expression array
	Abrupt.vs.FRT82B	AbruptSCRIB.vs.FRT82B	Counts
Pattern 1	0	0	14713
Pattern 2	0	1	1211
Pattern 3	1	0	705
Pattern 4	1	1	2323
Pattern 1
Probe.Set.ID	Signif.Abrupt.vs.FRT82B	Signif.AbruptSCRIB.vs.FRT82B	Rank Abrupt.vs.FRT82B	logFC Abrupt.vs.FRT82B	adj.P.Val Abrupt.vs.FRT82B	Rank AbruptSCRIB.vs.FRT82B	logFC AbruptSCRIB.vs.FRT82B	adj.P.Val AbruptSCRIB.vs.FRT82B	Gene.Title	Gene.Symbol	FlyBase
1622893_at	0	0	12602	0	1	5568	0.025479	0.010708	Immune induced molecule 3 /// Ribosomal protein S10b	IM3 /// RpS10b	FBgn0031035 /// FBgn0040736
1622894_at	0	0	12603	0	1	14537	0	1	CG15120	CG15120	FBgn0034454
1622895_at	0	0	6839	0.2234	0.104753	7235	0.220221	0.105353	CG32075	CG32075	FBgn0052075
1622897_at	0	0	12604	0	1	14538	0	1	even-skipped	eve	FBgn0000606
1622898_a_at	0	0	10636	0.106859	1	10412	-0.201346	0.552944	--- /// mitochondrial ribosomal protein S10	CG34316 /// mRpS10	FBgn0038307 /// FBgn0085345
1622900_at	0	0	12605	0	1	10773	0.000977	0.665159	Gustatory receptor 59d	Gr59d	FBgn0041236
1622901_at	0	0	11793	0.005316	1	12906	-0.005932	1	CG9993	CG9993	FBgn0034553
1622902_at	0	0	7468	-1.75969	0.197609	7988	-1.75969	0.18347	Pheromone-binding protein-related protein 5	Pbprp5	FBgn0011283
1622903_s_at	0	0	7759	0.249794	0.207785	9086	0.224716	0.245743	Transport and Golgi organization	Tango10	FBgn0030330
1622904_at	0	0	12606	0	1	8449	0.081259	0.190653	misfire	mfr	FBgn0035935
1622905_at	0	0	12607	0	1	10876	0.0016	0.701115	---	---	---
1622908_a_at	0	0	6655	0.604302	0.085668	7285	0.558777	0.11072	CG10962	CG10962	FBgn0030073
1622909_at	0	0	12502	0.001498	1	13388	0.009631	1	dPI 3-kinase	Pi3K21B	FBgn0020622
1622910_at	0	0	8127	0.006821	0.252486	12296	0.001298	1	---	---	---
1622911_at	0	0	12608	0	1	14539	0	1	---	---	---
1622912_at	0	0	12169	0.014608	1	12274	0.073872	1	Ucp4A	Ucp4A	FBgn0030872
1622913_a_at	0	0	12138	-0.006046	1	13422	-0.006046	1	PIP5K59B	PIP5K59B	FBgn0034789
1622914_at	0	0	12609	0	1	14540	0	1	---	---	---
1622915_at	0	0	12610	0	1	14541	0	1	Tetraspanin 66A	Tsp66A	FBgn0035786
1622916_at	0	0	12611	0	1	14542	0	1	CG11581	CG11581	FBgn0030540
1622917_a_at	0	0	12122	0.00074	1	13637	-0.000473	1	--- /// --- /// ---	CG42355 /// CG42356 /// CG42357	FBgn0259701 /// FBgn0259702 /// FBgn0259703
1622918_at	0	0	12612	0	1	7727	0.01853	0.167301	---	---	---
1622919_at	0	0	6406	0.027052	0.063296	13848	0.000307	1	CG14640	TwdlV	FBgn0037227
1622920_at	0	0	8074	0.009085	0.245888	11187	0.003828	0.808762	Cosens-Manning mutant	trp	FBgn0003861
1622921_at	0	0	11459	0.025634	1	10241	0.121821	0.496643	CG32022	CG32022	FBgn0052022
1622922_at	0	0	6739	0.014139	0.094918	13502	0.000374	1	CG34139	CG34139	FBgn0083975
1622923_at	0	0	10001	-0.351201	0.795395	11888	0.193185	1	wrapper	wrapper	FBgn0025878
1622927_at	0	0	12613	0	1	14543	0	1	CG8642	CG8642	FBgn0033312
1622928_at	0	0	2017	-0.521654	9e-06	2268	-0.544138	5e-06	CG7940	Arp5	FBgn0038576
1622929_at	0	0	12614	0	1	8043	0.032934	0.18347	CG31222	CG31222	FBgn0051222
1622930_a_at	0	0	6770	0.307794	0.098492	12777	0.02559	1	CG1957	CG1957	FBgn0027873
1622931_at	0	0	9957	-0.183461	0.777608	5646	-0.745875	0.012352	CG5146 /// CG5146 /// CG5146 /// CG5146 /// GA18689 /// CG5146 /// CG5146 /// CG5146 /// CG5146	CG5146 /// DanaCG5146 /// DereCG5146 /// DperCG5146 /// DpseGA18689 /// DsecCG5146 /// DsimCG5146 /// DwilCG5146 /// DyakCG5146	FBgn0035617 /// FBgn0078689 /// FBgn0086969 /// FBgn0086972 /// FBgn0086975 /// FBgn0086978 /// FBgn0086981 /// FBgn0086984 /// FBgn0086987
1622932_s_at	0	0	2909	-0.700951	0.00011	2192	-0.965903	4e-06	fascin	sn	FBgn0003447
1622935_at	0	0	12615	0	1	14544	0	1	CG12828	CG12828	FBgn0033145
1622936_at	0	0	12616	0	1	14545	0	1	---	---	---
1622938_at	0	0	12299	-0.001323	1	14359	-0.000109	1	---	---	---
1622940_at	0	0	12617	0	1	14546	0	1	CG12698	CG12698	FBgn0030721
1622941_at	0	0	7368	-0.179351	0.182895	5196	-0.35666	0.005845	CG17765	CG17765	FBgn0033529
1622942_at	0	0	12618	0	1	14547	0	1	CG31959	CG31959	FBgn0051959
1622943_s_at	0	0	5421	0.620644	0.016735	8557	0.340723	0.195506	CG2371	CG2371	FBgn0030323
1622945_a_at	0	0	10054	0.081508	0.819539	11945	0.044198	1	Lysyl-tRNA synthetase	Aats-lys	FBgn0027084
1622946_at	0	0	6011	-0.538724	0.039318	7432	-0.403324	0.128192	CG6908	CG6908	FBgn0037936
1622947_s_at	0	0	6813	0.227566	0.10289	3736	0.570778	0.000222	Voltage-dependent anion-selective channel	porin	FBgn0004363
1622948_at	0	0	3688	0.778857	0.000667	9844	0.20215	0.385828	CG17721	CG17721	FBgn0037885
1622949_at	0	0	6608	0.562157	0.08069	4986	-0.949616	0.00372	hindsight	peb	FBgn0003053
1622950_a_at	0	0	8450	-0.185875	0.313525	10390	0.128163	0.545222	CG10069	CG10069	FBgn0034611
1622951_at	0	0	7906	-0.004184	0.222989	8661	-0.004184	0.20355	---	---	---
1622952_at	0	0	6931	-0.471777	0.115422	7187	-0.483207	0.100447	---	---	---
1622953_at	0	0	12619	0	1	14548	0	1	---	---	---
1622954_at	0	0	12620	0	1	14549	0	1	---	---	---
1622955_at	0	0	11199	0.011347	1	8256	0.06337	0.184826	---	---	---
1622956_at	0	0	10070	-0.00065	0.825202	11024	-0.00065	0.75379	CG31542	CG31542	FBgn0051542
1622958_at	0	0	12621	0	1	11830	0.000365	1	CG30288	CG30288	FBgn0050288
1622959_at	0	0	12531	-0.001466	1	9926	0.220348	0.41252	CG12928	CG12928	FBgn0033432
1622960_at	0	0	12622	0	1	14550	0	1	caspase-3 protein	decay	FBgn0028381
1622961_at	0	0	12623	0	1	14551	0	1	CG40162	CG40162	FBgn0058162
1622963_at	0	0	12624	0	1	14552	0	1	---	---	---
1622964_at	0	0	12625	0	1	13035	0.002011	1	CG11053	CG34345	FBgn0085374
1622965_s_at	0	0	8136	-0.089959	0.254983	8957	-0.089959	0.231611	---	---	---
1622966_at	0	0	12626	0	1	14553	0	1	Ribosomal protein S28a	RpS28a	FBgn0039739
1622967_at	0	0	12627	0	1	14554	0	1	---	---	---
1622968_at	0	0	5333	0.508582	0.014374	10501	0.153178	0.578931	p115	p115	FBgn0040087
1622969_at	0	0	12628	0	1	14555	0	1	CG30484	CG30484	FBgn0050484
1622971_at	0	0	3167	0.643081	0.000183	3409	0.678358	9.6e-05	CG15087	CG15087	FBgn0034380
1622972_at	0	0	12046	-0.008139	1	13009	-0.012235	1	---	---	---
1622973_at	0	0	4227	0.556337	0.00202	5463	-0.447721	0.008985	CG8031	CG8031	FBgn0038110
1622974_at	0	0	12629	0	1	12940	0.000121	1	CG4000	CG4000	FBgn0038820
1622975_at	0	0	9369	-0.001081	0.556386	11106	-0.000727	0.781422	CG13477	CG13477	FBgn0036438
1622976_at	0	0	8550	-0.223374	0.330448	7070	-0.34409	0.090142	Modifier67.2	mod(mdg4)	FBgn0002781
1622977_at	0	0	12630	0	1	14556	0	1	CG14635	CG14635	FBgn0029535
1622978_at	0	0	12631	0	1	14557	0	1	CG6434	CG6434	FBgn0036972
1622980_at	0	0	10080	-0.069347	0.828498	6370	-0.249663	0.037004	GTP-binding-protein	Gbp	FBgn0013969
1622982_at	0	0	9664	-0.117825	0.663013	6674	0.312353	0.055499	stress-activated p38b MAP kinase	p38b	FBgn0024846
1622983_a_at	0	0	6061	0.52108	0.04141	6591	0.496371	0.049666	tulipano	Nup154	FBgn0021761
1622984_at	0	0	8097	-0.16044	0.249224	7768	-0.182058	0.171786	mitochodnrial SOD	Sod2	FBgn0010213
1622985_at	0	0	12632	0	1	14558	0	1	CG14325	CG14325	FBgn0038531
1622986_at	0	0	11105	-0.000351	1	11119	0.00072	0.785356	---	---	---
1622987_at	0	0	12633	0	1	14559	0	1	CG15325	CG15325	FBgn0029968
1622988_at	0	0	12634	0	1	14560	0	1	---	---	---
1622990_at	0	0	5520	0.916413	0.019259	5750	0.948678	0.014677	CG5381	CG5381	FBgn0032218
1622993_at	0	0	12007	-0.000613	1	13223	-0.000613	1	---	---	---
1622994_at	0	0	12022	0.020948	1	8014	0.417204	0.18347	---	---	---
1622995_at	0	0	8924	0.398035	0.425147	7241	0.667131	0.106116	mitochondrial ribosomal protein S17	mRpS17	FBgn0034986
1622997_at	0	0	7601	0.019631	0.199105	12839	0.001874	1	CG13141	CG34367	FBgn0085396
1622999_at	0	0	3958	-0.327475	0.00117	2316	-0.566052	5e-06	septin	2001-09-01	FBgn0011710
1623000_at	0	0	12635	0	1	14561	0	1	CG33093	CG33093	FBgn0053093
1623001_at	0	0	12636	0	1	14379	6.3e-05	1	CG31723	CG31723	FBgn0051723
1623002_at	0	0	11604	-0.007073	1	12746	-0.007073	1	CG31404	CG31404	FBgn0051404
1623003_at	0	0	12637	0	1	6230	0.348348	0.0299	---	---	---
1623004_a_at	0	0	12638	0	1	14562	0	1	CG18449	CG18449	FBgn0033285
1623005_at	0	0	12639	0	1	14563	0	1	---	---	---
1623006_at	0	0	12640	0	1	12012	0.0411	1	cocaine-sensitive serotonin transporter	SerT	FBgn0010414
1623008_at	0	0	12641	0	1	14564	0	1	CG5565 /// ---	CG5565 /// DsimCG5565	FBgn0031335 /// FBgn0086176
1623009_at	0	0	4547	0.496012	0.003645	3900	0.652413	0.000345	cyclophilin-33	cyp33	FBgn0028382
1623010_at	0	0	12642	0	1	10759	0.000776	0.659294	Odorant receptor 30a	Or30a	FBgn0032096
1623011_at	0	0	12643	0	1	14565	0	1	CG13552	CG34372	FBgn0085401
1623012_at	0	0	4715	0.823675	0.004901	4795	0.88831	0.002586	tom thumb	mRpL55	FBgn0038678
1623017_at	0	0	7173	-0.320938	0.148775	9772	-0.212454	0.369417	CG7149	CG7149	FBgn0031948
1623018_at	0	0	12644	0	1	12209	0.001195	1	CG12780 /// ---	CG12780 /// DsimCG12780	FBgn0033301 /// FBgn0259770
1623019_a_at	0	0	12083	-0.011267	1	9908	0.179077	0.406646	PROJECTIN-like	Unc-89	FBgn0053519
1623020_at	0	0	4422	-0.75095	0.00279	4850	-0.740358	0.002868	CG31937	CG31937	FBgn0031360
1623021_at	0	0	9589	0.091342	0.634325	4816	-0.382403	0.002695	20s proteasome	Prosbeta3	FBgn0026380
1623022_at	0	0	12645	0	1	13787	-0.000997	1	CG15820	CG15820	FBgn0035312
1623023_at	0	0	7078	-0.219148	0.133182	4129	-0.531036	0.000574	Slip1	Slip1	FBgn0024728
1623024_at	0	0	12646	0	1	14566	0	1	---	---	---
1623025_at	0	0	10490	0.109937	0.986677	11795	0.086741	1	CG3457	CG3457	FBgn0024984
1623026_a_at	0	0	12647	0	1	14567	0	1	CG7573	CG7573	FBgn0036153
1623027_s_at	0	0	12648	0	1	8100	0.021465	0.18347	CG6271 /// CG6277	CG6271 /// CG6277	FBgn0039475 /// FBgn0039476
1623028_at	0	0	12649	0	1	14568	0	1	CG14872	CG14872	FBgn0038346
1623030_at	0	0	12650	0	1	14569	0	1	CG11726	CG11726	FBgn0036156
1623031_a_at	0	0	8327	0.448077	0.291015	8533	0.508665	0.194063	RecQ4	RecQ4	FBgn0040290
1623032_at	0	0	12651	0	1	14570	0	1	CG2336	CG2336	FBgn0037455
1623033_at	0	0	12652	0	1	14142	9e-06	1	---	---	---
1623034_at	0	0	12653	0	1	14571	0	1	CG7026	CG7026	FBgn0038276
1623036_a_at	0	0	10380	-0.093193	0.942138	3480	0.861765	0.000119	CG10249	CG10249	FBgn0027596
1623037_a_at	0	0	4792	0.74663	0.00572	7705	0.377301	0.163914	CG5594	CG5594	FBgn0025698
1623039_at	0	0	8786	-0.254394	0.383427	5517	-0.642913	0.009927	CG3409	CG3409	FBgn0033095
1623040_at	0	0	2763	0.648077	7.6e-05	4226	0.498791	0.000733	CG4449	CG4449	FBgn0039065
1623042_at	0	0	10995	-0.009884	1	11979	-0.009884	1	---	CG34187	FBgn0085216
1623043_s_at	0	0	9808	0.206965	0.717889	9675	0.31937	0.344672	CG7852	CG7852	FBgn0035229
1623044_at	0	0	12654	0	1	14572	0	1	s15 chorion gene	Cp15	FBgn0000355
1623045_at	0	0	7409	0.143583	0.192432	3679	0.438615	0.000191	Intronic Protein 259	Ip259	FBgn0025366
1623046_at	0	0	12655	0	1	14573	0	1	CG32727	CG32727	FBgn0052727
1623047_at	0	0	5241	0.007647	0.012536	14574	0	1	---	---	---
1623048_a_at	0	0	8802	0.135326	0.38649	10672	0.091694	0.630128	GABA receptor beta subunit	Lcch3	FBgn0010240
1623050_at	0	0	12656	0	1	14575	0	1	HLH54F	HLH54F	FBgn0022740
1623051_at	0	0	12657	0	1	14576	0	1	CG18125	CG18125	FBgn0028917
1623052_at	0	0	12658	0	1	14577	0	1	---	---	---
1623054_at	0	0	10860	-0.004314	1	11858	-0.004234	1	---	---	---
1623055_at	0	0	11175	0.008665	1	13271	0.00233	1	CG9254	CG9254	FBgn0028513
1623056_at	0	0	12659	0	1	14578	0	1	---	---	---
1623057_at	0	0	7273	-0.045467	0.165622	7665	-0.045467	0.157152	---	---	---
1623058_at	0	0	10496	-0.098193	0.988076	10522	0.162494	0.584476	CG32676	CG32676	FBgn0052676
1623059_at	0	0	12660	0	1	12958	0.00011	1	---	---	---
1623062_at	0	0	12661	0	1	14579	0	1	CG13535	CG13535	FBgn0034787
1623063_at	0	0	11584	0.015718	1	13560	-0.004197	1	dpr20	dpr20	FBgn0035170
1623064_at	0	0	11375	0.004727	1	8282	0.03293	0.185214	---	---	---
1623066_at	0	0	9513	0.398142	0.608805	10122	0.450122	0.466475	Inwardly rectifying potassium channel 3	Irk3	FBgn0032706
1623067_at	0	0	12662	0	1	14580	0	1	---	---	---
1623068_at	0	0	7753	-0.006182	0.207519	8446	-0.006182	0.190492	Cytochrome P450-4e3	Cyp4e3	FBgn0015035
1623069_s_at	0	0	11426	-0.028141	1	5844	0.36704	0.016736	CG17544	CG17544	FBgn0032775
1623070_a_at	0	0	10817	0.0018	1	10902	-0.003121	0.709531	Shaker cognate w	Shaw	FBgn0003386
1623071_at	0	0	12663	0	1	14581	0	1	---	---	---
1623072_at	0	0	12664	0	1	14582	0	1	CG7709	CG7709	FBgn0038642
1623073_s_at	0	0	1680	-0.580849	3e-06	1130	-0.792862	0	dynein	ctp	FBgn0011760
1623074_at	0	0	10327	0.002819	0.922181	8964	0.006984	0.232248	---	---	---
1623075_at	0	0	12665	0	1	14583	0	1	---	---	---
1623076_at	0	0	8827	0.236881	0.397252	11789	0.083305	1	CG32803	CG32803	FBgn0052803
1623077_at	0	0	12666	0	1	14012	1.4e-05	1	---	---	---
1623078_at	0	0	12667	0	1	11060	0.000635	0.767013	---	---	---
1623079_at	0	0	6743	0.19036	0.095164	3620	0.482233	0.000168	---	---	---
1623081_at	0	0	4904	-0.372409	0.007018	6068	-0.304638	0.022904	CG3776	Jhebp29	FBgn0035088
1623082_s_at	0	0	12668	0	1	14584	0	1	---	---	---
1623084_at	0	0	11149	0.159376	1	12504	-0.117847	1	Glycogen Synthase Kinase 3	sgg	FBgn0003371
1623085_at	0	0	3244	0.793543	0.000225	10257	0.155596	0.500941	CG12637	CG12637	FBgn0030224
1623086_at	0	0	4610	0.640391	0.004081	3380	0.985445	9.1e-05	germline transcription factor	Gnf1	FBgn0004913
1623088_at	0	0	8871	0.216245	0.409733	11334	0.105676	0.859235	CG10855	CG10855	FBgn0035461
1623089_at	0	0	9968	-0.000701	0.781274	11018	-0.000663	0.750261	Male-specific RNA 84Db	Mst84Db	FBgn0004173
1623091_at	0	0	7440	0.028526	0.19644	10694	0.014101	0.641878	CG12644	CG12644	FBgn0040940
1623093_at	0	0	9554	0.020793	0.621626	10158	0.02369	0.472388	CG13188	CG13188	FBgn0033668
1623095_at	0	0	12669	0	1	9080	0.002577	0.244901	---	---	---
1623098_at	0	0	12670	0	1	14585	0	1	CG30323	CG30323	FBgn0050323
1623099_at	0	0	12671	0	1	14463	1.6e-05	1	---	---	---
1623100_at	0	0	6772	0.231507	0.098626	9366	-0.154191	0.290158	Aac11	Aac11	FBgn0027885
1623104_at	0	0	10372	0.056642	0.935355	7759	0.164871	0.170849	Smc5	Smc5	FBgn0052438
1623105_at	0	0	12672	0	1	14586	0	1	CG18672	CG18672	FBgn0040628
1623107_at	0	0	12673	0	1	14587	0	1	CG10459	CG10459	FBgn0033440
1623109_at	0	0	6042	-0.334816	0.040713	3476	-0.728379	0.000118	CG4593	CG4593	FBgn0029929
1623110_s_at	0	0	12674	0	1	12213	0.013279	1	---	---	---
1623111_at	0	0	12675	0	1	14588	0	1	CG14362	CG14362	FBgn0038186
1623113_at	0	0	12676	0	1	14589	0	1	CG13167	CG13167	FBgn0033706
1623114_at	0	0	11761	0.00567	1	6859	0.091137	0.069443	---	---	---
1623115_at	0	0	12677	0	1	10944	0.014167	0.724337	CG14071	CG14071	FBgn0032312
1623116_at	0	0	6536	-0.922645	0.074051	7333	-0.811424	0.117418	---	---	---
1623117_at	0	0	12459	0.004852	1	7898	0.538243	0.18347	CG31781	CG31781	FBgn0051781
1623118_s_at	0	0	12678	0	1	10583	0.026461	0.599749	chaoptic-like	CG4168	FBgn0028888
1623119_at	0	0	9858	0.237283	0.739872	7013	0.633624	0.083297	DnaJ-like-60	DnaJ-60	FBgn0020129
1623120_at	0	0	12679	0	1	14590	0	1	---	---	---
1623122_at	0	0	8088	0.160636	0.247923	6069	-0.290252	0.022933	CG17294	CG17294	FBgn0032032
1623123_at	0	0	12680	0	1	14591	0	1	---	---	---
1623124_at	0	0	7966	0.261856	0.229093	12008	0.06079	1	CG7376	CG7376	FBgn0035689
1623125_at	0	0	9760	-0.000814	0.694019	10680	-0.000814	0.634235	CG4459	CG4459	FBgn0038753
1623126_at	0	0	12681	0	1	14592	0	1	CG13912	CG13912	FBgn0035186
1623127_a_at	0	0	12682	0	1	14593	0	1	Mth-like 12	mthl12	FBgn0045442
1623128_at	0	0	7533	0.040938	0.197869	13093	0.00258	1	CG13455	CG13455	FBgn0036498
1623129_at	0	0	12683	0	1	14594	0	1	---	---	---
1623131_at	0	0	12684	0	1	13111	0.000978	1	---	---	---
1623132_at	0	0	12579	-0.000171	1	14595	0	1	---	---	---
1623134_at	0	0	8615	2.99856	0.346864	7181	4.6015	0.099725	CG12506	CG12506	FBgn0031276
1623136_at	0	0	10619	-0.027068	1	11576	-0.027068	0.944663	---	---	---
1623137_s_at	0	0	12446	0.000858	1	12971	-0.006681	1	dpr8	dpr8	FBgn0052600
1623138_at	0	0	6999	0.280432	0.124355	12534	-0.03237	1	CG17509	pds5	FBgn0260012
1623140_at	0	0	12685	0	1	13723	2.9e-05	1	--- /// ---	CG42297 /// CG42298	FBgn0259193 /// FBgn0259194
1623141_s_at	0	0	10622	-0.016075	1	11042	-0.022219	0.761167	---	---	---
1623142_at	0	0	12354	-0.00232	1	13792	-0.00232	1	---	---	---
1623143_s_at	0	0	12686	0	1	14596	0	1	---	---	---
1623146_at	0	0	12687	0	1	14597	0	1	CG10991	CG10991	FBgn0037389
1623147_at	0	0	9990	-0.086202	0.789817	1848	-0.990541	1e-06	CG31855	CG31855	FBgn0051855
1623148_at	0	0	11879	-0.001139	1	7574	0.018285	0.14506	CG12990	CG12990	FBgn0030859
1623149_at	0	0	12688	0	1	14598	0	1	CG33233	CG33233	FBgn0053233
1623150_at	0	0	3424	-0.472162	0.000347	6882	-0.21054	0.071507	Temporal-protein-1	RpLP2	FBgn0003274
1623151_a_at	0	0	12689	0	1	12716	0.000504	1	CG2010	CG2010	FBgn0039667
1623152_at	0	0	7446	-0.008892	0.196886	7925	-0.008892	0.18347	beat-IIIa	beat-IIIa	FBgn0032627
1623153_s_at	0	0	12690	0	1	14599	0	1	---	---	---
1623154_a_at	0	0	9854	0.127327	0.73806	11046	-0.111543	0.761837	CG1271	CG1271	FBgn0035392
1623155_at	0	0	11356	-0.050953	1	12608	-0.042908	1	CG33284	CG33284	FBgn0053284
1623156_at	0	0	12691	0	1	10003	0.001329	0.430718	---	---	---
1623157_at	0	0	12692	0	1	7986	0.11387	0.18347	---	---	---
1623159_at	0	0	10623	0.00281	1	6231	0.014652	0.029908	---	---	---
1623161_at	0	0	9993	-0.0032	0.790294	10941	-0.0032	0.721792	CG17758	CG42265	FBgn0259150
1623162_at	0	0	12693	0	1	14600	0	1	---	---	---
1623163_at	0	0	12694	0	1	14601	0	1	CG33543	CG33543	FBgn0053543
1623165_at	0	0	11865	-0.002097	1	13027	-0.002097	1	thetaTrypsin	thetaTry	FBgn0011555
1623166_at	0	0	8944	0.251516	0.431688	9902	0.247305	0.403804	CG6071	CG6071	FBgn0036186
1623168_at	0	0	12695	0	1	14602	0	1	CG16766	TyrRII	FBgn0038541
1623169_at	0	0	11399	0.014309	1	9794	0.074436	0.373682	Rim	Rim	FBgn0053547
1623170_at	0	0	12696	0	1	10080	0.003734	0.4561	---	---	---
1623172_at	0	0	12697	0	1	14603	0	1	---	---	---
1623173_at	0	0	12698	0	1	14604	0	1	CG10013 /// CG10013	CG10013 /// DvirGJ23308	FBgn0038012 /// FBgn0067470
1623175_at	0	0	12699	0	1	7683	0.007814	0.160005	Grx-1	Grx-1	FBgn0034658
1623178_at	0	0	8747	-0.02685	0.373509	9647	-0.02685	0.338664	CG14190	CG14190	FBgn0030979
1623179_at	0	0	4428	-0.702002	0.002838	4954	-0.674419	0.003545	CG15415	Spindly	FBgn0031549
1623181_at	0	0	12700	0	1	14605	0	1	---	---	---
1623182_at	0	0	4400	0.733031	0.002707	4672	0.756403	0.001944	mitochondrial ribosomal protein L51	mRpL51	FBgn0032053
1623183_at	0	0	12701	0	1	13299	0.000139	1	---	---	---
1623184_at	0	0	12702	0	1	14606	0	1	---	---	---
1623185_s_at	0	0	2713	0.942479	6.5e-05	6443	0.396595	0.040472	Myosin VI	jar	FBgn0011225
1623186_at	0	0	12703	0	1	14607	0	1	---	---	---
1623187_at	0	0	12704	0	1	14608	0	1	---	---	---
1623188_at	0	0	12705	0	1	14609	0	1	CG17208	CG17208	FBgn0040573
1623189_at	0	0	4565	0.486614	0.003793	4903	0.491892	0.003231	polo kinase kinase 1	slik	FBgn0035001
1623190_at	0	0	12706	0	1	8134	0.018931	0.18347	CG9168	CG9168	FBgn0035216
1623192_at	0	0	12707	0	1	14050	1.2e-05	1	---	---	---
1623193_at	0	0	11589	-0.031058	1	10479	-0.157011	0.573842	CG33123	CG33123	FBgn0053123
1623194_at	0	0	9865	0.134151	0.74118	9674	0.213615	0.344179	CG7637	CG7637	FBgn0033548
1623195_at	0	0	12708	0	1	13101	8.7e-05	1	CG17944	CG17944	FBgn0037500
1623196_s_at	0	0	5600	0.249268	0.02142	10155	0.092986	0.472238	---	---	---
1623197_a_at	0	0	9722	-0.169247	0.680315	6202	0.524084	0.028569	D-Titin	zormin	FBgn0052311
1623199_a_at	0	0	12219	-0.006472	1	8599	-0.208352	0.198312	CG32352	CG32352	FBgn0052352
1623200_at	0	0	12166	-0.006112	1	4571	-0.42666	0.00162	Fringe	fng	FBgn0011591
1623202_at	0	0	12709	0	1	13316	7.2e-05	1	CG14113	CG14113	FBgn0040814
1623203_at	0	0	3535	0.553107	0.000451	4909	0.429846	0.003244	CG7456	CG7456	FBgn0032258
1623205_at	0	0	12710	0	1	14611	0	1	---	---	---
1623207_at	0	0	1092	-0.65147	0	526	-0.973116	0	CG3548	CG3548	FBgn0035033
1623208_at	0	0	12711	0	1	14612	0	1	Sox100B	Sox100B	FBgn0024288
1623209_at	0	0	10243	-0.151842	0.886038	10382	-0.225814	0.542882	CG8833	CG8833	FBgn0036386
1623210_at	0	0	12712	0	1	8452	0.006105	0.190681	Dimmed	dimm	FBgn0023091
1623211_at	0	0	12713	0	1	14613	0	1	CG17234	CG17234	FBgn0042187
1623212_s_at	0	0	4452	-0.676172	0.002987	9041	-0.264603	0.24036	tamo	tamo	FBgn0041582
1623213_at	0	0	8623	0.029753	0.348168	10194	0.023524	0.480782	---	---	---
1623214_at	0	0	11892	0.014534	1	12018	0.047165	1	CG9669	CG9669	FBgn0036667
1623215_at	0	0	12714	0	1	14614	0	1	---	---	---
1623217_at	0	0	7658	0.071799	0.201585	10637	0.037349	0.616268	CG8743	CG8743	FBgn0036904
1623219_at	0	0	12715	0	1	14615	0	1	---	---	---
1623220_at	0	0	12716	0	1	14616	0	1	---	---	---
1623221_at	0	0	12717	0	1	14617	0	1	---	---	---
1623222_s_at	0	0	7035	-0.461017	0.128653	13626	-0.010398	1	anon-fast-evolving-1B6	His3.3B	FBgn0004828
1623223_at	0	0	6800	0.236808	0.101838	14110	0.001361	1	---	---	---
1623224_at	0	0	7725	0.006902	0.204849	14618	0	1	Gene II	Eig71Eb	FBgn0004589
1623225_s_at	0	0	10978	0.034505	1	11392	-0.051626	0.882542	CG7611	CG7611	FBgn0037094
1623226_at	0	0	9318	-0.091985	0.54066	7807	-0.153963	0.176025	CG10154	CG10154	FBgn0036361
1623228_at	0	0	12718	0	1	12125	0.000283	1	---	---	---
1623229_at	0	0	12719	0	1	9023	0.002092	0.238749	CG7881	CG7881	FBgn0033048
1623232_at	0	0	12720	0	1	14619	0	1	---	---	---
1623233_at	0	0	12721	0	1	14316	0.000184	1	---	---	---
1623234_s_at	0	0	12722	0	1	14620	0	1	Na/Ca-exchange protein	Calx	FBgn0013995
1623235_at	0	0	8176	-0.203392	0.260331	10612	-0.118265	0.610152	sec10	sec10	FBgn0027103
1623236_at	0	0	12723	0	1	14621	0	1	---	---	---
1623238_at	0	0	11503	0.092377	1	12041	-0.162303	1	CG5618	CG5618	FBgn0036975
1623239_at	0	0	8941	0.114346	0.429825	5485	-0.308935	0.009509	proliferation disrupter	prod	FBgn0014269
1623240_at	0	0	9939	-0.03942	0.771981	10886	-0.03942	0.704851	---	---	---
1623241_s_at	0	0	11292	-0.086938	1	9913	0.371245	0.409184	CG30104	CG30104	FBgn0050104
1623242_at	0	0	12724	0	1	14284	5e-06	1	CG4174	CG4174	FBgn0036793
1623243_at	0	0	6614	1.23998	0.081543	11070	0.395069	0.771241	CG5656	CG5656	FBgn0037083
1623245_at	0	0	12725	0	1	14622	0	1	---	---	---
1623246_at	0	0	12726	0	1	14623	0	1	CG6475	CG6475	FBgn0038886
1623247_at	0	0	3861	0.635487	0.000998	7467	0.272907	0.132074	CG10420	CG10420	FBgn0039296
1623248_s_at	0	0	12727	0	1	14624	0	1	---	---	---
1623249_s_at	0	0	12728	0	1	14625	0	1	---	---	---
1623251_at	0	0	5681	0.688361	0.024806	5397	0.815957	0.008176	CG14450	CG14450	FBgn0037184
1623252_a_at	0	0	3577	0.703015	0.000497	6658	0.346758	0.05459	---	---	---
1623253_at	0	0	12729	0	1	14626	0	1	---	---	---
1623255_at	0	0	12730	0	1	14627	0	1	---	---	---
1623256_at	0	0	11174	-0.076043	1	6395	0.628226	0.038242	glutathione-S-transferase	GstE1	FBgn0034335
1623257_a_at	0	0	9045	0.099525	0.459454	6561	-0.210158	0.047712	CG17665	CG17665	FBgn0039997
1623258_at	0	0	8123	0.005953	0.25165	11989	0.001459	1	CG12493	CG12493	FBgn0035571
1623260_at	0	0	12731	0	1	14628	0	1	---	---	---
1623261_at	0	0	7602	0.429582	0.199105	13746	-0.008635	1	RabX4	RabX4	FBgn0051118
1623262_at	0	0	12732	0	1	10625	0.052765	0.613763	RhoGEF3	RhoGEF3	FBgn0259743
1623263_at	0	0	11911	0.008036	1	7953	0.12733	0.18347	---	---	---
1623264_at	0	0	6886	-0.427721	0.111715	5903	-0.616257	0.018396	CG3493	CG3493	FBgn0034854
1623265_at	0	0	12733	0	1	14519	9e-06	1	CG10513	CG10513	FBgn0039311
1623269_at	0	0	7555	-0.016553	0.197983	8141	-0.016553	0.18347	---	---	---
1623270_at	0	0	12734	0	1	14629	0	1	---	---	---
1623271_a_at	0	0	6235	0.258099	0.051405	8381	-0.177979	0.187979	janus A	janA	FBgn0001280
1623272_at	0	0	12735	0	1	14630	0	1	Acp53C14b	Acp53C14b	FBgn0034153
1623273_at	0	0	12736	0	1	10344	0.001	0.530395	CG5432 /// delilah	CG5432 /// dei	FBgn0008649 /// FBgn0039425
1623274_s_at	0	0	6300	0.277358	0.055786	6725	0.271031	0.058872	boule	bol	FBgn0011206
1623275_at	0	0	12737	0	1	14631	0	1	Odorant receptor 35a	Or35a	FBgn0028946
1623276_at	0	0	10141	-0.01401	0.851926	11097	-0.01401	0.778533	CG31663	CG31663	FBgn0051663
1623278_at	0	0	12738	0	1	14632	0	1	---	---	---
1623279_at	0	0	7857	0.024901	0.217223	11386	0.008836	0.880813	---	---	---
1623280_at	0	0	9082	-0.00126	0.470289	9989	-0.00126	0.427587	---	---	---
1623281_s_at	0	0	6768	0.918721	0.098339	6731	1.02288	0.059266	His2B:CG17949 /// His2B:CG33868 /// His2B:CG33870 /// His2B:CG33872 /// His2B:CG33874 /// His2B:CG33876 /// His2B:CG33878 /// His2B:CG33880 /// His2B:CG33882 /// His2B:CG33884 /// His2B:CG33886 /// His2B:CG33888 /// His2B:CG33890 /// His2B:CG33892 /// His2B:CG33894 /// His2B:CG33896 /// His2B:CG33898 /// His2B:CG33900 /// His2B:CG33902 /// His2B:CG33904 /// His2B:CG33906 /// His2B:CG33908 /// His…	His2B:CG17949 /// His2B:CG33868 /// His2B:CG33870 /// His2B:CG33872 /// His2B:CG33874 /// His2B:CG33876 /// His2B:CG33878 /// His2B:CG33880 /// His2B:CG33882 /// His2B:CG33884 /// His2B:CG33886 /// His2B:CG33888 /// His2B:CG33890 /// His2B:CG33892 /// His2B:CG33894 /// His2B:CG33896 /// His2B:CG33898 /// His2B:CG33900 /// His2B:CG33902 /// His2B:CG33904 /// His2B:CG33906 /// His2B:CG33908 /// His…	FBgn0053868 /// FBgn0053870 /// FBgn0053872 /// FBgn0053874 /// FBgn0053876 /// FBgn0053878 /// FBgn0053880 /// FBgn0053882 /// FBgn0053884 /// FBgn0053886 /// FBgn0053888 /// FBgn0053890 /// FBgn0053892 /// FBgn0053894 /// FBgn0053896 /// FBgn0053898 /// FBgn0053900 /// FBgn0053902 /// FBgn0053904 /// FBgn0053906 /// FBgn0053908 /// FBgn0053910 /// FBgn0058461 /// FBgn0061209
1623282_at	0	0	12739	0	1	14217	0.000219	1	CG31171	CG31171	FBgn0051171
1623283_at	0	0	7160	0.077493	0.146327	9944	0.047722	0.418045	---	---	---
1623284_at	0	0	12740	0	1	14248	4.9e-05	1	CG10251	CG10251	FBgn0043005
1623285_at	0	0	10968	0.040682	1	4452	-0.445542	0.001255	CG1637	CG1637	FBgn0030245
1623286_at	0	0	12741	0	1	14633	0	1	CG32298 /// CG32299	CG32298 /// CG32299	FBgn0052298 /// FBgn0052299
1623288_at	0	0	5403	-0.317745	0.016315	3111	-0.646436	4.5e-05	Proteasome subunit 20S	Pros26	FBgn0002284
1623289_at	0	0	12742	0	1	8655	0.004225	0.203058	Pseudogene 83e	Obp83ef	FBgn0046876
1623292_at	0	0	9558	-0.009617	0.623601	10469	-0.009617	0.569365	CG33128	CG33128	FBgn0053128
1623293_at	0	0	3814	-0.657889	0.000891	4670	-0.591023	0.00193	CG4042	CG4042	FBgn0037018
1623295_at	0	0	12743	0	1	14634	0	1	CG8564	CG8564	FBgn0035776
1623297_at	0	0	12744	0	1	14635	0	1	CG18371	CG18371	FBgn0033893
1623298_at	0	0	9763	-0.008833	0.694401	10681	-0.008833	0.634719	CG6067	CG6067	FBgn0029828
1623300_at	0	0	12745	0	1	14636	0	1	CG18586 /// CG5568	CG18586 /// CG5568	FBgn0035641 /// FBgn0035642
1623301_at	0	0	12746	0	1	14637	0	1	---	---	---
1623302_at	0	0	12378	-0.007039	1	9624	-0.346306	0.333109	CG8067	CG8067	FBgn0033891
1623303_at	0	0	12747	0	1	14638	0	1	---	---	---
1623304_at	0	0	5234	-0.58905	0.012325	5831	-0.555567	0.016518	CG9107	CG9107	FBgn0031764
1623307_at	0	0	12748	0	1	14639	0	1	---	---	---
1623308_at	0	0	12749	0	1	9836	0.001415	0.383647	CG33784	CG33784	FBgn0053784
1623309_at	0	0	12750	0	1	14640	0	1	Neuropeptide Y receptor-like	NepYr	FBgn0004842
1623310_at	0	0	12751	0	1	14641	0	1	---	---	---
1623311_at	0	0	10280	0.001683	0.898325	7310	0.005213	0.113832	CG34127	CG34127	FBgn0083963
1623312_s_at	0	0	4857	0.847979	0.006369	4776	0.955685	0.002448	CG11836	CG11836	FBgn0039272
1623313_at	0	0	11834	-0.002235	1	13005	-0.002235	1	SNF1-related	CG6114	FBgn0036544
1623314_at	0	0	5811	0.937189	0.030002	7379	0.673943	0.123152	twin of eyeless	toy	FBgn0019650
1623315_at	0	0	10302	0.089364	0.910457	12103	0.048935	1	CG13253	CG13253	FBgn0037015
1623316_at	0	0	10781	0.043077	1	7875	0.163537	0.182941	CG14785	CG14785	FBgn0027795
1623317_at	0	0	12752	0	1	14642	0	1	CG15477	CG15477	FBgn0032865
1623318_s_at	0	0	12753	0	1	14643	0	1	Met75Ca /// Met75Cb	Met75Ca /// Met75Cb	FBgn0028415 /// FBgn0028416
1623319_at	0	0	12754	0	1	14644	0	1	Wnt10	Wnt10	FBgn0031903
1623320_at	0	0	5793	-0.373166	0.029047	3364	-0.78723	8.5e-05	CG3711	CG3711	FBgn0040344
1623321_at	0	0	12755	0	1	14645	0	1	---	---	---
1623322_at	0	0	3657	0.725587	0.000611	4660	0.625583	0.001889	CG9067	CG9067	FBgn0033605
1623323_at	0	0	12756	0	1	14646	0	1	Gustatory receptor 10b	Gr10b	FBgn0030297
1623324_at	0	0	10198	-0.105421	0.873107	8854	-0.246877	0.221437	lines	lin	FBgn0002552
1623325_at	0	0	6719	-0.673926	0.092454	6590	-0.767629	0.049652	CG6847 /// CG6847	CG6847 /// DmirCG6847	FBgn0030884 /// FBgn0084547
1623326_a_at	0	0	9989	0.048725	0.789817	4184	-0.296825	0.000673	maggie	mge	FBgn0035473
1623328_at	0	0	9258	-0.002788	0.521514	10168	-0.002788	0.47484	CG7252	CG7252	FBgn0036226
1623329_at	0	0	12757	0	1	14474	1e-05	1	CG14500	CG14500	FBgn0034318
1623330_at	0	0	12758	0	1	8003	0.058107	0.18347	CG5568	CG5568	FBgn0035641
1623331_at	0	0	12759	0	1	14647	0	1	CG32199	CG32199	FBgn0052199
1623332_at	0	0	12760	0	1	14648	0	1	Odorant-binding protein 99d	Obp99d	FBgn0039684
1623334_at	0	0	12761	0	1	11784	0.000545	1	CG12913	CG12913	FBgn0033500
1623336_at	0	0	12393	-0.00314	1	14649	0	1	CG13719	CG13719	FBgn0040700
1623337_at	0	0	12762	0	1	14650	0	1	---	---	---
1623338_at	0	0	11371	0.007354	1	8171	0.051472	0.183487	---	---	---
1623340_at	0	0	12763	0	1	14651	0	1	CG15333	CG15333	FBgn0029989
1623341_at	0	0	5902	0.347608	0.034096	14652	0	1	Osiris	Osi17	FBgn0037427
1623344_at	0	0	10110	0.017544	0.840931	6826	0.056854	0.066359	CG12856	CG12856	FBgn0033966
1623345_at	0	0	8734	0.599011	0.369666	11961	0.178359	1	CG33474	CG33474	FBgn0053474
1623346_at	0	0	8800	0.107111	0.386393	10817	0.067428	0.681463	CG2861	CG2861	FBgn0029728
1623347_at	0	0	12764	0	1	13969	0.000113	1	CG11674	CG11674	FBgn0030551
1623348_at	0	0	7456	-0.230676	0.197609	7969	-0.230676	0.18347	CG15058	CG15058	FBgn0030907
1623350_at	0	0	9379	-0.287112	0.560911	11302	0.173586	0.84835	Leucine-rich repeat 47	Lrr47	FBgn0010398
1623353_at	0	0	3823	0.736084	0.000915	5911	0.477766	0.018637	abstract	abs	FBgn0015331
1623354_at	0	0	12078	0.002087	1	7720	0.049852	0.16637	---	---	---
1623355_at	0	0	12765	0	1	14653	0	1	vermilion	v	FBgn0003965
1623356_at	0	0	5142	0.455281	0.010429	7918	-0.241287	0.18347	CG11999	CG11999	FBgn0037312
1623357_at	0	0	5010	0.495496	0.008502	5269	0.508652	0.006636	CG8616	CG8616	FBgn0035752
1623359_at	0	0	9218	0.261133	0.510007	6368	-0.619511	0.036936	alpha transcript	stwl	FBgn0003459
1623361_at	0	0	12766	0	1	13820	0.00058	1	---	---	---
1623362_at	0	0	12767	0	1	14654	0	1	---	---	---
1623363_at	0	0	12768	0	1	14655	0	1	CG6432	CG6432	FBgn0039184
1623364_at	0	0	8664	0.880612	0.355132	10040	0.744972	0.439267	CG4250	CG4250	FBgn0034761
1623365_at	0	0	4433	-0.440588	0.002871	1887	-0.973171	1e-06	Big brother	Bgb	FBgn0013753
1623366_at	0	0	1821	0.515538	5e-06	2464	0.482773	8e-06	mitochondrial ribosomal protein L19	mRpL19	FBgn0037608
1623367_at	0	0	12769	0	1	11458	0.00048	0.908715	---	---	---
1623368_at	0	0	12770	0	1	12344	0.000236	1	---	---	---
1623369_at	0	0	12771	0	1	14656	0	1	CG31796	CG31796	FBgn0051796
1623370_at	0	0	3202	-0.599347	0.000198	3385	-0.640922	9.2e-05	weckle	wek	FBgn0001990
1623371_at	0	0	12772	0	1	14657	0	1	CG42249	CG42249	FBgn0259101
1623373_at	0	0	5004	-0.402798	0.008453	2630	-0.836426	1.3e-05	CG14806	CG14806	FBgn0029594
1623375_at	0	0	12504	-0.001853	1	11166	-0.117209	0.803532	CG17081 /// CG17081	CG17081 /// DmirCG17081	FBgn0036480 /// FBgn0085082
1623376_s_at	0	0	6650	0.268873	0.084834	5181	0.434933	0.005568	N-methyl-D-aspartate receptor-associated protein	Nmda1	FBgn0013305
1623377_at	0	0	10749	-0.009974	1	11705	-0.009974	0.993324	CG14841	CG14841	FBgn0038218
1623378_at	0	0	9106	0.671525	0.474946	9278	0.845635	0.275137	Olig family	Oli	FBgn0032651
1623379_at	0	0	5436	-0.416995	0.017136	9121	-0.207192	0.251259	Merlin	Mer	FBgn0086384
1623380_at	0	0	5982	-0.600195	0.038045	10530	-0.212142	0.587994	---	---	---
1623381_at	0	0	12773	0	1	14658	0	1	---	---	---
1623382_at	0	0	12774	0	1	14438	4e-06	1	---	---	---
1623383_at	0	0	8862	-0.328917	0.406321	8114	-0.452617	0.18347	dynein	Dhc64C	FBgn0010349
1623384_at	0	0	1679	-0.675461	3e-06	3104	-0.513427	4.4e-05	yantar	ytr	FBgn0021895
1623385_at	0	0	9191	-0.001173	0.50241	10086	-0.001173	0.457784	---	---	---
1623386_s_at	0	0	6978	0.596782	0.121535	5714	0.922709	0.01384	CG14438 /// CG14438 /// CG14438	CG14438 /// DmirCG14438 /// DsimCG14438	FBgn0029899 /// FBgn0068695 /// FBgn0084600
1623387_at	0	0	2833	-0.520539	8.9e-05	2307	-0.67771	5e-06	BRM-associated protein 55	Bap55	FBgn0025716
1623388_at	0	0	6948	0.331578	0.117363	6758	0.384064	0.061275	CG15861	CG15861	FBgn0035084
1623389_at	0	0	10339	-0.086499	0.927427	11443	-0.078535	0.903165	Discoidin domain receptor	Ddr	FBgn0053531
1623390_at	0	0	12775	0	1	14659	0	1	CG11768	CG11768	FBgn0037625
1623391_at	0	0	7236	-0.049838	0.158526	7165	-0.056246	0.097868	sisterless A	sisA	FBgn0003411
1623392_at	0	0	3969	0.69864	0.001219	7840	0.279464	0.179447	---	---	---
1623393_a_at	0	0	12776	0	1	14660	0	1	CG3277	CG3277	FBgn0031518
1623395_at	0	0	12777	0	1	14661	0	1	---	---	---
1623397_at	0	0	6279	-0.49978	0.054344	6617	-0.49978	0.051567	---	---	---
1623398_at	0	0	12778	0	1	14662	0	1	CG4830	CG4830	FBgn0037996
1623399_at	0	0	12779	0	1	14663	0	1	---	---	---
1623400_at	0	0	12780	0	1	14664	0	1	---	---	---
1623401_a_at	0	0	5803	-0.362643	0.029797	2800	-0.885158	2.1e-05	CG8092	CG8092	FBgn0033998
1623402_at	0	0	2580	0.717847	4.6e-05	5271	0.395241	0.006648	Arc-p34	Arc-p34	FBgn0032859
1623403_s_at	0	0	3296	0.91255	0.000245	9685	0.22412	0.34637	Casein Kinase 1	CkIalpha	FBgn0015024
1623405_at	0	0	5454	-0.447658	0.017429	6878	-0.336197	0.07126	Pavarotti KLP	pav	FBgn0011692
1623406_at	0	0	8363	0.334196	0.296429	8241	0.392557	0.184437	---	---	---
1623407_at	0	0	12781	0	1	14263	7.5e-05	1	CG10298	CG10298	FBgn0037432
1623408_s_at	0	0	8594	0.1244	0.343635	3831	-0.466458	0.000283	anon-fast-evolving-1A9 /// anon-fast-evolving-1A9	CG2947 /// CG32789	FBgn0029676 /// FBgn0052789
1623409_at	0	0	12782	0	1	8425	0.006509	0.189378	---	---	---
1623410_at	0	0	12783	0	1	13607	3.8e-05	1	Peroxidase	Pxd	FBgn0004577
1623411_at	0	0	6290	-0.431331	0.054781	4049	-0.858839	0.000474	longitudinals absent	lola	FBgn0005630
1623412_a_at	0	0	8756	0.002275	0.37607	11033	0.00126	0.757293	CG17150 /// CG17150	CG17150 /// DmirCG17150	FBgn0035581 /// FBgn0084841
1623413_at	0	0	11056	-0.011613	1	12335	-0.009224	1	---	---	---
1623414_at	0	0	12784	0	1	14665	0	1	---	---	---
1623416_at	0	0	12785	0	1	14666	0	1	CG33265	CG33265	FBgn0053265
1623417_at	0	0	12786	0	1	14667	0	1	---	---	---
1623418_at	0	0	6145	-0.400025	0.04668	5852	-0.476912	0.016958	Cad96Ca	Cad96Ca	FBgn0022800
1623419_s_at	0	0	12787	0	1	14668	0	1	CG31358	CG31358	FBgn0051358
1623420_at	0	0	12788	0	1	14669	0	1	---	---	---
1623422_a_at	0	0	5521	0.280434	0.019292	12172	-0.030894	1	Complementation group D /// CG31908	ade3 /// CG31908	FBgn0000053 /// FBgn0051908
1623423_at	0	0	12789	0	1	14670	0	1	---	---	---
1623424_a_at	0	0	8173	-0.429135	0.260067	12584	-0.060872	1	Activin A receptor 45A	babo	FBgn0011300
1623426_at	0	0	9416	0.292121	0.575086	9059	0.440264	0.243313	CG31633	CG31633	FBgn0051633
1623427_at	0	0	12790	0	1	14671	0	1	CG7179	CG7179	FBgn0020880
1623428_at	0	0	8999	-0.653859	0.444556	9996	0.631838	0.428564	CG14933	CG14933	FBgn0040968
1623431_at	0	0	12791	0	1	14672	0	1	CG13423	CG13423	FBgn0034513
1623432_s_at	0	0	10815	-0.061641	1	7096	-0.29202	0.092245	Plexin-B	plexB	FBgn0025740
1623433_at	0	0	12792	0	1	14673	0	1	CG30369	CG30369	FBgn0050369
1623435_at	0	0	12793	0	1	14674	0	1	---	---	---
1623438_at	0	0	12794	0	1	14675	0	1	CG9505	CG9505	FBgn0031805
1623439_at	0	0	12795	0	1	14676	0	1	CG17744	CG17744	FBgn0035730
1623440_at	0	0	12796	0	1	13341	6.1e-05	1	CG31848	CG31848	FBgn0051848
1623442_at	0	0	12797	0	1	14677	0	1	CG14088	CG14088	FBgn0036858
1623443_at	0	0	12798	0	1	13331	6.2e-05	1	---	---	---
1623445_at	0	0	11680	-0.008393	1	12846	-0.008393	1	CG14095	CG14095	FBgn0036870
1623446_a_at	0	0	12799	0	1	13679	3.2e-05	1	---	---	---
1623447_a_at	0	0	12800	0	1	14678	0	1	CG12201	CG12201	FBgn0037970
1623448_at	0	0	2686	-0.902529	5.9e-05	3684	-0.785085	0.000194	CG5196	CG5196	FBgn0038039
1623449_at	0	0	9844	-0.132868	0.733278	10440	-0.155033	0.560754	CG7840	CG7840	FBgn0032014
1623450_at	0	0	12801	0	1	14679	0	1	Gustatory receptor 59e	Gr59e	FBgn0041233
1623451_at	0	0	10082	-0.048985	0.828688	11081	-0.047737	0.773758	Ank2	Ank2	FBgn0085445
1623452_at	0	0	5054	-0.64217	0.009129	7252	-0.393187	0.107052	CG13068	CG13068	FBgn0036588
1623453_at	0	0	7772	0.38255	0.208864	9629	0.299634	0.334174	CG10447	CG10447	FBgn0032816
1623454_at	0	0	12802	0	1	14680	0	1	---	---	---
1623456_at	0	0	12803	0	1	14351	0.00015	1	CG12477	CG12477	FBgn0036809
1623457_at	0	0	12804	0	1	13866	2.1e-05	1	---	---	---
1623458_at	0	0	8932	0.155866	0.428901	11873	0.053761	1	CG14899 /// CG14899	CG14899 /// DbuzCG14899	FBgn0038438 /// FBgn0083815
1623459_at	0	0	8919	-0.292185	0.423137	9012	0.366365	0.237677	neuroserpin	Spn4	FBgn0028985
1623460_at	0	0	6310	0.289904	0.056301	4583	0.501479	0.001648	Leucyl-tRNA synthetase	Aats-leu	FBgn0027085
1623461_at	0	0	12805	0	1	14681	0	1	CG40239	CG40239	FBgn0058239
1623463_at	0	0	3280	0.153742	0.000241	9784	0.036338	0.372055	cofilin	tsr	FBgn0011726
1623464_at	0	0	12543	0.003517	1	7970	0.87464	0.18347	CG13217	CG13217	FBgn0033590
1623465_at	0	0	10760	-0.013272	1	11724	-0.013235	0.996768	CG6138	CG6138	FBgn0032268
1623467_at	0	0	11808	-0.224508	1	14514	0.000127	1	CG8087	CG8087	FBgn0038241
1623469_s_at	0	0	12806	0	1	12185	0.308188	1	CG18331	CG18331	FBgn0036181
1623470_at	0	0	3758	0.382915	0.000784	1422	0.826228	0	Lipoic acid synthase	Las	FBgn0029158
1623474_at	0	0	9576	-0.002144	0.629681	11373	0.001348	0.876307	CG15479	CG15479	FBgn0032493
1623475_s_at	0	0	737	-0.846868	0	1189	-0.775112	0	Lighten up	Rm62	FBgn0003261
1623476_at	0	0	12807	0	1	14682	0	1	---	---	---
1623477_at	0	0	12808	0	1	10373	0.00098	0.540103	---	---	---
1623478_at	0	0	6882	0.647333	0.110462	10651	0.277312	0.622411	CG16752 /// CG16752	DsimCG16752 /// SPR	FBgn0029768 /// FBgn0083460
1623479_at	0	0	5754	0.582647	0.027431	9398	0.292236	0.2966	Retinoblastoma-family protein	Rbf	FBgn0015799
1623482_at	0	0	12809	0	1	14683	0	1	CG9072	CG9072	FBgn0030614
1623483_at	0	0	12810	0	1	7948	0.152014	0.18347	CG17283	CG17283	FBgn0038505
1623484_at	0	0	6603	0.698278	0.080354	12613	-0.066594	1	vestigial	vg	FBgn0003975
1623486_at	0	0	5876	-0.391443	0.033178	4675	-0.595049	0.001948	CG7900	CG7900	FBgn0037548
1623487_at	0	0	10319	-0.107685	0.919574	6726	0.404098	0.058958	dalmatian	dmt	FBgn0016792
1623488_at	0	0	12811	0	1	14684	0	1	CG40164	CG40164	FBgn0058164
1623490_at	0	0	7608	-0.299643	0.199633	6769	-0.407863	0.062134	tenascin major	Ten-m	FBgn0004449
1623491_at	0	0	12812	0	1	14685	0	1	CG15155	CG15155	FBgn0032669
1623492_a_at	0	0	12813	0	1	14441	9e-06	1	CG17010	CG17010	FBgn0032424
1623493_at	0	0	9771	0.278822	0.698711	11624	-0.161549	0.965842	CG12717	CG12717	FBgn0030420
1623495_at	0	0	5319	0.389622	0.013984	5516	0.407173	0.00988	inhibitor-2	I-2	FBgn0028429
1623498_at	0	0	11611	0.021982	1	10329	-0.123703	0.527615	CG5857	CG5857	FBgn0039125
1623500_at	0	0	12814	0	1	9782	0.001465	0.371877	CG13622	CG13622	FBgn0039202
1623501_at	0	0	12815	0	1	14686	0	1	eIF4E-7	eIF4E-7	FBgn0040368
1623502_at	0	0	8507	-0.059567	0.322601	9379	-0.059567	0.292607	CG31910	CG31910	FBgn0051910
1623504_at	0	0	12816	0	1	10975	0.000671	0.736917	---	---	---
1623506_s_at	0	0	3316	0.520849	0.000254	6604	0.242465	0.05051	Protein phosphatase X	Pp4-19C	FBgn0023177
1623507_at	0	0	11259	-0.097567	1	13470	-0.020482	1	CG33136	CG33136	FBgn0053136
1623509_at	0	0	12817	0	1	14687	0	1	CG15252	CG15252	FBgn0030167
1623510_at	0	0	8817	-0.129497	0.393127	2922	-0.65798	2.9e-05	CG7970	CG7970	FBgn0035252
1623511_at	0	0	12818	0	1	6470	0.143153	0.042182	---	---	---
1623512_at	0	0	12819	0	1	13894	1.9e-05	1	CG13291	CG13291	FBgn0035655
1623513_at	0	0	6278	-0.495188	0.054242	7045	-0.438535	0.087716	Upf1	Upf1	FBgn0030354
1623514_a_at	0	0	7299	-0.126451	0.170405	4799	-0.274377	0.002601	jdp	jdp	FBgn0027654
1623515_at	0	0	11947	-0.002369	1	13136	-0.002369	1	---	---	---
1623516_s_at	0	0	2869	0.61082	9.8e-05	3773	0.545954	0.000243	Equilibrative nucleoside transporter 1	Ent1	FBgn0031250
1623518_s_at	0	0	7195	-0.384723	0.150904	9156	0.304467	0.256011	CG6782	CG6782	FBgn0037912
1623519_at	0	0	11131	-0.052804	1	12969	-0.021461	1	extra sex combs	esc	FBgn0000588
1623520_a_at	0	0	8962	0.221535	0.437344	10434	0.177241	0.558812	CG10336	CG10336	FBgn0032698
1623521_at	0	0	11517	-0.129413	1	12930	-0.088856	1	CG11909	CG11909	FBgn0039330
1623522_at	0	0	7935	-0.071252	0.225603	8702	-0.071083	0.207271	CG11668	CG11668	FBgn0038113
1623523_at	0	0	12820	0	1	10205	0.001022	0.485226	CG5810	CG5810	FBgn0038866
1623524_at	0	0	12821	0	1	14688	0	1	CG7031	CG7031	FBgn0039027
1623526_at	0	0	12822	0	1	14689	0	1	CG32511	CG32511	FBgn0052511
1623527_at	0	0	12823	0	1	14690	0	1	CG40122	CG40122	FBgn0058122
1623528_a_at	0	0	12824	0	1	14691	0	1	CG31784	CG31784	FBgn0051784
1623529_s_at	0	0	12825	0	1	14692	0	1	Odorant receptor 19a /// Odorant receptor 19b	Or19a /// Or19b	FBgn0041626 /// FBgn0062565
1623530_at	0	0	11826	0.002661	1	14078	0.000278	1	---	---	---
1623531_at	0	0	12826	0	1	7526	0.0084	0.140741	Mst89B	Mst89B	FBgn0020399
1623532_at	0	0	12827	0	1	14693	0	1	---	CG34236	FBgn0085265
1623533_at	0	0	11847	-0.013938	1	13013	-0.013938	1	CG15140	CG15140	FBgn0032631
1623534_at	0	0	11650	-0.00992	1	12817	-0.00992	1	---	---	---
1623535_at	0	0	11100	0.013853	1	8901	0.06408	0.226282	CG7164	CG7164	FBgn0031946
1623536_s_at	0	0	5545	-0.489589	0.019761	5710	-0.514603	0.013749	CG11347	CG11347	FBgn0035542
1623538_at	0	0	11436	-0.006968	1	12552	-0.006962	1	---	---	---
1623539_at	0	0	12828	0	1	13382	5.7e-05	1	CG30039	CG30039	FBgn0050039
1623540_at	0	0	12829	0	1	9120	0.002471	0.250812	CG31704	CG31704	FBgn0051704
1623541_at	0	0	12830	0	1	14694	0	1	---	---	---
1623542_at	0	0	12831	0	1	14695	0	1	CG11373	CG11373	FBgn0040679
1623543_at	0	0	8186	-0.272296	0.261526	5428	-0.5909	0.008563	CG5807	CG5807	FBgn0027539
1623544_at	0	0	12832	0	1	14696	0	1	---	---	---
1623545_at	0	0	6575	0.177836	0.077711	9739	-0.100876	0.357336	proliferating cell nuclear antigen	mus209	FBgn0005655
1623546_at	0	0	6240	0.368047	0.051957	10228	0.158219	0.492125	prodos	Taf8	FBgn0022724
1623547_at	0	0	12346	-0.000217	1	10832	-0.005524	0.687838	downstream of eyeless	side	FBgn0016061
1623548_at	0	0	12833	0	1	14697	0	1	CG18269	CG18269	FBgn0031719
1623550_at	0	0	2023	-0.383686	9e-06	2422	-0.383686	7e-06	CG10493	Phlpp	FBgn0032749
1623552_s_at	0	0	8604	-0.816634	0.345796	6980	-1.3209	0.080244	CG2893	CG2893	FBgn0040030
1623553_a_at	0	0	4370	0.213864	0.002576	10337	0.053831	0.529406	Mitochondrial Rho	Miro	FBgn0039140
1623554_at	0	0	12834	0	1	8445	0.006191	0.190405	CG3708	CG3708	FBgn0040345
1623555_at	0	0	8745	1.12736	0.373477	13120	0.090593	1	CG10131	CG10131	FBgn0033949
1623556_at	0	0	12835	0	1	14698	0	1	CG32669	CG32669	FBgn0052669
1623557_at	0	0	12836	0	1	14699	0	1	CG31679	CG31679	FBgn0051679
1623558_at	0	0	11355	0.011018	1	7902	0.075323	0.18347	CG8505	Cpr49Ae	FBgn0033728
1623560_at	0	0	6654	0.501014	0.085515	6524	0.570514	0.045334	CG18048	CG18048	FBgn0037435
1623561_at	0	0	12837	0	1	13596	6.7e-05	1	---	---	---
1623562_at	0	0	8661	-0.006683	0.354824	9530	-0.006735	0.316367	CG14431	CG14431	FBgn0029922
1623563_at	0	0	11615	-0.02825	1	12773	-0.02825	1	---	---	---
1623566_at	0	0	3939	-0.403416	0.001136	4175	-0.42438	0.000665	CG13957	CG13957	FBgn0030739
1623567_at	0	0	12838	0	1	14700	0	1	---	---	---
1623568_at	0	0	12839	0	1	7771	0.012741	0.172056	---	---	---
1623569_at	0	0	7846	-0.391691	0.216727	5481	0.77738	0.009416	open reading frame 2 /// CG14907	CG14906 /// CG14907	FBgn0015351 /// FBgn0038455
1623570_at	0	0	2715	0.845346	6.5e-05	7801	-0.246354	0.175302	CG7924	CG7924	FBgn0036416
1623574_at	0	0	11154	0.04183	1	6710	0.311672	0.0579	CG11694	CG11694	FBgn0037571
1623575_at	0	0	7788	0.679121	0.210352	7011	-0.883654	0.083153	---	---	---
1623576_at	0	0	9916	-0.109126	0.76336	11702	-0.065012	0.992391	CG1850	CG1850	FBgn0033154
1623577_at	0	0	12840	0	1	14701	0	1	---	---	---
1623578_at	0	0	12841	0	1	10558	0.00088	0.593782	---	---	---
1623579_at	0	0	12842	0	1	14702	0	1	CG33773	CG33773	FBgn0053773
1623580_at	0	0	6913	0.120392	0.11399	10108	-0.06486	0.464164	alpha-Tubulin	alphaTub84B	FBgn0003884
1623581_at	0	0	12843	0	1	6070	0.03619	0.022971	---	---	---
1623582_at	0	0	1753	-0.785177	4e-06	3413	-0.563735	9.7e-05	CG6364	CG6364	FBgn0039179
1623584_at	0	0	3113	-0.608784	0.000169	4408	-0.483852	0.001152	hook-like	hkl	FBgn0086441
1623587_at	0	0	12844	0	1	14703	0	1	CG31730	CG31730	FBgn0051730
1623588_at	0	0	4292	-0.567548	0.002247	5156	-0.501762	0.005187	Elongation factor Tu mitochondrial	EfTuM	FBgn0024556
1623590_s_at	0	0	5598	-0.382356	0.021388	9405	-0.183233	0.297556	Smc5	Smc5	FBgn0052438
1623591_a_at	0	0	12485	0.001627	1	10969	-0.093643	0.73412	CG17883	CG17883	FBgn0040005
1623592_at	0	0	9820	0.001337	0.723062	11809	-0.000708	1	CG15894 /// CG15894	CG15894 /// DmirCG15894	FBgn0029864 /// FBgn0084386
1623593_at	0	0	7683	-0.008078	0.202574	8610	-0.007837	0.199617	---	---	---
1623594_at	0	0	6591	-0.349049	0.079296	9954	-0.182305	0.420325	blown fuse	blow	FBgn0004133
1623595_at	0	0	7341	-0.43369	0.178375	6718	-0.573187	0.058578	CG5439	CG5439	FBgn0032476
1623596_at	0	0	11745	-0.032911	1	12728	-0.042351	1	CG12255	Cpr72Eb	FBgn0036618
1623597_s_at	0	0	12544	-0.0004	1	13025	0.007038	1	CG40072	CG17684	FBgn0040017
1623598_at	0	0	12845	0	1	14704	0	1	---	---	---
1623599_at	0	0	9980	0.109316	0.78798	6492	-0.360251	0.043307	boca	boca	FBgn0004132
1623600_at	0	0	12846	0	1	11422	0.009975	0.892625	---	---	---
1623601_at	0	0	12847	0	1	14705	0	1	amyrel	Amyrel	FBgn0020506
1623602_a_at	0	0	9625	0.184943	0.646117	10741	-0.168812	0.654162	Protein tyrosine phosphatase 69D	Ptp69D	FBgn0014007
1623603_at	0	0	12848	0	1	7597	0.008222	0.149386	CG4793	CG4793	FBgn0028514
1623604_at	0	0	12849	0	1	14706	0	1	CG7742	CG7742	FBgn0031690
1623605_a_at	0	0	2671	-0.956616	5.7e-05	6179	-0.427491	0.027529	TGF-beta-inducible early gene	cbt	FBgn0043364
1623606_at	0	0	655	-0.619812	0	3911	-0.246183	0.000351	Ribosomal-protein-A2	RpLP1	FBgn0002593
1623609_at	0	0	12850	0	1	14707	0	1	CG15172	CG15172	FBgn0032740
1623610_at	0	0	12851	0	1	7322	0.005538	0.11582	CG14652	CG34357	FBgn0085386
1623611_at	0	0	12265	0.024257	1	7419	1.12108	0.126844	---	---	---
1623613_at	0	0	12852	0	1	9749	0.001855	0.359826	CG13762	CG13762	FBgn0040333
1623614_at	0	0	12853	0	1	14708	0	1	CG12531	CG12531	FBgn0031064
1623615_at	0	0	11172	-0.039547	1	9617	0.166815	0.332091	CG8675	CG8675	FBgn0030834
1623616_at	0	0	11084	-0.00161	1	12107	-0.00161	1	---	---	---
1623617_at	0	0	12854	0	1	14709	0	1	---	---	---
1623618_at	0	0	12855	0	1	14710	0	1	CG12524	CG34356	FBgn0085385
1623619_at	0	0	11301	-0.026467	1	12421	-0.025352	1	CG15684	CG15684	FBgn0038785
1623620_a_at	0	0	11989	-0.00228	1	13191	-0.00228	1	rhomboid-6	rho-6	FBgn0032415
1623622_a_at	0	0	12856	0	1	14711	0	1	CG12862	CG12862	FBgn0033950
1623623_at	0	0	6717	0.015616	0.092207	14465	4e-06	1	---	---	---
1623624_at	0	0	9261	0.165156	0.522968	3582	0.837191	0.000152	CG14869	CG14869	FBgn0038341
1623625_at	0	0	5402	-0.499972	0.016297	10702	-0.140245	0.643727	CG14542	CG14542	FBgn0039402
1623627_at	0	0	12857	0	1	14712	0	1	---	---	---
1623628_at	0	0	12858	0	1	14713	0	1	Gustatory receptor 36b	Gr36b	FBgn0045486
1623629_at	0	0	12859	0	1	14714	0	1	alpha4GT2	alpha4GT2	FBgn0039378
1623630_at	0	0	12860	0	1	13024	9.8e-05	1	---	---	---
1623631_at	0	0	10780	0.049672	1	5253	-0.376537	0.006401	AP-47	AP-47	FBgn0024833
1623633_at	0	0	11073	-0.03763	1	13049	-0.012495	1	CG2034	CG2034	FBgn0015359
1623634_at	0	0	8000	0.018551	0.23484	11283	0.00726	0.841871	CG6527	CG6527	FBgn0036085
1623635_at	0	0	12861	0	1	14333	7e-06	1	Turandot M	TotM	FBgn0031701
1623636_at	0	0	12862	0	1	8910	0.003015	0.227267	Odorant-binding protein 19a	Obp19a	FBgn0031109
1623637_s_at	0	0	9319	-0.954886	0.541418	10424	-0.876855	0.555698	Larval cuticle protein 10 /// Lcp65Ab2	Lcp65Ab1 /// Lcp65Ab2	FBgn0020643 /// FBgn0020644
1623639_at	0	0	7828	0.004949	0.214816	14715	0	1	---	---	---
1623640_at	0	0	12863	0	1	13684	3.5e-05	1	CG32169	CG32169	FBgn0052169
1623641_at	0	0	3769	0.843811	0.0008	4401	0.799716	0.001132	CG32856	CG32856	FBgn0052856
1623642_at	0	0	12864	0	1	14716	0	1	CG16723	CG16723	FBgn0039092
1623644_s_at	0	0	4697	0.185308	0.004721	7656	0.092566	0.156028	Ribosomal protein S21	oho23B	FBgn0015521
1623645_a_at	0	0	5396	0.342185	0.016072	8590	0.18566	0.197976	RhoGAP5A	RhoGAP5A	FBgn0029778
1623646_at	0	0	5966	0.714352	0.037216	7815	0.478785	0.177187	CG15400	CG15400	FBgn0031463
1623648_s_at	0	0	8728	0.355179	0.367266	8807	0.430717	0.216074	Puromycin sensitive aminopeptidase	Psa	FBgn0035226
1623649_at	0	0	12865	0	1	14717	0	1	---	---	---
1623650_a_at	0	0	1442	0.708584	1e-06	2832	0.530671	2.3e-05	PNGase	PNGase	FBgn0033050
1623651_at	0	0	12866	0	1	14718	0	1	---	---	---
1623652_at	0	0	12867	0	1	14719	0	1	CG14740	CG14740	FBgn0037988
1623654_at	0	0	12868	0	1	13508	7.5e-05	1	---	---	---
1623655_at	0	0	7713	-0.007192	0.204092	8378	-0.007192	0.187892	yolk protein 2	Yp2	FBgn0005391
1623656_s_at	0	0	2991	0.748495	0.000132	6446	0.339146	0.040564	CG1109	CG1109	FBgn0046222
1623657_at	0	0	12869	0	1	6288	0.132605	0.032726	CG14505	CG14505	FBgn0034327
1623658_at	0	0	12870	0	1	14720	0	1	CG13306	CG13306	FBgn0040828
1623659_at	0	0	11625	0.230081	1	11362	0.78842	0.870567	Odorant-binding protein 56d	Obp56d	FBgn0034470
1623660_at	0	0	12871	0	1	13404	5.5e-05	1	CG4892	CG4892	FBgn0028884
1623661_at	0	0	12872	0	1	14721	0	1	---	---	---
1623662_at	0	0	12873	0	1	14722	0	1	CG11044	CG11044	FBgn0034484
1623663_a_at	0	0	12874	0	1	14723	0	1	CG18063	CG18063	FBgn0028856
1623664_at	0	0	3274	-0.909282	0.000239	6896	-0.387793	0.072691	CG10585	CG10585	FBgn0037044
1623665_at	0	0	9436	0.009464	0.582988	7651	0.017403	0.15484	---	---	---
1623666_at	0	0	12344	0.006281	1	11545	0.104374	0.937983	CG10516	CG10516	FBgn0036549
1623667_at	0	0	12875	0	1	14724	0	1	---	---	---
1623668_at	0	0	12876	0	1	14725	0	1	kojak	sha	FBgn0003382
1623669_at	0	0	8089	-0.004201	0.248128	8891	-0.004201	0.225746	CG16836	CG16836	FBgn0040735
1623670_at	0	0	10321	0.08111	0.920129	5726	-0.398225	0.014103	CG14562 /// CG14562	CG14562 /// DmirCG14562	FBgn0037142 /// FBgn0084417
1623671_at	0	0	12877	0	1	13920	2.6e-05	1	---	---	---
1623672_at	0	0	8513	-0.002874	0.32345	11196	-0.001354	0.812045	---	---	---
1623673_at	0	0	9473	-0.121685	0.595566	7042	-0.26685	0.086861	CG10435	CG10435	FBgn0037539
1623674_at	0	0	12878	0	1	14726	0	1	---	---	---
1623675_at	0	0	8519	-2.19597	0.324456	6979	-3.44953	0.080242	turn on sex-specificity	Obp99b	FBgn0039685
1623676_at	0	0	5825	-0.278198	0.030742	6697	-0.24238	0.057503	---	---	---
1623677_at	0	0	12879	0	1	10578	0.000871	0.598596	---	---	---
1623678_at	0	0	10824	-0.063729	1	12214	-0.045063	1	mitochondrial ribosomal protein S30	mRpS30	FBgn0030692
1623679_at	0	0	12880	0	1	14727	0	1	CG4789	CG4789	FBgn0030792
1623681_at	0	0	10366	-0.000763	0.934553	11321	-0.000763	0.855717	CG10163	CG10163	FBgn0035697
1623682_a_at	0	0	2253	0.789824	1.7e-05	5981	0.329726	0.020401	calmodulin	Cam	FBgn0000253
1623683_at	0	0	5626	-0.491479	0.02268	5174	-0.608048	0.005463	mitochondrial ribosomal protein L33	mRpL33	FBgn0040907
1623685_at	0	0	3243	-0.926861	0.000224	4315	-0.779148	0.000933	CG4064	CG4064	FBgn0029808
1623686_at	0	0	10634	-0.056693	1	11690	-0.052479	0.985784	CG7148	CG7148	FBgn0046301
1623687_at	0	0	12881	0	1	14728	0	1	CG15199	CG15199	FBgn0030270
1623689_a_at	0	0	8159	0.511231	0.257889	11305	0.205018	0.849509	CG14642	CG14642	FBgn0037222
1623690_at	0	0	12882	0	1	14729	0	1	CG17190	CG17190	FBgn0038761
1623691_at	0	0	8394	0.038676	0.302336	14730	0	1	CG3964	CG3964	FBgn0031574
1623692_s_at	0	0	3139	0.336872	0.000176	1163	0.680411	0	rhomboid-4	rho-4	FBgn0030318
1623693_a_at	0	0	3755	-0.511409	0.00078	5534	-0.359447	0.010152	drongo	drongo	FBgn0020304
1623694_at	0	0	12883	0	1	8187	0.014051	0.183564	Growth arrest specific protein 8	Gas8	FBgn0029667
1623695_a_at	0	0	6554	-0.402543	0.07557	9520	-0.241782	0.314826	CG11255	CG11255	FBgn0036337
1623696_at	0	0	11306	-0.000778	1	12383	-0.000778	1	CG15634	CG15634	FBgn0031621
1623698_s_at	0	0	7956	0.115188	0.227447	1587	0.67343	1e-06	IAP-like protein	Iap2	FBgn0015247
1623700_at	0	0	12884	0	1	6052	0.126628	0.022388	CG32797	CG32797	FBgn0052797
1623701_at	0	0	7450	0.27341	0.197609	6279	0.42168	0.032487	CG30120	CG30120	FBgn0050120
1623703_at	0	0	12885	0	1	14731	0	1	---	---	---
1623705_at	0	0	5850	0.092918	0.031982	13938	0.000739	1	---	---	---
1623706_at	0	0	12886	0	1	7999	0.035726	0.18347	CG9498	CG9498	FBgn0031801
1623707_a_at	0	0	4477	0.331968	0.003167	8230	0.146797	0.184313	CG32192	CG32192	FBgn0052192
1623708_at	0	0	6141	0.321427	0.046605	13685	0.004999	1	alphabet	alph	FBgn0086361
1623709_at	0	0	12887	0	1	13478	9.3e-05	1	CG14854	CG14854	FBgn0038238
1623711_at	0	0	12888	0	1	14732	0	1	pickpocket 4	Nach	FBgn0024319
1623712_at	0	0	7963	0.259174	0.228851	11537	-0.08494	0.934125	CG10132	CG10132	FBgn0032798
1623713_at	0	0	11343	-0.03346	1	11101	0.090012	0.779698	CG18581	CG18581	FBgn0036466
1623714_at	0	0	12199	-0.008636	1	10816	0.129511	0.680841	CG8620	CG8620	FBgn0040837
1623715_at	0	0	6077	-0.376752	0.042528	9587	-0.195921	0.327349	---	---	---
1623716_at	0	0	782	-0.622643	0	1106	-0.60028	0	Actin-related protein 66B	Arp66B	FBgn0011744
1623717_at	0	0	12889	0	1	14733	0	1	CG32086	CG32086	FBgn0052086
1623718_at	0	0	9846	-0.265122	0.733693	10789	-0.264841	0.670429	unpaired 2	upd2	FBgn0030904
1623719_at	0	0	12890	0	1	14734	0	1	---	---	---
1623720_at	0	0	9000	-0.001338	0.445011	9903	-0.001338	0.404433	--- /// --- /// ---	CG34442 /// CG34443 /// CG34444	FBgn0085471 /// FBgn0085472 /// FBgn0085473
1623721_at	0	0	12891	0	1	14735	0	1	---	---	---
1623723_at	0	0	12892	0	1	14736	0	1	CG40400	CG40400	FBgn0058400
1623724_at	0	0	11898	-0.021069	1	11094	0.129527	0.77815	CG15027	CG15027	FBgn0030611
1623726_at	0	0	8392	-0.200644	0.301931	7473	-0.266953	0.132779	CG11755	CG11755	FBgn0037611
1623727_at	0	0	12893	0	1	14737	0	1	Cyp313a2	Cyp313a2	FBgn0038006
1623729_at	0	0	3120	0.771521	0.000171	10675	0.122469	0.630957	CG4136	CG4136	FBgn0029775
1623730_at	0	0	12068	-0.000808	1	13326	-0.000808	1	---	---	---
1623731_at	0	0	6345	0.576916	0.059391	6035	0.69206	0.022031	trunk	trk	FBgn0003751
1623732_at	0	0	12894	0	1	14738	0	1	CG31410	CG31410	FBgn0051410
1623733_at	0	0	1889	0.686818	6e-06	2197	0.707224	4e-06	transcription unit III	Nmd3	FBgn0023542
1623734_at	0	0	8945	0.171898	0.432486	14002	-0.00244	1	E(spl) region transcript m6	m6	FBgn0002632
1623737_a_at	0	0	4462	0.391355	0.003076	4880	0.386542	0.00312	Rab-protein 14	Rab14	FBgn0015791
1623738_at	0	0	12895	0	1	13207	0.000167	1	---	---	---
1623739_at	0	0	2707	-0.89309	6.4e-05	2968	-0.94173	3.2e-05	---	---	---
1623740_at	0	0	12427	0.000221	1	4917	0.042203	0.003305	CG32154	CG32154	FBgn0052154
1623741_at	0	0	11640	-0.007488	1	13974	-0.00084	1	--- /// --- /// --- /// scully	CG42368 /// CG42369 /// CG42370 /// scu	FBgn0021765 /// FBgn0259714 /// FBgn0259715 /// FBgn0259716
1623743_at	0	0	12896	0	1	14739	0	1	CG3191	CG3191	FBgn0023525
1623744_at	0	0	12897	0	1	9358	0.005241	0.288982	CG30411	CG30411	FBgn0050411
1623745_at	0	0	12898	0	1	14740	0	1	CG31528	CG31528	FBgn0051528
1623746_a_at	0	0	10924	0.149148	1	13314	-0.02837	1	PICK1	PICK1	FBgn0032447
1623747_at	0	0	10266	-0.197112	0.893936	10513	0.280895	0.582574	CG5895	CG5895	FBgn0036560
1623748_at	0	0	12899	0	1	14741	0	1	---	---	---
1623749_at	0	0	11571	-0.02037	1	12379	-0.028884	1	---	---	---
1623750_at	0	0	12900	0	1	14742	0	1	CG32246	CG32246	FBgn0052246
1623752_at	0	0	12901	0	1	14744	0	1	CG5959	CG5959	FBgn0039387
1623754_s_at	0	0	1463	-0.347501	1e-06	1379	-0.400157	0	Ribosome RL10	Qm	FBgn0024733
1623756_at	0	0	12902	0	1	14745	0	1	CG17239	CG17239	FBgn0042186
1623757_at	0	0	7907	0.013912	0.223074	13521	0.000462	1	Cyrstallin	Cry	FBgn0005664
1623758_at	0	0	12025	-0.011004	1	13125	-0.013256	1	CG13123	CG13123	FBgn0032150
1623759_at	0	0	12903	0	1	14746	0	1	CG13428	CG13428	FBgn0034515
1623760_at	0	0	12904	0	1	14747	0	1	Ugt86De	Ugt86De	FBgn0040255
1623761_at	0	0	11635	0.05925	1	9456	0.47731	0.303799	CG15347	CG15347	FBgn0030040
1623762_at	0	0	6172	-0.133866	0.048165	4976	-0.201973	0.003663	kenny	key	FBgn0041205
1623763_at	0	0	12905	0	1	11383	0.000509	0.879341	CG14274	CG14274	FBgn0032023
1623764_at	0	0	12906	0	1	13336	6.1e-05	1	Odorant receptor 85d	Or85d	FBgn0037594
1623765_at	0	0	9073	0.006194	0.46798	13496	-0.000308	1	CG31606	CG31606	FBgn0051606
1623767_at	0	0	7124	-0.092676	0.14032	5237	-0.168592	0.006226	CG17839	CG17839	FBgn0036454
1623768_at	0	0	12907	0	1	14748	0	1	CG31840	CG31840	FBgn0051840
1623769_at	0	0	11202	-0.093721	1	9237	-0.446713	0.26881	CG7322	CG7322	FBgn0030968
1623774_at	0	0	12908	0	1	8096	0.021604	0.18347	---	---	---
1623775_at	0	0	12909	0	1	14428	2.9e-05	1	CG31089	CG31089	FBgn0051089
1623777_s_at	0	0	724	0.965241	0	1038	0.92948	0	CG1358	CG1358	FBgn0033196
1623778_at	0	0	12910	0	1	14508	0	1	CG9162	CG9162	FBgn0031778
1623779_at	0	0	12911	0	1	14749	0	1	CG5917	CG34420	FBgn0085449
1623780_at	0	0	12912	0	1	12784	0.000142	1	---	---	---
1623781_at	0	0	12913	0	1	14750	0	1	---	---	---
1623782_at	0	0	8764	-0.224541	0.378347	12787	-0.029934	1	SCAP	SCAP	FBgn0033052
1623783_at	0	0	6747	-0.138388	0.096079	7089	-0.138297	0.091721	CG8489	CG8489	FBgn0038225
1623785_a_at	0	0	2075	-0.468109	1e-05	6820	-0.147711	0.065896	PEBBLE	pbl	FBgn0003041
1623786_at	0	0	12914	0	1	14751	0	1	---	---	---
1623787_at	0	0	6932	1.27856	0.115746	9464	0.868018	0.304596	CG7144	CG7144	FBgn0025687
1623788_at	0	0	11590	0.015418	1	5657	-0.260078	0.012499	CG7461	CG7461	FBgn0034432
1623789_at	0	0	12915	0	1	14752	0	1	CG31776	CG31776	FBgn0051776
1623790_at	0	0	7454	0.641861	0.197609	14753	0	1	CG31901	CG31901	FBgn0051901
1623791_s_at	0	0	12916	0	1	14754	0	1	Rab9D /// CG9807 /// CG32673 /// CG32671	Rab9D /// Rab9Db /// Rab9E /// Rab9Fa	FBgn0030221 /// FBgn0052671 /// FBgn0052673 /// FBgn0067052
1623792_a_at	0	0	6050	0.254985	0.040993	6322	0.260546	0.034686	Dihydroorotate dehydrogenase	Dhod	FBgn0000447
1623793_at	0	0	6038	-0.65943	0.040593	4959	-0.964159	0.003574	kurtz	krz	FBgn0040206
1623794_at	0	0	4439	0.529696	0.002907	10411	0.131177	0.552944	CG7928	CG7928	FBgn0039740
1623795_at	0	0	12917	0	1	14755	0	1	Cyp313a5	Cyp313a5	FBgn0038005
1623796_at	0	0	12918	0	1	10566	0.006169	0.594891	CG12027	CG12027	FBgn0035585
1623797_at	0	0	9128	0.167014	0.479911	9024	-0.224968	0.238799	CG5969	CG5969	FBgn0036998
1623798_at	0	0	6437	-0.604353	0.065913	7002	-0.566993	0.082419	CG5669	CG5669	FBgn0039169
1623799_a_at	0	0	12919	0	1	14756	0	1	CG7557	CG7557	FBgn0036159
1623800_at	0	0	12920	0	1	12075	0.002698	1	CG18682	CG18682	FBgn0040625
1623802_at	0	0	4232	0.661123	0.002056	13814	-0.004678	1	CG1625	CG1625	FBgn0033447
1623804_a_at	0	0	6875	0.841643	0.109709	9868	0.49464	0.393268	hemipterous	hep	FBgn0010303
1623805_at	0	0	3073	0.913197	0.000153	4074	0.790285	0.000504	CG4875 /// CG8232	CG4875 /// CG8232	FBgn0030801 /// FBgn0033352
1623806_at	0	0	6918	-0.248549	0.114288	10268	-0.126272	0.506989	Transcriptional adapter 2S	Ada2b	FBgn0037555
1623807_a_at	0	0	4729	-0.794333	0.005068	4277	-0.989125	0.000833	Milton	milt	FBgn0022201
1623808_s_at	0	0	12921	0	1	14757	0	1	---	---	---
1623809_s_at	0	0	4351	-0.314532	0.002481	5272	-0.272044	0.006648	CG1354	CG1354	FBgn0030151
1623811_at	0	0	4095	0.663637	0.001578	5339	0.533415	0.007352	mitochondrial ribosomal protein L18	mRpL18	FBgn0026741
1623812_at	0	0	7899	0.004764	0.222588	12444	0.000738	1	CG10943	CG10943	FBgn0036320
1623813_at	0	0	7227	1.10344	0.1563	10786	0.487383	0.669979	CG33307	CG33307	FBgn0053307
1623814_at	0	0	12366	-0.000632	1	13827	-0.000632	1	CG13829	CG13829	FBgn0039059
1623815_at	0	0	12922	0	1	14758	0	1	CG8100	CG8100	FBgn0036410
1623816_s_at	0	0	2033	-0.559537	9e-06	2360	-0.568699	6e-06	CG1943	CG1943	FBgn0037468
1623817_at	0	0	5627	0.184667	0.02268	12627	-0.013258	1	CG7916	CG7916	FBgn0028534
1623818_at	0	0	7561	-0.051361	0.198138	8162	-0.051361	0.18347	---	---	---
1623819_at	0	0	4245	-0.400587	0.002083	2135	-0.787998	3e-06	Segregation distorter	RanGap	FBgn0003346
1623820_at	0	0	2305	-0.716407	2e-05	2932	-0.677212	2.9e-05	CG12252	CG12252	FBgn0035026
1623821_at	0	0	6605	0.248393	0.080479	14127	0.001244	1	CG12011	CG12011	FBgn0035257
1623822_at	0	0	8775	-0.001589	0.381213	9678	-0.001589	0.345612	---	CG41266	FBgn0085587
1623823_a_at	0	0	12923	0	1	14759	0	1	CG11227	CG11227	FBgn0031139
1623824_at	0	0	12924	0	1	14760	0	1	---	---	---
1623828_at	0	0	11305	-0.000318	1	12380	-0.000318	1	---	---	---
1623829_at	0	0	12925	0	1	14761	0	1	CG31414	CG31414	FBgn0051414
1623830_at	0	0	2803	-0.774165	8.3e-05	2519	-0.946521	9e-06	CG13350	CG13350	FBgn0033890
1623831_x_at	0	0	9851	0.307607	0.736963	6595	0.918686	0.049878	---	---	---
1623832_a_at	0	0	5706	-0.296006	0.025756	5761	-0.32148	0.014933	CG17140	CG17140	FBgn0032306
1623833_at	0	0	12926	0	1	14762	0	1	CG7309	CG7309	FBgn0032314
1623835_at	0	0	12928	0	1	14763	0	1	CG6592	CG6592	FBgn0035669
1623836_at	0	0	1931	-0.558715	7e-06	4603	-0.30541	0.001707	r-protein L13	RpL13	FBgn0011272
1623837_at	0	0	7247	0.350144	0.159712	9425	0.262554	0.300256	Pez	Pez	FBgn0031799
1623839_at	0	0	12929	0	1	14764	0	1	CG6415	CG6415	FBgn0032287
1623840_at	0	0	12930	0	1	14765	0	1	CG18607	CG18607	FBgn0034429
1623841_at	0	0	12931	0	1	14766	0	1	CG15169	CG15169	FBgn0032734
1623843_at	0	0	4927	-0.495864	0.007358	9302	-0.206203	0.279245	CG5903	CG5903	FBgn0038400
1623844_at	0	0	12932	0	1	14767	0	1	elfless	elfless	FBgn0032660
1623845_s_at	0	0	12933	0	1	13431	0.001489	1	---	---	---
1623846_at	0	0	3917	0.999832	0.001086	11346	-0.136367	0.862204	disco-related	disco-r	FBgn0042650
1623847_at	0	0	1229	-0.78116	1e-06	964	-0.98183	0	Gene 6	CG11906	FBgn0034425
1623848_a_at	0	0	5875	0.08927	0.033158	12122	0.011454	1	---	---	---
1623849_s_at	0	0	7340	-0.252731	0.178274	3848	-0.719697	0.000293	CG6726	CG6726	FBgn0039049
1623850_at	0	0	12934	0	1	14768	0	1	---	---	---
1623851_at	0	0	12935	0	1	14769	0	1	CG9400	CG9400	FBgn0030562
1623853_at	0	0	8405	0.163804	0.305099	3926	0.565779	0.000364	type I Geranylgeranyl Transferase	betaggt-I	FBgn0015000
1623854_at	0	0	10662	-0.001312	1	11615	-0.001312	0.962819	---	---	---
1623855_s_at	0	0	8779	0.184694	0.381815	9615	0.188674	0.331724	CG11660	CG11660	FBgn0036187
1623856_at	0	0	8620	-0.014021	0.347391	9516	-0.014021	0.314682	CG30395	CG30395	FBgn0050395
1623858_at	0	0	2948	0.668118	0.000118	4053	0.565237	0.000479	NP15.6	NP15.6	FBgn0027785
1623860_at	0	0	12936	0	1	9725	0.177595	0.354511	CG15478	CG15478	FBgn0029955
1623861_at	0	0	10538	-0.073136	1	4584	-0.558306	0.001651	Ecdysone-induced protein 40kD	Eip55E	FBgn0000566
1623862_at	0	0	8541	0.078916	0.327817	10842	0.045184	0.691279	neither inactivation nor afterpotential A	ninaA	FBgn0002936
1623863_a_at	0	0	3983	0.420725	0.001245	10285	0.098854	0.512081	Tis11 homolog	Tis11	FBgn0011837
1623864_at	0	0	5799	-0.605691	0.029529	12865	-0.034358	1	CG6321	CG6321	FBgn0036117
1623865_at	0	0	12937	0	1	8403	0.006008	0.188603	---	---	---
1623866_at	0	0	6664	0.047928	0.086928	14498	4e-06	1	Cyp4ac2	Cyp4ac2	FBgn0031694
1623867_at	0	0	9333	0.004401	0.545841	13159	0.000417	1	CG14168	CG14168	FBgn0036044
1623868_a_at	0	0	12938	0	1	14770	0	1	CG30275	CG30275	FBgn0050275
1623869_at	0	0	7280	-0.284797	0.166596	7277	-0.316617	0.109662	C-terminal Binding Protein	CtBP	FBgn0020496
1623870_at	0	0	12939	0	1	14469	2e-06	1	---	---	---
1623871_at	0	0	6621	-1.17565	0.082036	7171	-1.10799	0.099135	CG18563	CG18563	FBgn0032639
1623872_at	0	0	12940	0	1	14771	0	1	CG13673	CG13673	FBgn0040831
1623873_at	0	0	2285	0.64051	1.8e-05	6054	0.265388	0.022409	Drosophila Stromal interaction molecule	Stim	FBgn0045073
1623875_at	0	0	3720	0.661636	0.000725	3255	0.848838	6.3e-05	CG3434 /// CG3434	CG3434 /// DwilCG3434	FBgn0036000 /// FBgn0082711
1623876_at	0	0	12201	-0.00051	1	13595	0.000452	1	---	---	---
1623878_at	0	0	12941	0	1	13225	8.4e-05	1	CG6123	CG6123	FBgn0030913
1623879_at	0	0	7627	-0.010055	0.20018	8260	-0.010055	0.184826	CG15764	CG15764	FBgn0029817
1623882_at	0	0	12942	0	1	14772	0	1	CG14195	CG14195	FBgn0030998
1623884_at	0	0	12943	0	1	14773	0	1	CG16775	CG16775	FBgn0036767
1623885_at	0	0	12944	0	1	9383	0.05837	0.292993	fragment A	alpha-Est1	FBgn0015568
1623886_at	0	0	12945	0	1	14774	0	1	---	---	---
1623887_at	0	0	5737	0.840027	0.02665	6320	0.791259	0.034577	CG12367	Pimet	FBgn0033686
1623888_at	0	0	3471	0.65672	0.000383	6930	0.292078	0.075893	Caliban	Clbn	FBgn0259152
1623889_at	0	0	4637	0.507893	0.004294	4728	0.549461	0.002179	CG1317	CG1317	FBgn0035333
1623890_at	0	0	8376	-0.002187	0.299006	9312	-0.002148	0.282006	---	---	---
1623891_at	0	0	11523	0.029044	1	4685	-0.576869	0.001996	Drosophila COP9 signalosome homolog 7	CSN7	FBgn0028836
1623892_at	0	0	12946	0	1	14775	0	1	blastoderm-specific gene 25A	Bsg25A	FBgn0000227
1623893_at	0	0	11367	-0.010333	1	10058	-0.046849	0.447057	CG13784	CG13784	FBgn0031897
1623895_at	0	0	11330	-0.001614	1	12411	-0.001614	1	CG31912	CG31912	FBgn0051912
1623896_a_at	0	0	4886	0.745561	0.006644	11761	0.096891	1	CG18496	CG34404	FBgn0085433
1623897_at	0	0	7132	0.038433	0.141478	8948	0.031156	0.231488	---	---	---
1623899_at	0	0	12947	0	1	11358	0.000521	0.867768	Tachykinin-like receptor at 99D	Takr99D	FBgn0004622
1623901_s_at	0	0	7431	0.117836	0.195725	3664	-0.363363	0.000185	sar1	sar1	FBgn0038947
1623902_at	0	0	4050	0.498361	0.001434	8566	0.192922	0.196166	tsunagi	tsu	FBgn0033378
1623903_at	0	0	12363	0.002181	1	14258	0.00047	1	CG18473	CG18473	FBgn0037683
1623905_s_at	0	0	12542	-0.00057	1	14047	-0.001178	1	---	---	---
1623907_at	0	0	8637	0.228493	0.351045	12159	-0.055991	1	armitage	armi	FBgn0041164
1623908_at	0	0	11607	-0.014756	1	12621	-0.016947	1	CG32111	CG32111	FBgn0052111
1623910_at	0	0	9570	0.412897	0.628817	6909	-0.98162	0.074064	alpha-Tubulin	alphaTub85E	FBgn0003886
1623911_at	0	0	12948	0	1	14776	0	1	---	---	---
1623912_at	0	0	12949	0	1	11987	0.000508	1	---	---	---
1623913_at	0	0	12950	0	1	14777	0	1	---	---	---
1623914_at	0	0	622	-0.97913	0	2430	-0.564749	7e-06	Minute(3)66D	RpL14	FBgn0017579
1623916_at	0	0	8171	-0.459067	0.259569	8935	-0.463727	0.230402	CG14694	CG14694	FBgn0037845
1623918_at	0	0	3915	-0.605278	0.001083	9028	-0.208791	0.238824	severas	Sras	FBgn0029121
1623920_at	0	0	12951	0	1	14778	0	1	CG11775	CG11775	FBgn0037630
1623921_at	0	0	7527	-0.020849	0.197819	8106	-0.020849	0.18347	---	---	---
1623922_at	0	0	12952	0	1	14779	0	1	Interferon-like protein	ect	FBgn0000451
1623924_at	0	0	3706	0.637386	0.000693	5406	0.456102	0.008247	CG12325	CG12325	FBgn0033557
1623925_at	0	0	12953	0	1	12204	0.000736	1	CG4477	CG4477	FBgn0035971
1623927_at	0	0	12954	0	1	11760	0.000808	1	CG31925	CG31925	FBgn0051925
1623928_at	0	0	5780	0.960647	0.028629	10349	-0.347849	0.531634	CG5910	CG5910	FBgn0036993
1623929_at	0	0	12955	0	1	14780	0	1	---	---	---
1623930_s_at	0	0	12956	0	1	14781	0	1	---	---	---
1623931_s_at	0	0	9857	0.070897	0.739268	11264	-0.055173	0.835013	protein phosphatase from PCR fragment D27	CanA-14F	FBgn0030758
1623932_at	0	0	6663	-0.675825	0.086772	6448	-0.78883	0.040802	Equilibrative nucleoside transporter 3	Ent3	FBgn0036319
1623935_at	0	0	4281	0.759776	0.002221	9534	0.252614	0.316948	sex-specific enzyme 2	sxe2	FBgn0038398
1623936_at	0	0	3540	0.752426	0.000457	5244	0.534628	0.006279	clot	cl	FBgn0000318
1623937_at	0	0	12957	0	1	6450	0.216866	0.041054	---	---	---
1623938_at	0	0	12958	0	1	14782	0	1	---	---	---
1623939_at	0	0	12959	0	1	14783	0	1	---	---	---
1623940_at	0	0	3494	-0.443976	0.000405	3723	-0.470952	0.000209	CG9855	CG9855	FBgn0037242
1623941_at	0	0	7536	-0.018866	0.197922	8119	-0.018866	0.18347	---	---	---
1623942_at	0	0	6934	-0.256289	0.115829	7282	-0.256289	0.110294	CG6974	CG6974	FBgn0038285
1623944_at	0	0	10756	0.136244	1	9840	0.355993	0.384548	CG12605	CG12605	FBgn0035481
1623945_at	0	0	7583	-0.105382	0.198665	8201	-0.105382	0.183694	CG3419	CG3419	FBgn0035002
1623946_at	0	0	10695	0.007648	1	11672	-0.007505	0.981622	CG32970	CG32970	FBgn0052970
1623947_at	0	0	12960	0	1	11347	0.000526	0.862204	Gustatory receptor 58c	Gr58c	FBgn0041237
1623948_at	0	0	12961	0	1	13037	9.7e-05	1	CG40174	CG40174	FBgn0058174
1623949_s_at	0	0	9600	0.058875	0.637432	6645	-0.15235	0.053397	CG32816	CG32816	FBgn0052816
1623950_s_at	0	0	5668	0.455762	0.02445	5529	0.521567	0.010117	amalgam	Ama	FBgn0000071
1623951_at	0	0	12962	0	1	12652	0.000447	1	dpr2	dpr2	FBgn0053507
1623952_a_at	0	0	5763	0.309855	0.027919	6201	0.304979	0.028565	Su(z)12	Su(z)12	FBgn0020887
1623954_s_at	0	0	3379	0.548301	0.0003	3842	-0.543151	0.000291	CG33525	CoRest	FBgn0053525
1623956_at	0	0	3559	0.710797	0.000475	4311	0.650272	0.000923	bobby sox /// penguin	bbx /// pen	FBgn0015527 /// FBgn0024251
1623958_at	0	0	12963	0	1	14784	0	1	---	---	---
1623962_x_at	0	0	12964	0	1	13050	9.5e-05	1	---	---	---
1623963_at	0	0	12965	0	1	14785	0	1	CG32115	CG32115	FBgn0052115
1623964_at	0	0	12966	0	1	9633	0.001662	0.335145	Odorant receptor 83c	Or83c	FBgn0037399
1623965_at	0	0	12967	0	1	12347	0.000231	1	---	---	---
1623967_at	0	0	6393	-0.193044	0.062709	9065	-0.124567	0.243939	SHC-adaptor protein	Shc	FBgn0015296
1623969_at	0	0	12968	0	1	14786	0	1	CG31200	CG31200	FBgn0051200
1623970_at	0	0	6806	0.210852	0.102416	13074	0.011284	1	CG13154	CG13154	FBgn0033736
1623973_at	0	0	12969	0	1	7891	0.109191	0.18347	---	---	---
1623974_at	0	0	12970	0	1	14787	0	1	CG15549	CG15549	FBgn0039810
1623975_at	0	0	3660	-0.507552	0.000616	5693	-0.332793	0.01329	Zinc finger protein 43C	az2	FBgn0025185
1623976_at	0	0	12971	0	1	14788	0	1	CG30081	CG30081	FBgn0050081
1623978_at	0	0	12972	0	1	14789	0	1	CG10862	CG10862	FBgn0035455
1623979_at	0	0	12973	0	1	13840	2.3e-05	1	CG15482	CG15482	FBgn0032483
1623981_at	0	0	10238	-0.000709	0.885417	12494	0.000257	1	CG7017	CG7017	FBgn0036951
1623982_s_at	0	0	12974	0	1	8699	0.003937	0.206882	---	---	---
1623985_at	0	0	3386	0.749059	0.000309	6088	0.411172	0.024002	lethal (3) j2D3	l(3)j2D3	FBgn0011335
1623987_at	0	0	12975	0	1	14790	0	1	CG12679	CG12679	FBgn0031103
1623988_at	0	0	12976	0	1	14791	0	1	CG14691	CG14691	FBgn0037829
1623989_at	0	0	5774	-0.496756	0.028497	7769	-0.319777	0.171915	CG5734	CG5734	FBgn0032191
1623990_at	0	0	12977	0	1	14792	0	1	CG33220	CG33220	FBgn0053220
1623991_s_at	0	0	2197	-0.637912	1.5e-05	3633	-0.488533	0.000172	coronin	coro	FBgn0033109
1623992_at	0	0	12978	0	1	7984	0.118866	0.18347	Gene 4	CG7229	FBgn0034423
1623993_at	0	0	4231	-0.362831	0.002055	4789	-0.349552	0.002506	CG4291 /// CG6744	CG4291 /// CG6744	FBgn0031287 /// FBgn0037901
1623994_at	0	0	12979	0	1	14793	0	1	CG30412 /// CG30416	CG30412 /// CG30416	FBgn0050412 /// FBgn0050416
1623995_at	0	0	1721	-0.690062	4e-06	2812	-0.571625	2.2e-05	Ribosomal protein L35A	RpL35A	FBgn0037328
1623997_s_at	0	0	545	-0.956922	0	4069	-0.340365	0.000497	Ribosomal protein S30	RpS30	FBgn0038834
1623998_at	0	0	2559	-0.842686	4.3e-05	3646	-0.715272	0.000179	CG10565	CG10565	FBgn0037051
1623999_at	0	0	12980	0	1	11679	0.000462	0.983715	---	---	---
1624000_at	0	0	12981	0	1	14794	0	1	CG13443	CG13443	FBgn0034548
1624003_at	0	0	7432	-0.331298	0.195725	8051	-0.329455	0.18347	CG10639	CG10639	FBgn0032729
1624004_s_at	0	0	6921	-0.341152	0.114914	3299	-0.994077	7e-05	Antisocial	rols	FBgn0041096
1624005_at	0	0	12982	0	1	14795	0	1	---	---	---
1624006_at	0	0	2597	0.793244	4.8e-05	5251	0.441612	0.006353	Mediator complex subunit 25	MED25	FBgn0038760
1624007_at	0	0	12983	0	1	14796	0	1	CG6304	CG6304	FBgn0032624
1624011_at	0	0	12984	0	1	12914	0.000401	1	CG9295	Cpr76Bc	FBgn0036880
1624012_at	0	0	6202	-0.717609	0.049801	5497	-0.948935	0.009681	mitochondrial ribosomal protein L10	mRpL10	FBgn0031231
1624013_at	0	0	3781	0.947097	0.000824	6215	0.561199	0.029009	CG11574	CG42233	FBgn0250755
1624015_at	0	0	11497	-0.045404	1	13512	-0.011908	1	CG13732	qjt	FBgn0036730
1624016_at	0	0	12225	-0.001416	1	12792	-0.004841	1	CG14238	CG14238	FBgn0039429
1624017_at	0	0	12257	-0.003983	1	13632	-0.003983	1	AdoHcyase-like	Ahcy89E	FBgn0015011
1624018_at	0	0	12985	0	1	14797	0	1	---	---	---
1624019_s_at	0	0	5161	-0.309217	0.010776	12249	0.029031	1	Viability	RpL36	FBgn0002579
1624020_at	0	0	12377	0.004471	1	5106	-0.602368	0.004723	Modifier67.2	mod(mdg4)	FBgn0002781
1624023_at	0	0	1209	-0.936231	1e-06	1726	-0.881963	1e-06	Protein phosphatase 1	Pp1-87B	FBgn0004103
1624024_s_at	0	0	12986	0	1	14798	0	1	---	---	---
1624025_at	0	0	12987	0	1	12386	0.000222	1	CG14674	CG14674	FBgn0037366
1624026_at	0	0	12988	0	1	14799	0	1	---	---	---
1624027_at	0	0	5073	0.516366	0.009327	9362	0.218823	0.289899	CG4780	CG4780	FBgn0035602
1624028_at	0	0	12989	0	1	14800	0	1	CG4415	CG4415	FBgn0031296
1624029_at	0	0	4594	-0.436583	0.003972	4702	-0.471048	0.002044	CG3608	CG3608	FBgn0035039
1624030_at	0	0	2173	0.730008	1.3e-05	2468	0.752692	8e-06	ribonuclease H1	rnh1	FBgn0023171
1624031_at	0	0	7006	0.018346	0.124973	10133	0.010068	0.46876	---	---	---
1624032_at	0	0	1939	-0.791661	7e-06	1661	-0.969046	1e-06	CG3887	CG3887	FBgn0031670
1624033_at	0	0	6362	0.741437	0.061119	10982	-0.232032	0.739809	beta-amyloid-protein-precursor-like	Appl	FBgn0000108
1624034_at	0	0	12990	0	1	14801	0	1	Gustatory receptor 28a	Gr28a	FBgn0041247
1624036_at	0	0	7361	1.49677	0.182522	7359	-1.66783	0.120827	chitin-binding peritrophin-A	Cht5	FBgn0038180
1624037_s_at	0	0	7033	0.267269	0.128441	9971	-0.157056	0.424846	TBP-associated factor 110	Taf4	FBgn0010280
1624038_at	0	0	12991	0	1	14802	0	1	CG17024	CG17024	FBgn0032437
1624039_at	0	0	8668	-0.341616	0.356073	10527	-0.236311	0.586448	CG10147	CG10147	FBgn0035702
1624040_at	0	0	12992	0	1	14803	0	1	CG12732 /// small conductance calcium-activated potassium channel	CG12732 /// SK	FBgn0029759 /// FBgn0029761
1624041_at	0	0	2154	-0.850312	1.3e-05	3287	-0.70924	6.7e-05	cul-4	cul-4	FBgn0033260
1624042_at	0	0	3572	0.562111	0.000493	3080	0.719726	4.2e-05	G protein-coupled receptor kinase 2	Gprk2	FBgn0004834
1624043_at	0	0	8956	0.329735	0.436402	9510	0.371533	0.313682	---	---	---
1624044_at	0	0	6391	0.343937	0.062583	7292	0.295334	0.111144	mitochondrial ribosomal protein L52	mRpL52	FBgn0033208
1624045_at	0	0	5194	0.255944	0.011481	14804	0	1	---	---	---
1624046_at	0	0	7636	0.010073	0.20069	13292	0.000477	1	---	---	---
1624047_at	0	0	4923	0.937398	0.007245	11236	0.175786	0.823277	CG31078	CG31078	FBgn0051078
1624048_at	0	0	12993	0	1	14805	0	1	CG15185	CG15185	FBgn0037449
1624049_at	0	0	12994	0	1	14806	0	1	Dromyosuppressin receptor 2	DmsR-2	FBgn0035329
1624051_at	0	0	10987	0.048071	1	7195	-0.256825	0.101167	CG13850	CG13850	FBgn0038961
1624054_at	0	0	9838	0.363161	0.731474	13048	0.051491	1	Adenosine deaminase-related growth factor A	Adgf-A	FBgn0036752
1624055_at	0	0	7792	0.005556	0.210404	14807	0	1	---	---	---
1624056_a_at	0	0	12995	0	1	14808	0	1	CG12455	CG12455	FBgn0028859
1624057_at	0	0	12996	0	1	13991	0.017816	1	CG16713	CG16713	FBgn0031560
1624058_at	0	0	11908	-0.000626	1	13086	-0.000626	1	Nasrat	fs(1)N	FBgn0004650
1624061_at	0	0	12997	0	1	6409	0.197389	0.039029	Vitelline membrane 32E	Vm32E	FBgn0014076
1624063_at	0	0	12998	0	1	14809	0	1	CG15699	CG15699	FBgn0034056
1624065_at	0	0	9253	-0.074679	0.521058	5418	0.230899	0.008446	myosin II	sqh	FBgn0003514
1624066_at	0	0	6210	0.212289	0.050264	12697	0.016712	1	---	---	---
1624067_at	0	0	12999	0	1	14810	0	1	CG6704	CG6704	FBgn0033887
1624069_at	0	0	10048	-0.373067	0.817156	6676	1.21475	0.055682	CG7296	CG7296	FBgn0032283
1624070_at	0	0	5892	-0.36961	0.033701	6287	-0.367389	0.032719	Ribosomal protein S9	RpS9	FBgn0010408
1624072_at	0	0	13000	0	1	14811	0	1	---	---	---
1624073_at	0	0	13001	0	1	13670	3.3e-05	1	CG15800	CG15800	FBgn0034904
1624074_at	0	0	7856	1.55275	0.217035	12727	0.174934	1	Odorant-binding protein 56a	Obp56a	FBgn0034468
1624075_at	0	0	4006	0.881214	0.001293	5168	0.72383	0.005334	CG31495	CG31495	FBgn0051495
1624076_at	0	0	11872	-0.028446	1	4871	0.928567	0.003039	CG5849	CG5849	FBgn0038897
1624077_at	0	0	4479	-0.721014	0.003196	4427	-0.806693	0.00121	CG13390	CG13390	FBgn0032031
1624078_at	0	0	2316	0.925661	2e-05	2923	0.878267	2.9e-05	CG5463	CG5463	FBgn0039153
1624080_s_at	0	0	3607	-0.775719	0.000532	3222	-0.968232	5.9e-05	transportin	Trn	FBgn0024921
1624081_at	0	0	13002	0	1	14812	0	1	CG14359 /// CG42500	CG14359 /// CG42500	FBgn0040559 /// FBgn0260226
1624082_at	0	0	13003	0	1	14813	0	1	Olfactory receptor 33B.3	Or33c	FBgn0026390
1624084_s_at	0	0	7901	0.841311	0.222625	9265	0.743929	0.272324	---	---	---
1624085_at	0	0	13004	0	1	14814	0	1	CG9876	CG9876	FBgn0034821
1624086_at	0	0	1615	-0.821894	3e-06	8736	-0.160093	0.209401	Vacuolar H-ATPase subunit D	Vha36	FBgn0022097
1624087_at	0	0	13005	0	1	14815	0	1	---	---	---
1624088_at	0	0	13006	0	1	12326	0.000234	1	CG3108	CG3108	FBgn0029807
1624089_at	0	0	13007	0	1	14816	0	1	---	---	---
1624090_at	0	0	13008	0	1	14817	0	1	CG12726 /// ---	CG12726 /// CG34324	FBgn0030487 /// FBgn0085353
1624091_at	0	0	13009	0	1	14818	0	1	---	---	---
1624092_at	0	0	9926	-0.061318	0.767055	10872	-0.061318	0.700248	Jonah 99C Alpha	Jon99Ci	FBgn0003358
1624093_at	0	0	5960	0.190723	0.037009	10898	0.056314	0.709069	---	---	---
1624094_at	0	0	13010	0	1	14819	0	1	---	---	---
1624095_at	0	0	13011	0	1	14820	0	1	---	---	---
1624096_at	0	0	13012	0	1	14821	0	1	---	---	---
1624099_at	0	0	13013	0	1	14822	0	1	---	---	---
1624100_at	0	0	6422	0.357459	0.065094	4041	0.740836	0.000464	CG1529	CG1529	FBgn0031144
1624102_at	0	0	13014	0	1	14823	0	1	---	---	---
1624104_at	0	0	13015	0	1	14824	0	1	---	---	---
1624105_at	0	0	8556	0.342744	0.333011	9104	0.373329	0.248925	CG8248	CG8248	FBgn0033347
1624106_at	0	0	13016	0	1	14825	0	1	CG3790	CG3790	FBgn0033778
1624107_at	0	0	13017	0	1	14826	0	1	---	---	---
1624108_at	0	0	12463	-0.000624	1	13354	-0.003013	1	CG34114	CG34114	FBgn0083950
1624109_s_at	0	0	6517	-2.78305	0.072827	8803	-1.95538	0.215728	CG31522	CG31522	FBgn0051522
1624110_at	0	0	13018	0	1	8026	0.041865	0.18347	crossveinless-c	cv-c	FBgn0086901
1624111_at	0	0	11219	-0.001689	1	12271	-0.001689	1	---	---	---
1624112_at	0	0	10530	0.023307	1	14827	0	1	---	---	---
1624113_at	0	0	10784	0.060076	1	12863	-0.020506	1	CG7845	CG7845	FBgn0033059
1624114_at	0	0	13019	0	1	8728	0.00382	0.208481	Klp59C	Klp59C	FBgn0034824
1624115_s_at	0	0	7557	-0.016326	0.197997	8147	-0.016326	0.18347	---	---	---
1624116_at	0	0	5037	-0.551363	0.008853	5273	-0.56928	0.006652	CG31801	Mst36Fa	FBgn0086681
1624117_at	0	0	9150	0.211666	0.489684	9643	-0.246618	0.336832	CG18397	ssp3	FBgn0032723
1624119_at	0	0	8967	-0.180143	0.439314	10227	-0.158277	0.491934	CG32486	CG32486	FBgn0052486
1624120_at	0	0	11918	-0.005159	1	13096	-0.005159	1	---	---	---
1624122_a_at	0	0	9257	-0.210445	0.521389	4393	-0.852742	0.001111	Rapgap1	Rapgap1	FBgn0085403
1624123_at	0	0	12034	-0.000588	1	13268	-0.000588	1	CG13196	CG13196	FBgn0033645
1624124_at	0	0	6926	0.142548	0.11528	3693	0.37327	0.000197	osiris	GNBP1	FBgn0040323
1624126_at	0	0	5013	-0.604775	0.008536	5380	-0.604775	0.007953	CG2321	CG2321	FBgn0039663
1624127_at	0	0	13020	0	1	14828	0	1	---	---	---
1624128_at	0	0	13021	0	1	14829	0	1	CG31769	CG31769	FBgn0051769
1624129_s_at	0	0	6541	-1.3458	0.074682	6894	-1.33949	0.072482	CG7708	CG7708	FBgn0038641
1624130_at	0	0	11861	0.053517	1	14830	0	1	Odorant-binding protein 56h	Obp56h	FBgn0034475
1624131_at	0	0	13022	0	1	11375	0.000949	0.876421	---	---	---
1624132_at	0	0	4266	0.828494	0.002183	9290	0.29262	0.277141	CG4447	CG4447	FBgn0035980
1624133_at	0	0	11790	0.001917	1	12702	0.002799	1	---	---	---
1624134_a_at	0	0	4659	-0.435492	0.004418	2730	-0.80157	1.7e-05	NC2alpha	NC2alpha	FBgn0034650
1624136_at	0	0	10870	0.049192	1	8408	0.194774	0.188809	---	---	---
1624137_at	0	0	8908	-0.054305	0.419478	9841	-0.053964	0.384852	CG11911	CG11911	FBgn0031249
1624138_at	0	0	6615	0.342302	0.081543	9008	0.237465	0.237236	CG5800	CG5800	FBgn0030855
1624139_at	0	0	3485	0.792555	0.000396	3432	0.904611	0.000102	phosphorylase kinase gamma	PhKgamma	FBgn0011754
1624140_at	0	0	13023	0	1	14831	0	1	---	---	---
1624141_at	0	0	11377	0.033251	1	7067	0.290071	0.090034	CG4901	CG4901	FBgn0032194
1624142_a_at	0	0	3042	0.58096	0.000145	3426	0.594394	0.000101	lethal (2) s5379	l(2)s5379	FBgn0010704
1624144_at	0	0	7548	-0.061917	0.197983	8153	-0.061891	0.18347	CG13566	CG13566	FBgn0034942
1624145_a_at	0	0	9315	0.143911	0.53826	12395	0.036392	1	isopeptidase T-3	isopeptidase-T-3	FBgn0028372
1624146_at	0	0	11746	0.024775	1	7685	0.311285	0.160326	CG5174	CG5174	FBgn0034345
1624147_at	0	0	13024	0	1	14832	0	1	---	---	---
1624148_at	0	0	13025	0	1	8414	0.00667	0.188957	---	---	---
1624149_at	0	0	13026	0	1	14833	0	1	CG4669 /// ---	CG4669 /// DsimCG4669	FBgn0035598 /// FBgn0086175
1624150_at	0	0	1066	0.727931	0	3451	0.401869	0.00011	FK506-binding protein FKBP59	FKBP59	FBgn0029174
1624151_a_at	0	0	7754	0.116091	0.207593	14834	0	1	Ccn	Ccn	FBgn0052183
1624152_at	0	0	8510	0.168934	0.323139	12398	0.032091	1	CG11851	CG11851	FBgn0039293
1624155_at	0	0	13027	0	1	14193	7e-06	1	---	---	---
1624156_at	0	0	3287	-0.685873	0.000244	7702	-0.235474	0.163405	Ugt86Da	Ugt86Da	FBgn0040259
1624158_at	0	0	11189	0.054121	1	6689	0.417217	0.056896	CG14481	CG14481	FBgn0034260
1624159_at	0	0	12435	-0.002019	1	12675	0.02142	1	Cyp9h1	Cyp9h1	FBgn0033775
1624160_at	0	0	5643	0.630166	0.023498	5889	0.653212	0.017867	CG11329	CG11329	FBgn0031848
1624161_at	0	0	12437	-0.000976	1	13989	-0.000976	1	---	---	---
1624162_at	0	0	13028	0	1	14835	0	1	---	---	---
1624163_at	0	0	11421	-0.055895	1	9423	0.332719	0.299881	---	---	---
1624166_x_at	0	0	13029	0	1	9872	0.001373	0.394534	Dopamine receptor 2	DopR2	FBgn0015129
1624169_at	0	0	13030	0	1	12289	0.000246	1	Drosophila insulin-like peptide 7	Ilp7	FBgn0044046
1624170_at	0	0	9470	-0.00098	0.594107	10697	-0.000852	0.642304	CG15368	CG15368	FBgn0030104
1624171_at	0	0	13031	0	1	14836	0	1	CG13488	CG13488	FBgn0034670
1624172_at	0	0	13032	0	1	14837	0	1	CG33966	CG33966	FBgn0053966
1624173_at	0	0	4340	0.088802	0.002451	14838	0	1	CG7264	CG7264	FBgn0036214
1624174_at	0	0	13033	0	1	14839	0	1	---	---	---
1624175_at	0	0	3298	-0.683016	0.000246	3119	-0.802586	4.6e-05	iroquois	caup	FBgn0015919
1624176_at	0	0	9466	-0.109015	0.592714	9655	0.144004	0.340362	CG10590	CG10590	FBgn0035622
1624177_at	0	0	11768	-0.00785	1	12718	-0.010655	1	CG7941	Cpr67Fa1	FBgn0036108
1624178_s_at	0	0	8798	-0.360874	0.386393	11629	-0.139216	0.96873	CG3777	CG3777	FBgn0024989
1624179_at	0	0	13034	0	1	14840	0	1	CG31680	CG31680	FBgn0051680
1624181_at	0	0	3374	-0.727466	0.000299	2989	-0.900683	3.4e-05	CG8062 /// outsiders	DmirCG8062 /// out	FBgn0084830 /// FBgn0259834
1624182_at	0	0	7294	-0.335161	0.1696	9896	-0.220287	0.402592	---	---	---
1624184_at	0	0	10003	-0.075862	0.795652	11116	-0.069333	0.784635	---	---	---
1624186_at	0	0	9209	-0.132025	0.508275	11990	0.045937	1	CG16717	CG16717	FBgn0036028
1624187_at	0	0	13035	0	1	14841	0	1	no ovaries	fs(1)Yb	FBgn0000928
1624188_at	0	0	3672	0.992157	0.000626	4719	0.844274	0.002143	CG31392	CG31392	FBgn0051392
1624189_at	0	0	10637	-0.230099	1	10127	-0.488614	0.46741	CG12236	CG12236	FBgn0029822
1624190_at	0	0	11310	-0.044114	1	5265	-0.569112	0.006544	CG31637	CG31637	FBgn0051637
1624191_at	0	0	7816	0.276742	0.21346	6056	0.473016	0.022535	CENP-meta	cmet	FBgn0040232
1624193_s_at	0	0	4102	0.572526	0.001595	6806	0.312341	0.064601	CG3983	CG3983	FBgn0038473
1624195_at	0	0	3196	-0.71063	0.000195	3819	-0.676227	0.000273	sugarbabe	sug	FBgn0033782
1624196_at	0	0	12288	-0.003458	1	8613	0.143472	0.199663	---	---	---
1624197_a_at	0	0	7682	-0.014701	0.20255	8335	-0.014701	0.186682	CG6652	CG6652	FBgn0036687
1624198_at	0	0	6332	-0.387011	0.058652	7835	-0.284046	0.178854	CG12582	CG12582	FBgn0037215
1624199_at	0	0	10652	0.065755	1	7957	0.224338	0.18347	Neuropeptide F-like Receptor 76F	NPFR76F	FBgn0036934
1624201_at	0	0	13036	0	1	14842	0	1	CG15498	CG15498	FBgn0038892
1624202_a_at	0	0	13037	0	1	14843	0	1	CG2127	CG2127	FBgn0033286
1624204_at	0	0	13038	0	1	14844	0	1	CG4483	CG4483	FBgn0035970
1624205_at	0	0	6075	0.292841	0.04249	11040	0.08222	0.760557	Translocase of outer membrane 40	Tom40	FBgn0016041
1624206_at	0	0	12106	-0.103771	1	11021	1.06411	0.753255	CG11300	CG11300	FBgn0034901
1624208_s_at	0	0	3151	0.737542	0.000179	5018	0.503591	0.003983	ADP ribosylation factor III	Arf51F	FBgn0013750
1624209_at	0	0	7023	-0.126691	0.127036	6960	-0.141484	0.078979	---	---	---
1624210_at	0	0	7742	-0.338473	0.206767	7827	-0.352402	0.178308	CG32699	CG32699	FBgn0052699
1624211_at	0	0	6916	-0.400945	0.114226	6744	-0.462835	0.060142	CG9005	CG9005	FBgn0033638
1624212_at	0	0	11278	-0.001172	1	6687	0.009895	0.056478	CG6784	CG6784	FBgn0039074
1624213_at	0	0	7851	-0.235357	0.216944	7331	-0.283644	0.117176	CG15535	CG15535	FBgn0039764
1624214_at	0	0	8482	0.285707	0.318787	9131	0.303029	0.252552	CG9437	CG9437	FBgn0034599
1624215_s_at	0	0	10801	0.063914	1	6612	-0.343204	0.05111	klett	DIP1	FBgn0024807
1624216_at	0	0	8636	0.001759	0.350714	14845	0	1	cuticle cluster 4	Ccp84Ae	FBgn0004779
1624217_at	0	0	13039	0	1	14846	0	1	---	---	---
1624218_at	0	0	3039	-0.352493	0.000144	4582	-0.263557	0.001648	---	---	---
1624220_s_at	0	0	8361	0.159051	0.296172	13150	0.01096	1	---	---	---
1624221_at	0	0	13040	0	1	14847	0	1	CG32987	CG32987	FBgn0052987
1624223_at	0	0	13041	0	1	14848	0	1	---	---	---
1624226_at	0	0	6468	0.32603	0.068448	8577	0.234243	0.197267	toys are us	trus	FBgn0038055
1624229_at	0	0	10937	-0.000341	1	11916	-0.000341	1	CG15705	CG15705	FBgn0034104
1624230_s_at	0	0	12096	-0.005294	1	3811	-0.37758	0.000268	ubiquitin	Ubi-p63E	FBgn0003943
1624231_s_at	0	0	11730	0.013955	1	4454	-0.405122	0.00126	ADP-ribosylation factor 1	Arf79F	FBgn0010348
1624232_at	0	0	9877	-0.06746	0.748171	10836	-0.066806	0.689855	CG13891	CG13891	FBgn0035139
1624233_at	0	0	13042	0	1	14849	0	1	Gustatory receptor 8a	Gr8a	FBgn0030108
1624234_at	0	0	4611	-0.674895	0.004087	4991	-0.675629	0.003742	CG7735	CG7735	FBgn0034446
1624236_at	0	0	9029	-0.009527	0.453424	9925	-0.009527	0.4125	CG1773 /// CG30002	CG1773 /// CG30002	FBgn0033439 /// FBgn0050002
1624238_at	0	0	7485	0.045877	0.197609	13953	0.000546	1	---	---	---
1624239_at	0	0	13043	0	1	14850	0	1	CG8335	CG8335	FBgn0033069
1624240_at	0	0	1681	0.738655	3e-06	6376	0.234881	0.037371	ubiquitin carboxyl terminal hydrolase	Uch	FBgn0010288
1624242_at	0	0	13044	0	1	14851	0	1	CG32301	CG32301	FBgn0052301
1624243_at	0	0	5188	0.543701	0.011392	9210	0.24764	0.263914	CG9265	CG9265	FBgn0032910
1624244_at	0	0	11226	0.059128	1	11324	0.121582	0.856735	dS6 kinase	S6k	FBgn0015806
1624246_s_at	0	0	11521	-0.027739	1	11820	-0.0592	1	CG11334	CG11334	FBgn0039849
1624247_at	0	0	5475	-0.499924	0.018148	6804	-0.386474	0.064585	CG5543	CG5543	FBgn0034908
1624248_s_at	0	0	6334	0.502919	0.058769	7037	0.455218	0.085922	Adh enhancer factor 1	Aef1	FBgn0005694
1624249_at	0	0	13045	0	1	14852	0	1	---	---	---
1624250_at	0	0	13046	0	1	14853	0	1	CG32432	CG32432	FBgn0052432
1624251_a_at	0	0	2120	-0.629982	1.2e-05	1502	-0.856987	0	Cytochrome c oxidase subunitVIb /// CG18809 /// CG14235 /// CG14235	CG14235 /// CG18809 /// DmauCG14235 /// DsimCG14235	FBgn0031066 /// FBgn0042132 /// FBgn0067176 /// FBgn0067235
1624252_s_at	0	0	11972	0.016873	1	9791	0.215821	0.373365	CG12592 /// slender lobes	CG12592 /// sle	FBgn0037810 /// FBgn0037811
1624253_at	0	0	6734	0.199309	0.093863	8362	0.15796	0.187611	CG9125	CG9125	FBgn0030793
1624254_at	0	0	11974	0.004186	1	7650	0.079325	0.154798	CG32070	CG32070	FBgn0052070
1624255_at	0	0	13047	0	1	7578	0.01372	0.145309	---	---	---
1624256_at	0	0	8532	-0.278825	0.327238	10021	-0.228455	0.434091	CG16857	CG16857	FBgn0028482
1624257_at	0	0	4654	-0.584323	0.004388	3815	-0.809624	0.00027	CG18259	CG18259	FBgn0030956
1624258_at	0	0	8296	-0.014823	0.284041	9165	-0.014823	0.257106	---	---	---
1624259_at	0	0	10818	0.046436	1	7519	-0.197026	0.139658	CG32040	CG32040	FBgn0052040
1624260_at	0	0	13048	0	1	14854	0	1	CG11977	CG11977	FBgn0037650
1624261_at	0	0	12250	-0.007351	1	13020	-0.019099	1	CG14118	CG14118	FBgn0036323
1624264_at	0	0	5338	0.478756	0.014439	13897	-0.003656	1	CG13408	CG13408	FBgn0038929
1624265_at	0	0	8328	0.527686	0.291355	7599	0.666999	0.149632	lethal (1) G0196	l(1)G0196	FBgn0027279
1624266_at	0	0	13049	0	1	14855	0	1	Arginine methyltransferase 6	Art6	FBgn0038189
1624267_at	0	0	2230	0.640915	1.6e-05	4925	0.349106	0.003361	CG7182	CG7182	FBgn0035878
1624268_at	0	0	9997	0.002323	0.792709	5194	0.010807	0.005807	---	---	---
1624270_at	0	0	13050	0	1	12500	0.000197	1	---	---	---
1624271_at	0	0	3459	0.818404	0.000375	8865	0.257281	0.222798	CG11808	CG11808	FBgn0034000
1624272_at	0	0	6343	-0.469536	0.05917	4958	-0.743029	0.003569	CHKov1	CHKov1	FBgn0045761
1624274_at	0	0	13051	0	1	14856	0	1	CG31953	CG31953	FBgn0051953
1624275_at	0	0	3469	-0.797407	0.00038	10840	-0.126913	0.690668	Skittles	sktl	FBgn0016984
1624277_at	0	0	8386	0.258956	0.300809	10859	0.141319	0.696796	CG8273	CG8273	FBgn0037716
1624278_at	0	0	10604	0.091633	1	9168	0.259617	0.257497	mitochondrial ribosomal protein L2	mRpL2	FBgn0036135
1624279_at	0	0	12517	-0.000402	1	14178	-0.000402	1	Turandot Z	TotZ	FBgn0044809
1624280_at	0	0	7159	0.278247	0.146257	11262	-0.093194	0.834602	CG2263	CG2263	FBgn0030007
1624281_at	0	0	13052	0	1	14857	0	1	---	---	---
1624282_s_at	0	0	13053	0	1	8097	0.02155	0.18347	---	---	---
1624285_at	0	0	13054	0	1	14200	-0.000685	1	CG3088	CG3088	FBgn0036015
1624286_at	0	0	7705	0.119996	0.203842	11920	0.028724	1	janus B	janB	FBgn0001281
1624287_at	0	0	7081	0.284681	0.133861	14858	0	1	CG17217	CG17217	FBgn0032419
1624288_at	0	0	13055	0	1	14859	0	1	CG10654	CG10654	FBgn0036294
1624290_at	0	0	13056	0	1	11865	0.029185	1	CG4752	CG4752	FBgn0034733
1624291_at	0	0	7968	-0.565673	0.22938	7184	-0.726617	0.100213	CG6685	CG6685	FBgn0036062
1624292_a_at	0	0	13057	0	1	14860	0	1	Accessory gland-specific peptide 26Ab	Acp26Ab	FBgn0002856
1624293_at	0	0	10791	0.041755	1	12139	-0.030617	1	---	---	---
1624294_at	0	0	13058	0	1	14861	0	1	CNG channel-like	cngl	FBgn0029090
1624295_at	0	0	13059	0	1	13742	8.3e-05	1	dpr4	dpr4	FBgn0053512
1624296_at	0	0	13060	0	1	14862	0	1	CG14508	CG14508	FBgn0039651
1624298_at	0	0	13061	0	1	14863	0	1	CG33257	CG33257	FBgn0053257
1624299_at	0	0	13062	0	1	14864	0	1	---	---	---
1624302_at	0	0	4603	0.896843	0.004021	13552	0.012173	1	CG7903	CG7903	FBgn0039730
1624303_at	0	0	12024	0.005916	1	9680	0.088461	0.345612	---	---	---
1624304_s_at	0	0	4326	0.548784	0.002396	4565	0.571489	0.001591	---	---	---
1624305_at	0	0	2142	-0.700713	1.3e-05	2417	-0.726812	7e-06	Kruppel homolog	Kr-h2	FBgn0028419
1624306_at	0	0	13063	0	1	14865	0	1	CG17195	CG17195	FBgn0039369
1624307_at	0	0	13064	0	1	14866	0	1	CG10801	CG10801	FBgn0029660
1624309_s_at	0	0	13065	0	1	14867	0	1	---	CG34196	FBgn0085225
1624310_s_at	0	0	8029	0.004549	0.239451	13483	0.000169	1	CG4753	CG4753	FBgn0036622
1624311_at	0	0	8321	-0.006812	0.289453	14868	0	1	cuticle cluster 6	Ccp84Ac	FBgn0004781
1624314_at	0	0	7924	-0.004055	0.224807	8677	-0.004055	0.205295	CG40397	CG40397	FBgn0058397
1624315_at	0	0	13066	0	1	14869	0	1	Rgk3	Rgk3	FBgn0085426
1624316_at	0	0	6815	-0.234256	0.103043	9740	-0.142388	0.35748	CG9737	CG9737	FBgn0039758
1624317_at	0	0	13067	0	1	12947	0.000113	1	---	---	---
1624318_at	0	0	3722	0.434622	0.000727	6515	0.233629	0.044426	upstream of RpIII128	128up	FBgn0010339
1624319_at	0	0	12136	-0.000792	1	7576	0.02246	0.145097	CG12455	CG12455	FBgn0028859
1624322_at	0	0	1937	0.801486	7e-06	9651	0.138173	0.339222	Rh50	Rh50	FBgn0028699
1624323_at	0	0	13068	0	1	8044	0.026555	0.18347	---	---	---
1624324_a_at	0	0	4498	-0.716074	0.003312	6082	-0.524847	0.023586	mitochondrial ribosomal protein S5	mRpS5	FBgn0044510
1624325_at	0	0	13069	0	1	8175	0.014818	0.183496	pipe	pip	FBgn0003089
1624326_at	0	0	9793	0.157815	0.710484	4569	0.778387	0.001615	Caspase-activated DNase	Rep4	FBgn0028406
1624327_at	0	0	11353	0.009652	1	13751	0.001296	1	Protein phosphatase N at 58A	PpN58A	FBgn0025573
1624328_a_at	0	0	7154	-0.498358	0.145774	6156	-0.72489	0.026606	septin	2001-09-01	FBgn0011710
1624329_at	0	0	13070	0	1	14035	1.2e-05	1	Klp59D	Klp59D	FBgn0034827
1624330_s_at	0	0	12039	0.0099	1	6120	-0.330826	0.025629	CG5694	CG5694	FBgn0032197
1624331_at	0	0	3500	-0.586364	0.000417	3515	-0.656234	0.00013	lethal (2) k14505	l(2)k14505	FBgn0021856
1624332_s_at	0	0	9805	-0.087379	0.71667	5357	0.352814	0.007574	CG18217 /// CG4098	CG18217 /// CG4098	FBgn0036646 /// FBgn0036648
1624333_at	0	0	11002	0.002216	1	10352	-0.005766	0.533197	CG9903	CG9903	FBgn0030756
1624334_at	0	0	13071	0	1	14870	0	1	---	CG34209	FBgn0085238
1624336_at	0	0	13072	0	1	14871	0	1	---	---	---
1624338_at	0	0	13073	0	1	14872	0	1	CG17301	CG17301	FBgn0031442
1624339_at	0	0	13074	0	1	14198	7e-06	1	BBS1	BBS1	FBgn0035741
1624340_at	0	0	4320	-0.491023	0.002367	10573	0.111084	0.59744	GS1-like protein	Gs1l	FBgn0019982
1624341_a_at	0	0	13075	0	1	14873	0	1	Osiris	Osi10	FBgn0037417
1624342_at	0	0	13076	0	1	14874	0	1	CG10911	CG10911	FBgn0034295
1624343_at	0	0	1904	-0.72523	6e-06	3985	-0.465323	0.000415	Optix-binding protein	Opbp	FBgn0050443
1624344_at	0	0	9860	0.074051	0.740341	13481	-0.005411	1	CG17922	CG17922	FBgn0034656
1624346_at	0	0	9342	0.015357	0.547273	9171	0.0218	0.258125	---	---	---
1624347_s_at	0	0	13077	0	1	14875	0	1	CG8398	CG8398	FBgn0035708
1624348_a_at	0	0	2981	-0.743634	0.000129	2864	-0.864565	2.5e-05	Ubiquitin specific protease 36	Usp36	FBgn0035633
1624349_at	0	0	13078	0	1	13617	3.7e-05	1	---	---	---
1624350_at	0	0	13079	0	1	5626	0.117567	0.012103	---	---	---
1624352_at	0	0	13080	0	1	14876	0	1	dpr13	dpr13	FBgn0034286
1624354_at	0	0	10076	0.093961	0.827478	3993	-0.635743	0.000422	nonstop	not	FBgn0013717
1624355_at	0	0	2138	0.945166	1.3e-05	9931	-0.155486	0.413747	bancal	bl	FBgn0015907
1624356_at	0	0	13081	0	1	14877	0	1	---	---	---
1624357_at	0	0	7948	0.06769	0.22658	12580	0.00913	1	corona	cona	FBgn0038612
1624358_at	0	0	13082	0	1	14878	0	1	CG12531	CG12531	FBgn0031064
1624359_at	0	0	13083	0	1	8028	0.030158	0.18347	---	---	---
1624360_at	0	0	9882	-0.000741	0.749516	10823	-0.000741	0.684456	FD1 transcription unit	croc	FBgn0014143
1624361_s_at	0	0	11868	-0.015946	1	3841	-0.682779	0.000291	lethal (2) 01424	NAT1	FBgn0010488
1624364_at	0	0	6943	-0.335773	0.116787	5938	-0.485305	0.019422	CG4849	CG4849	FBgn0039566
1624365_at	0	0	7420	0.272868	0.194132	6875	0.354863	0.070968	CG10915	CG10915	FBgn0034308
1624366_at	0	0	13084	0	1	14879	0	1	CG17098	CG17098	FBgn0032276
1624367_at	0	0	13085	0	1	14880	0	1	---	---	---
1624368_at	0	0	8192	-0.053481	0.261793	9014	-0.053481	0.23792	---	---	---
1624369_at	0	0	6618	0.247074	0.081828	2305	0.852791	5e-06	dtomboy40	tomboy40	FBgn0033074
1624370_at	0	0	13086	0	1	8356	0.007605	0.187167	CG13552	CG34372	FBgn0085401
1624376_at	0	0	13087	0	1	9069	0.00622	0.244213	---	---	---
1624377_s_at	0	0	6871	0.776222	0.109494	11671	0.181723	0.981622	E protein	CG32594	FBgn0052594
1624378_at	0	0	10769	0.130379	1	6780	-0.653278	0.062855	enhanced adult sensory threshold	east	FBgn0010110
1624381_at	0	0	3715	0.141575	0.000712	14398	5.9e-05	1	CG17658	CG17658	FBgn0034924
1624382_at	0	0	13088	0	1	14881	0	1	---	---	---
1624383_at	0	0	13089	0	1	14882	0	1	---	---	---
1624384_at	0	0	9153	0.439665	0.490491	8485	0.65663	0.192016	CG13749	CG13749	FBgn0033353
1624386_at	0	0	4019	-0.378579	0.001326	1359	-0.890764	0	COP9 complex homolog subunit 1-2	CSN1b	FBgn0027057
1624387_at	0	0	9086	-0.178253	0.471035	10328	-0.155751	0.526663	---	---	---
1624388_at	0	0	13090	0	1	12038	0.000305	1	---	---	---
1624389_at	0	0	13091	0	1	8340	0.197752	0.186899	CG7526	CG7526	FBgn0035798
1624391_at	0	0	4364	0.433144	0.002547	13165	-0.010658	1	CG32387	CG42256	FBgn0259141
1624392_s_at	0	0	10283	0.124334	0.90053	11526	0.102719	0.930972	malvolio	Mvl	FBgn0011672
1624393_at	0	0	6954	0.326457	0.118052	11734	-0.074838	1	white	w	FBgn0003996
1624394_at	0	0	11758	0.005601	1	13593	-0.001874	1	CG13332	CG13332	FBgn0033851
1624395_at	0	0	6555	-0.006456	0.075571	6885	-0.006456	0.071949	CG31102	CG31102	FBgn0051102
1624397_at	0	0	13092	0	1	14883	0	1	---	---	---
1624398_at	0	0	7288	0.697081	0.168106	13509	-0.02132	1	CG8630	CG8630	FBgn0038130
1624399_at	0	0	13093	0	1	13352	6e-05	1	---	---	---
1624400_a_at	0	0	10063	-0.094476	0.82388	6474	-0.328754	0.042336	cdc2-related-kinase	cdc2rk	FBgn0013435
1624401_at	0	0	13094	0	1	14884	0	1	---	---	---
1624402_at	0	0	2223	0.794166	1.5e-05	9540	0.152757	0.31892	CG17906	CG17906	FBgn0032086
1624403_at	0	0	3578	0.450115	0.0005	9340	0.131197	0.286532	CG13071	CG13071	FBgn0036585
1624404_a_at	0	0	10040	-0.205093	0.815695	11369	-0.166013	0.872322	Sphingosine kinase I	Sk1	FBgn0030300
1624406_at	0	0	5582	0.199796	0.020958	5730	0.210846	0.014286	CG5168	CG5168	FBgn0032246
1624409_a_at	0	0	10954	-0.008056	1	11939	-0.008056	1	CG11315	CG11315	FBgn0039801
1624410_at	0	0	9932	-0.196741	0.769493	7426	-0.488928	0.12738	CG15658 /// ---	CG15658 /// DmirCG15658	FBgn0034602 /// FBgn0086523
1624411_at	0	0	13095	0	1	14885	0	1	CG18437	CG18437	FBgn0039536
1624412_at	0	0	12077	-0.024872	1	10311	-0.333936	0.521481	Xasta	ap	FBgn0000099
1624413_at	0	0	10236	-0.086314	0.883749	11037	-0.093544	0.758833	CG14527	CG14527	FBgn0039613
1624414_at	0	0	5065	-0.98512	0.009235	6647	-0.712355	0.053644	CG10041	CG10041	FBgn0038014
1624415_s_at	0	0	3476	-0.51696	0.000389	5110	-0.375097	0.004751	CG8121	CG8121	FBgn0037680
1624416_at	0	0	13096	0	1	14886	0	1	---	---	---
1624417_a_at	0	0	12590	0.000281	1	13350	0.019741	1	CG10186	CG10186	FBgn0032797
1624418_s_at	0	0	5195	0.242013	0.011504	2551	-0.538213	1e-05	bhringi	akirin	FBgn0082598
1624419_a_at	0	0	5119	-0.3467	0.010022	4698	-0.427928	0.002032	T-complex Chaperonin 5	Cct5	FBgn0010621
1624420_at	0	0	8243	-0.057074	0.271643	9087	-0.057074	0.246389	CG17118	CG17118	FBgn0032291
1624421_at	0	0	12401	-0.005031	1	13043	0.024443	1	Not1	Not1	FBgn0085436
1624422_at	0	0	13097	0	1	14887	0	1	---	---	---
1624423_at	0	0	13098	0	1	14888	0	1	CG5945	CG5945	FBgn0032494
1624424_at	0	0	13099	0	1	14889	0	1	CG13587	CG13587	FBgn0035031
1624425_at	0	0	9954	0.110565	0.77636	8267	0.243576	0.184968	CG7384	CG7384	FBgn0032262
1624426_at	0	0	7562	-0.106857	0.198204	8170	-0.106857	0.18347	---	---	---
1624427_at	0	0	2532	-0.70155	4.1e-05	2092	-0.899472	3e-06	CG10646	CG10646	FBgn0036292
1624428_at	0	0	13100	0	1	14890	0	1	Eig71Ei	Eig71Ei	FBgn0014849
1624429_at	0	0	3234	0.842186	0.000218	5849	0.472871	0.016902	CG3967	CG3967	FBgn0035989
1624430_at	0	0	13101	0	1	14891	0	1	Odorant receptor 49a	Or49a	FBgn0033727
1624433_at	0	0	13102	0	1	14892	0	1	CG10589	CG10589	FBgn0037035
1624435_at	0	0	5124	0.839454	0.010132	5107	0.928464	0.004725	CG12143	Tsp42Ej	FBgn0033132
1624436_at	0	0	9762	0.006778	0.694299	9187	0.011588	0.259693	---	---	---
1624437_s_at	0	0	6870	3.41792	0.108848	12317	0.481754	1	Argonaute1 /// CG30025 /// CG30031 /// deltaTrypsin /// gammaTrypsin	AGO1 /// CG30025 /// CG30031 /// deltaTry /// gammaTry	FBgn0010358 /// FBgn0010359 /// FBgn0026611 /// FBgn0050025 /// FBgn0050031
1624438_at	0	0	13103	0	1	14893	0	1	CG5017	CG5017	FBgn0039553
1624439_at	0	0	2355	-0.923005	2.3e-05	3360	-0.799334	8.3e-05	---	---	---
1624442_at	0	0	13104	0	1	8321	0.111963	0.186148	CG12586	CG12586	FBgn0037260
1624444_at	0	0	13105	0	1	14894	0	1	Male-specific RNA 84Da	Mst84Da	FBgn0004172
1624445_at	0	0	13106	0	1	14895	0	1	---	---	---
1624446_at	0	0	13107	0	1	8735	0.022827	0.209401	---	---	---
1624447_s_at	0	0	5079	-0.379376	0.009427	3467	-0.642104	0.000116	double-time	dco	FBgn0002413
1624448_at	0	0	9694	-0.084227	0.674073	10611	-0.084806	0.6101	CG6356	CG6356	FBgn0039178
1624449_at	0	0	9300	-0.195472	0.534416	10047	-0.207812	0.442591	---	---	---
1624451_at	0	0	13108	0	1	14896	0	1	---	---	---
1624452_a_at	0	0	9347	-0.001065	0.548632	10254	-0.001065	0.500104	tyrosine hydroxylase	ple	FBgn0005626
1624453_at	0	0	13109	0	1	14897	0	1	---	---	---
1624454_at	0	0	10473	-0.160159	0.979913	12254	-0.085567	1	CG10361	CG10361	FBgn0036208
1624455_at	0	0	13110	0	1	14898	0	1	---	---	---
1624456_at	0	0	13111	0	1	13977	-0.002739	1	CG17154	CG17154	FBgn0036246
1624457_at	0	0	13112	0	1	14899	0	1	CG5906	CG5906	FBgn0036217
1624458_at	0	0	13113	0	1	8159	0.016856	0.18347	CG6083	CG6083	FBgn0036183
1624459_at	0	0	13114	0	1	14900	0	1	Sox21a	Sox21a	FBgn0036411
1624460_s_at	0	0	13115	0	1	13643	0.00019	1	CG31624 /// CG31988 /// CG31624	CG31624 /// CG31988 /// DsimGD21644	FBgn0051624 /// FBgn0051988 /// FBgn0083453
1624461_at	0	0	8495	0.02695	0.321651	13574	0.000938	1	---	---	---
1624462_at	0	0	9907	-0.073764	0.759278	8776	-0.149088	0.213409	---	---	---
1624464_s_at	0	0	10682	0.082957	1	7051	0.360572	0.088039	---	---	---
1624465_at	0	0	5963	0.601317	0.03707	11807	-0.101136	1	UDP-glucose:glycoprotein glucosyltransferase	Ugt	FBgn0014075
1624467_a_at	0	0	7895	0.021154	0.22199	11265	0.008166	0.837306	CG8046	CG8046	FBgn0033388
1624469_at	0	0	13116	0	1	14203	6.7e-05	1	Dromyosuppressin receptor 1	DmsR-1	FBgn0035331
1624470_at	0	0	12327	-0.005584	1	8722	0.263285	0.208175	CG31670	CG31670	FBgn0031375
1624471_s_at	0	0	3568	-0.399767	0.000489	1756	-0.736126	1e-06	actin	Act42A	FBgn0000043
1624472_at	0	0	13117	0	1	11642	0.00375	0.971741	CG10486	CG10486	FBgn0035647
1624474_at	0	0	11637	0.020858	1	9403	-0.170197	0.297394	CG4287	CG4287	FBgn0038388
1624475_at	0	0	5486	-0.607378	0.018417	4521	-0.864015	0.001428	Asparaginyl-tRNA synthetase	Aats-asn	FBgn0086443
1624477_at	0	0	13118	0	1	14901	0	1	---	---	---
1624478_at	0	0	1916	0.47505	7e-06	9964	0.072413	0.422888	Roc1a	Roc1a	FBgn0025638
1624479_at	0	0	8526	0.049586	0.325928	14902	0	1	CDK7-like	CG6800	FBgn0038902
1624482_at	0	0	9178	0.152922	0.49837	12371	0.03762	1	smallminded	smid	FBgn0016983
1624483_at	0	0	5645	-0.467567	0.023514	4269	-0.741844	0.000817	CG13472 /// CG13472	CG13472 /// DmirCG13472	FBgn0036450 /// FBgn0084323
1624484_a_at	0	0	2071	0.639402	1e-05	2796	0.586033	2.1e-05	boundary element associated factor	BEAF-32	FBgn0015602
1624485_at	0	0	4181	0.920791	0.001892	12529	0.051343	1	CG6867	CG6867	FBgn0030887
1624486_at	0	0	9691	-0.090165	0.673639	7180	-0.210979	0.099725	CG12835	CG12835	FBgn0033142
1624488_a_at	0	0	3321	0.427512	0.000261	10119	0.089489	0.466143	CG17734	CG17734	FBgn0037890
1624489_a_at	0	0	9200	0.122287	0.505743	10065	0.124107	0.449798	CG11596	CG11596	FBgn0023522
1624490_s_at	0	0	13119	0	1	14903	0	1	hunchback	hb	FBgn0001180
1624491_a_at	0	0	13120	0	1	14904	0	1	miti-mere	pdm2	FBgn0004394
1624492_at	0	0	8898	0.224216	0.415735	6520	0.453135	0.044933	CG9597	Pbp45	FBgn0038371
1624493_at	0	0	13121	0	1	14905	0	1	---	---	---
1624494_at	0	0	13122	0	1	14906	0	1	---	---	---
1624495_at	0	0	13123	0	1	14907	0	1	---	---	---
1624496_at	0	0	12033	-0.007305	1	11468	0.048072	0.91202	xl6	xl6	FBgn0028554
1624497_at	0	0	10374	0.112419	0.939123	13278	0.01538	1	---	---	---
1624498_at	0	0	13124	0	1	14908	0	1	CG30045	Cpr49Aa	FBgn0050045
1624499_s_at	0	0	7802	-0.219908	0.211277	4305	-0.589726	0.000906	CG9911	CG9911	FBgn0030734
1624500_at	0	0	13125	0	1	14909	0	1	---	---	---
1624501_at	0	0	13126	0	1	13642	0.000218	1	CG12496	CG12496	FBgn0040385
1624502_a_at	0	0	9207	-0.18414	0.50791	10502	-0.156799	0.579033	CG1104	CG1104	FBgn0037467
1624504_s_at	0	0	8539	-0.215776	0.327764	5459	-0.513093	0.008943	Mitochondrial carrier homolog 1	Mtch	FBgn0027786
1624506_at	0	0	12560	-0.00084	1	14336	0.000655	1	Jonah 25B	Jon25Biii	FBgn0031653
1624507_at	0	0	6969	0.049388	0.120638	14512	2e-06	1	CG31268	CG31268	FBgn0051268
1624509_at	0	0	11844	0.004812	1	8118	0.067568	0.18347	maltase	LvpL	FBgn0002571
1624511_s_at	0	0	13127	0	1	13012	0.0001	1	---	---	---
1624512_at	0	0	13128	0	1	14910	0	1	CG14496	CG34386	FBgn0085415
1624514_at	0	0	13129	0	1	14911	0	1	Vha16-3	Vha16-3	FBgn0028667
1624517_at	0	0	13130	0	1	14912	0	1	beta-galactosidase	Ect3	FBgn0037977
1624518_at	0	0	9417	-0.193932	0.576038	4803	0.756748	0.002607	CG13369	CG13369	FBgn0025640
1624519_at	0	0	11849	-0.014391	1	13014	-0.014391	1	guanine nucleotide regulatory protein beta subunit	Gbeta76C	FBgn0004623
1624522_at	0	0	13131	0	1	13961	0.000152	1	CG5302	CG5302	FBgn0038351
1624523_at	0	0	13132	0	1	5299	0.052674	0.0069	CG32683	CG32683	FBgn0052683
1624524_at	0	0	13133	0	1	14913	0	1	---	---	---
1624525_at	0	0	13134	0	1	14914	0	1	CG12998	CG12998	FBgn0030829
1624526_s_at	0	0	13135	0	1	14915	0	1	---	---	---
1624527_at	0	0	13136	0	1	14916	0	1	Hairy/E(spl)-related with YRPW motif	Hey	FBgn0027788
1624528_at	0	0	13137	0	1	14917	0	1	Guanylyl cyclase at 89Db	Gyc-89Db	FBgn0038436
1624529_at	0	0	10299	-0.051677	0.908277	11587	0.041615	0.94917	ribosomal protein S17	RpS17	FBgn0005533
1624530_at	0	0	6328	0.39189	0.058318	9886	0.196406	0.399229	RhoBTB	RhoBTB	FBgn0036980
1624532_a_at	0	0	13138	0	1	8495	0.032828	0.192557	CG7051 /// CG7051	CG7051 /// DmirCG7051	FBgn0035100 /// FBgn0084646
1624533_s_at	0	0	9717	-0.200561	0.679849	6958	-0.502063	0.078903	trithorax	trx	FBgn0003862
1624534_at	0	0	9107	2.73175	0.475078	7876	4.15004	0.182941	nested	ng1	FBgn0002933
1624535_at	0	0	9784	0.257459	0.704587	9378	0.42324	0.292594	CG33229	CG33229	FBgn0053229
1624536_at	0	0	13139	0	1	14918	0	1	CG30130	CG30130	FBgn0050130
1624538_at	0	0	13140	0	1	14411	3.8e-05	1	---	---	---
1624539_at	0	0	2531	-0.948305	4.1e-05	2855	-0.981564	2.4e-05	CG5871	CG5871	FBgn0038870
1624541_at	0	0	4175	0.920208	0.001866	6380	0.574263	0.037412	RhoGAP19D	RhoGAP19D	FBgn0031118
1624542_at	0	0	10485	0.033937	0.984912	14092	-0.000762	1	Phosphodiesterase 1c	Pde1c	FBgn0259225
1624543_s_at	0	0	8529	-0.669824	0.327153	6805	-1.11048	0.064601	---	---	---
1624545_at	0	0	13141	0	1	8246	0.010693	0.184461	CG32504	CG32504	FBgn0052504
1624548_at	0	0	657	0.790625	0	11124	0.043367	0.78631	pickpocket 19	ppk19	FBgn0039679
1624551_at	0	0	13142	0	1	10606	0.015748	0.60832	CG31861	CG31861	FBgn0051861
1624553_a_at	0	0	5745	0.665699	0.026975	7816	0.419861	0.177421	CG14098	CG14098	FBgn0036884
1624554_at	0	0	9430	-0.258998	0.581929	7090	-0.550455	0.09183	CG3703	CG3703	FBgn0040348
1624555_at	0	0	5384	0.359516	0.015724	6772	0.273567	0.062324	tiny	Ets97D	FBgn0004510
1624556_s_at	0	0	13143	0	1	8913	0.010059	0.22742	boule	bol	FBgn0011206
1624557_at	0	0	7387	0.215074	0.18744	10728	0.103259	0.651038	Flap endonuclease 1	Fen1	FBgn0025832
1624558_at	0	0	8156	-0.028732	0.257243	8980	-0.028732	0.233638	drosomycin-E	dro3	FBgn0052283
1624559_a_at	0	0	10915	0.034318	1	4227	-0.381766	0.000736	Myelodysplasia/myeloid leukemia factor	Mlf	FBgn0034051
1624560_at	0	0	6364	0.233919	0.061153	5228	0.345864	0.006144	ergic-53	ergic53	FBgn0035909
1624561_at	0	0	13144	0	1	14919	0	1	---	---	---
1624562_s_at	0	0	13145	0	1	14920	0	1	Mst33A	Mst33A	FBgn0028412
1624563_at	0	0	11636	-0.002284	1	6855	0.030453	0.068965	CG5225	CG5225	FBgn0038468
1624564_s_at	0	0	3826	-0.307292	0.000926	3923	-0.337958	0.000359	Ribosomal protein S14a	RpS14a	FBgn0004403
1624565_a_at	0	0	6244	0.481754	0.052215	7060	0.421233	0.089348	CG16711	CG16711	FBgn0036032
1624566_at	0	0	13146	0	1	9569	0.001888	0.324791	---	---	---
1624567_at	0	0	11488	-0.034754	1	11002	0.11962	0.744071	Rab35	Rab35	FBgn0031090
1624568_at	0	0	10027	0.150245	0.811011	8785	-0.325191	0.214493	CG7985	CG7985	FBgn0028499
1624569_at	0	0	13147	0	1	14921	0	1	CG31087	CG31087	FBgn0051087
1624570_a_at	0	0	1863	0.886973	6e-06	3162	0.701683	5.1e-05	Transcription factor IIA L	TfIIA-L	FBgn0011289
1624571_s_at	0	0	2681	-0.918605	5.9e-05	6824	-0.344708	0.066174	CG32500 /// CG32857 /// CG33502	CG32500 /// CG32857 /// CG33502	FBgn0052500 /// FBgn0052857 /// FBgn0053502
1624572_a_at	0	0	4137	-0.679978	0.001708	3502	-0.902864	0.000125	Mediator complex subunit 21	MED21	FBgn0040020
1624575_a_at	0	0	13148	0	1	11503	0.048676	0.925392	fru-satori	fru	FBgn0004652
1624576_at	0	0	13149	0	1	14922	0	1	CG12994	CG12994	FBgn0040877
1624578_at	0	0	13150	0	1	14923	0	1	CG9675	spheroide	FBgn0030774
1624579_at	0	0	13151	0	1	14924	0	1	CG13934	Cpr62Ba	FBgn0035279
1624580_at	0	0	3693	0.854491	0.000679	5526	0.591643	0.010082	CG9362	CG9362	FBgn0037696
1624581_at	0	0	7844	0.923434	0.216561	11402	-0.32333	0.887606	dpr7	dpr7	FBgn0053481
1624582_a_at	0	0	13152	0	1	14925	0	1	SIFamide receptor	SIFR	FBgn0038880
1624583_at	0	0	5107	-0.333881	0.00983	4629	-0.417372	0.001798	CG6115	CG6115	FBgn0040985
1624584_at	0	0	11001	-0.00278	1	11992	-0.002764	1	CG32643	CG32643	FBgn0052643
1624585_at	0	0	13153	0	1	14926	0	1	---	---	---
1624586_a_at	0	0	13154	0	1	14927	0	1	Phosphoribosylamidotransferase 2	Prat2	FBgn0041194
1624587_at	0	0	8221	0.512643	0.26814	13119	-0.035446	1	CG13323	CG13323	FBgn0033788
1624588_at	0	0	9011	0.163654	0.448821	6343	0.361215	0.035812	---	---	---
1624590_at	0	0	9994	1.38779	0.79144	9419	2.53659	0.299022	CG17134	CG17134	FBgn0032304
1624591_at	0	0	13155	0	1	14928	0	1	CG9222	CG9222	FBgn0031784
1624592_at	0	0	6952	0.339546	0.117993	5026	0.624504	0.004053	CG5188	CG5188	FBgn0032247
1624593_at	0	0	7422	-1.7742	0.194254	7879	-1.7742	0.182987	CG14332	CG14332	FBgn0038509
1624596_at	0	0	13156	0	1	14929	0	1	CG31463	CG31463	FBgn0051463
1624597_at	0	0	6797	0.061608	0.101095	11215	0.019179	0.81753	---	---	---
1624598_at	0	0	13157	0	1	12641	0.000167	1	---	---	---
1624600_at	0	0	7925	-0.076732	0.224814	8714	-0.076336	0.20783	futsch	futsch	FBgn0259108
1624601_at	0	0	13158	0	1	7547	0.014841	0.142234	---	---	---
1624602_at	0	0	13159	0	1	14930	0	1	CG13235	CG13235	FBgn0040766
1624604_a_at	0	0	8249	0.369214	0.273087	6742	0.574706	0.060092	CG5629	CG5629	FBgn0027595
1624605_at	0	0	13160	0	1	14931	0	1	---	CG34175	FBgn0085204
1624606_at	0	0	769	-0.277492	0	1008	-0.27748	0	CG13062	CG13062	FBgn0036603
1624607_at	0	0	8704	-0.262012	0.360974	12177	-0.063943	1	---	CG34200	FBgn0085229
1624609_at	0	0	13161	0	1	8443	0.031755	0.190363	CG31279	CG31279	FBgn0051279
1624610_at	0	0	13162	0	1	9997	0.001911	0.429162	---	---	---
1624611_a_at	0	0	6775	0.119296	0.098959	871	-0.70572	0	CG2852	CG2852	FBgn0034753
1624612_at	0	0	13163	0	1	13878	2e-05	1	Gustatory receptor 59c	Gr59c	FBgn0041235
1624613_at	0	0	3945	0.686988	0.00114	5645	0.49028	0.012339	CG5986	CG5986	FBgn0043455
1624615_at	0	0	13164	0	1	14932	0	1	---	---	---
1624616_at	0	0	13165	0	1	14933	0	1	Tryptophan hydroxylase	Trh	FBgn0035187
1624617_at	0	0	5227	-0.716302	0.012185	6396	-0.579227	0.038335	CG1665	CG1665	FBgn0033451
1624618_at	0	0	2327	0.8536	2.1e-05	2366	0.942077	6e-06	chrowded	chrw	FBgn0015372
1624619_s_at	0	0	10028	0.219009	0.811251	12657	0.059704	1	CG18477 /// CG31780	CG18477 /// CG31780	FBgn0028864 /// FBgn0051780
1624620_at	0	0	5014	-0.430701	0.008579	6679	0.305365	0.055766	kinesin-like protein	Klp61F	FBgn0004378
1624621_at	0	0	13166	0	1	14934	0	1	---	---	---
1624622_at	0	0	13167	0	1	14935	0	1	ACXE	ACXE	FBgn0040506
1624625_a_at	0	0	13168	0	1	14936	0	1	CG17150 /// CG17150	CG17150 /// DmirCG17150	FBgn0035581 /// FBgn0084841
1624628_at	0	0	10831	-0.056183	1	11847	-0.054479	1	CG10396	CG10396	FBgn0033020
1624629_at	0	0	13169	0	1	14937	0	1	CG32119	CG32119	FBgn0052119
1624630_at	0	0	13170	0	1	14938	0	1	CG30103	CG30103	FBgn0050103
1624631_x_at	0	0	11338	-0.062808	1	7710	-0.435134	0.164302	---	---	---
1624633_at	0	0	13171	0	1	14939	0	1	---	---	---
1624636_at	0	0	10552	-0.000463	1	11505	-0.000463	0.925448	ACXD	ACXD	FBgn0040507
1624637_at	0	0	4549	-0.412306	0.003662	4552	-0.455948	0.001541	adipose	adp	FBgn0000057
1624639_at	0	0	8669	0.206368	0.356482	12044	0.0564	1	CG1420	Slu7	FBgn0039626
1624640_x_at	0	0	9652	-0.099705	0.659085	10467	-0.104571	0.567494	---	---	---
1624641_at	0	0	13172	0	1	14940	0	1	CR9337	CR9337	FBgn0032898
1624642_at	0	0	13173	0	1	14941	0	1	CG18420	CG18420	FBgn0028866
1624643_a_at	0	0	13174	0	1	14942	0	1	Drosophila allatostatin C receptor 2	AlCR2	FBgn0036789
1624644_a_at	0	0	4322	0.666076	0.002373	5120	0.599263	0.004812	CG5514	CG5514	FBgn0039560
1624645_at	0	0	11102	-0.021027	1	13197	-0.00574	1	---	---	---
1624646_at	0	0	13175	0	1	14943	0	1	---	---	---
1624647_at	0	0	10844	-0.00037	1	11816	-0.00037	1	---	---	---
1624648_at	0	0	11360	0.06618	1	5241	0.917286	0.006269	---	---	---
1624649_a_at	0	0	1217	-0.918589	1e-06	2184	-0.760115	3e-06	rogdi	rogdi	FBgn0036697
1624651_at	0	0	13176	0	1	12733	0.000295	1	---	---	---
1624652_at	0	0	13177	0	1	8717	0.003863	0.207892	---	---	---
1624653_at	0	0	13178	0	1	14944	0	1	Tetraspanin 42A	Tsp42A	FBgn0033042
1624654_at	0	0	13179	0	1	14945	0	1	CG13613	CG13613	FBgn0039193
1624655_at	0	0	13180	0	1	14946	0	1	CG6472	CG6472	FBgn0034166
1624658_at	0	0	6897	0.267362	0.112397	5572	0.420798	0.010799	CG33158 /// CG33158	CG33158 /// DmirCG33158	FBgn0053158 /// FBgn0084767
1624660_at	0	0	7864	0.410091	0.217885	7791	0.439061	0.174669	Protein tyrosine phosphatase 10D	Ptp10D	FBgn0004370
1624661_at	0	0	13181	0	1	9173	0.002302	0.258223	---	---	---
1624662_at	0	0	13182	0	1	9777	0.001469	0.371004	CG3106	CG3106	FBgn0030148
1624664_at	0	0	13183	0	1	14947	0	1	snake	snk	FBgn0003450
1624667_at	0	0	9206	0.470819	0.507722	8512	0.717213	0.192618	CG31760	CG31760	FBgn0051760
1624669_at	0	0	6940	0.408392	0.116583	5795	0.61235	0.015569	CG7009	CG7009	FBgn0038861
1624670_at	0	0	13184	0	1	12253	0.000673	1	CG7589	CG7589	FBgn0036727
1624671_at	0	0	13185	0	1	14948	0	1	CG17782	CG17782	FBgn0039195
1624672_at	0	0	13186	0	1	14949	0	1	---	---	---
1624673_at	0	0	9918	0.128317	0.763849	11747	-0.074549	1	CG5899	CG5899	FBgn0032157
1624674_at	0	0	13187	0	1	14950	0	1	dihydropyrimidine amidohydrolase	CRMP	FBgn0023023
1624675_at	0	0	9598	0.13443	0.637102	12714	0.027397	1	Ubiquitin-like 3	UBL3	FBgn0026076
1624676_a_at	0	0	12236	-0.000179	1	13580	-0.000179	1	CG13331	CG13331	FBgn0033850
1624677_at	0	0	4756	-0.694863	0.005321	3889	-0.966784	0.000333	tenectin	tnc	FBgn0039257
1624678_at	0	0	13188	0	1	14951	0	1	CG9570	CG9570	FBgn0031085
1624679_at	0	0	9672	-0.000856	0.66655	10604	-0.000856	0.607966	CG33253	CG33253	FBgn0030992
1624680_a_at	0	0	11329	0.029588	1	7463	0.216793	0.13153	RhoGEF4	RhoGEF4	FBgn0035761
1624681_at	0	0	8011	0.217353	0.236477	12586	-0.029653	1	---	---	---
1624682_at	0	0	9650	-0.064816	0.65743	11044	-0.051137	0.761621	---	---	---
1624683_at	0	0	6720	-0.523839	0.092567	13744	-0.008426	1	CG17680	CG17680	FBgn0062440
1624684_at	0	0	6479	-0.239499	0.06929	9409	-0.144747	0.298237	exo84	exo84	FBgn0086476
1624685_at	0	0	7410	-0.283207	0.192836	4394	-0.7104	0.001113	NUCB1	NUCB1	FBgn0052190
1624687_a_at	0	0	13189	0	1	14952	0	1	CG15594	CG15594	FBgn0037421
1624688_at	0	0	13190	0	1	14953	0	1	CG9360 /// CG9360	CG9360 /// DsimCG9360	FBgn0030332 /// FBgn0084571
1624689_at	0	0	13191	0	1	14264	1.7e-05	1	---	---	---
1624691_at	0	0	8285	-0.062956	0.280378	9148	-0.062956	0.253928	---	---	---
1624692_at	0	0	10701	0.011069	1	11291	-0.014167	0.845139	CG6830	CG6830	FBgn0037934
1624693_at	0	0	5281	0.410432	0.013364	11003	0.095979	0.744454	ADP ribosylation factor II	Arf102F	FBgn0013749
1624694_at	0	0	7775	-0.418268	0.209159	8597	-0.412266	0.198289	CG13597	CG13597	FBgn0039124
1624695_at	0	0	13192	0	1	14954	0	1	CG3999	CG3999	FBgn0037801
1624696_a_at	0	0	2554	-0.06203	4.2e-05	3015	-0.06203	3.6e-05	CG12769	CG12769	FBgn0033252
1624697_at	0	0	13193	0	1	14955	0	1	CG14983	CG14983	FBgn0035479
1624698_at	0	0	13194	0	1	14956	0	1	CG31397	CG31397	FBgn0051397
1624700_a_at	0	0	8079	0.788137	0.246277	13577	-0.024392	1	CG10175	CG10175	FBgn0039084
1624701_at	0	0	8564	0.435937	0.334257	5960	-0.919592	0.019843	CG14050	CG14050	FBgn0040392
1624703_at	0	0	13195	0	1	14957	0	1	proposcipedia	pb	FBgn0051481
1624704_at	0	0	13196	0	1	14014	1.4e-05	1	CG4741	CG4741	FBgn0035040
1624706_at	0	0	10135	0.05294	0.849955	890	0.939174	0	CG11819	CG34349	FBgn0085378
1624707_at	0	0	7208	-0.036784	0.152448	7575	-0.036784	0.145062	---	---	---
1624708_at	0	0	12249	0.000348	1	14958	0	1	CG15768	CG42264	FBgn0259149
1624709_at	0	0	13197	0	1	14959	0	1	---	---	---
1624710_at	0	0	9541	-0.031657	0.617164	10453	-0.031657	0.563318	Protein tyrosine phosphatase 99A	Ptp99A	FBgn0004369
1624711_at	0	0	13198	0	1	14960	0	1	CG31740	CG31740	FBgn0051740
1624712_at	0	0	13199	0	1	14961	0	1	---	---	---
1624713_at	0	0	3552	-0.422372	0.000468	3088	-0.536815	4.3e-05	CG13548	CG34371	FBgn0085400
1624714_at	0	0	8271	0.226449	0.277186	13629	0.006634	1	without children	woc	FBgn0010328
1624715_at	0	0	4344	0.60449	0.002463	3359	0.878308	8.2e-05	NADH-ubiquinone oxidoreductase acyl-carrier subunit	mtacp1	FBgn0011361
1624716_at	0	0	13200	0	1	14962	0	1	---	---	---
1624718_a_at	0	0	9002	0.101292	0.44542	14177	0.000781	1	--- /// ---	CG42299 /// CG42300	FBgn0259195 /// FBgn0259196
1624721_at	0	0	3333	0.730443	0.000274	10485	0.132291	0.574806	visceral mesodermal armadillo-repeats	vimar	FBgn0022960
1624722_at	0	0	13201	0	1	14963	0	1	---	---	---
1624723_at	0	0	12371	0.003282	1	13276	0.009906	1	---	---	---
1624725_at	0	0	13202	0	1	13277	6.8e-05	1	CG9626	CG9626	FBgn0037565
1624726_s_at	0	0	3795	-0.626428	0.00085	3650	-0.7344	0.000181	CG7145	CG7145	FBgn0037138
1624727_s_at	0	0	4490	0.763988	0.003276	4254	0.902494	0.000783	Ubiquitin-specific protease 64E	Ubp64E	FBgn0016756
1624728_at	0	0	13203	0	1	14964	0	1	---	---	---
1624729_at	0	0	11618	-0.050952	1	11204	-0.190993	0.81519	longitudinals absent	lola	FBgn0005630
1624730_at	0	0	13204	0	1	14965	0	1	---	---	---
1624733_at	0	0	13205	0	1	8469	0.226973	0.191447	---	---	---
1624734_at	0	0	8401	0.005261	0.303397	14966	0	1	---	---	---
1624735_at	0	0	11440	-0.019013	1	12795	-0.014509	1	---	---	---
1624736_a_at	0	0	13206	0	1	14967	0	1	CG5819	CG5819	FBgn0034717
1624738_at	0	0	7676	0.220155	0.202335	8355	0.2197	0.187167	CR11386 /// CG33222	CR11386 /// CR33222	FBgn0029973 /// FBgn0053222
1624739_at	0	0	13207	0	1	14968	0	1	CG3081	CG3081	FBgn0025613
1624740_at	0	0	13208	0	1	14969	0	1	---	---	---
1624741_at	0	0	9494	-0.138733	0.602469	9369	-0.200335	0.290622	CG14464	CG14464	FBgn0033000
1624742_a_at	0	0	4463	-0.322123	0.003082	3298	-0.490438	6.9e-05	d-elongin C	Elongin-C	FBgn0023211
1624743_s_at	0	0	10239	-0.080522	0.885604	11222	-0.079412	0.818119	protein phosphatase from PCR fragment D3	PpD3	FBgn0005777
1624744_a_at	0	0	11453	-0.036824	1	11107	-0.115572	0.781878	nuclear-fallout	nuf	FBgn0013718
1624745_at	0	0	9890	-1.08529	0.75236	12749	0.245861	1	Drosophila insulin-like peptide 5	Ilp5	FBgn0044048
1624746_at	0	0	13209	0	1	14533	-1e-06	1	beta-tubulin	betaTub85D	FBgn0003889
1624747_at	0	0	10910	-0.073007	1	10362	0.174533	0.537202	Ts	Ts	FBgn0024920
1624749_at	0	0	13210	0	1	8022	0.042868	0.18347	CG32079	CG32079	FBgn0052079
1624751_at	0	0	13211	0	1	14970	0	1	CG10478	CG10478	FBgn0035657
1624752_at	0	0	6826	-0.676229	0.103859	9598	-0.42971	0.329029	Prestin	Prestin	FBgn0036770
1624753_at	0	0	13212	0	1	14971	0	1	CG13136	CG13136	FBgn0032186
1624754_at	0	0	9656	-0.014546	0.659645	10586	-0.014546	0.601694	---	---	---
1624756_at	0	0	6444	-0.314411	0.066415	4048	-0.653232	0.000473	CG5009	CG5009	FBgn0027572
1624757_at	0	0	13213	0	1	14972	0	1	CG10202	CG10202	FBgn0033969
1624758_at	0	0	13214	0	1	14973	0	1	CG4318	CG4318	FBgn0030455
1624760_at	0	0	6707	-0.22974	0.091579	4400	-0.46573	0.001128	CG8306	CG8306	FBgn0034142
1624761_at	0	0	12532	0.002015	1	12885	-0.0392	1	CG14535	CG14535	FBgn0031955
1624762_at	0	0	11144	-0.014028	1	8837	-0.068738	0.219697	CG14254	TwdlC	FBgn0039469
1624764_a_at	0	0	13215	0	1	14974	0	1	---	---	---
1624765_at	0	0	8966	-0.23679	0.438925	9831	-0.241879	0.382817	mitochondrial ribosomal protein L36	mRpL36	FBgn0042112
1624766_s_at	0	0	3126	0.592693	0.000173	3651	0.581481	0.000181	Dorsal switch protein 1	Dsp1	FBgn0011764
1624767_at	0	0	13216	0	1	14975	0	1	---	---	---
1624768_at	0	0	13217	0	1	14976	0	1	CG31407	CG31407	FBgn0051407
1624770_at	0	0	4525	0.092086	0.003511	14977	0	1	CG17929	CG17929	FBgn0038415
1624771_at	0	0	10913	-0.053269	1	11887	-0.053454	1	Nipped	Nipped-A	FBgn0053554
1624772_at	0	0	8445	0.708374	0.310463	14414	-0.000752	1	CG14186	CG14186	FBgn0036935
1624773_at	0	0	13218	0	1	12267	0.000249	1	---	---	---
1624774_a_at	0	0	3463	-0.766541	0.000376	3053	-0.958345	3.9e-05	Fasciclin II	Fas2	FBgn0000635
1624777_at	0	0	13219	0	1	9286	0.001449	0.276754	CG11113	CG11113	FBgn0033165
1624778_at	0	0	5775	0.53415	0.028497	6517	0.484151	0.044521	Pacman	pcm	FBgn0020261
1624779_at	0	0	2813	0.56529	8.6e-05	3322	0.563801	7.5e-05	CG11583	CG11583	FBgn0035524
1624781_at	0	0	13220	0	1	14395	1.5e-05	1	---	---	---
1624782_a_at	0	0	9160	-0.153176	0.492278	3260	-0.816093	6.4e-05	Uev1A	Uev1A	FBgn0035601
1624783_at	0	0	10438	-0.11287	0.965232	8532	0.323035	0.194039	CG14961	CG14961	FBgn0035439
1624784_at	0	0	3642	0.978918	0.000578	10914	0.15825	0.711286	---	---	---
1624785_at	0	0	4694	0.374687	0.004713	14396	0.000204	1	---	---	---
1624786_at	0	0	6983	-0.058828	0.123078	7332	-0.058828	0.117219	---	---	---
1624787_s_at	0	0	7737	0.159866	0.206178	13638	0.00412	1	CG16959	CG16959	FBgn0036481
1624788_at	0	0	7589	-0.21769	0.198802	3648	-0.680632	0.00018	anon-fast-evolving-2D12	CG3773	FBgn0038692
1624789_at	0	0	13221	0	1	14978	0	1	---	---	---
1624790_at	0	0	7612	0.085339	0.19973	13705	0.001881	1	Toll-6	Toll-6	FBgn0036494
1624791_at	0	0	13222	0	1	14979	0	1	---	---	---
1624792_at	0	0	2065	-0.823435	1e-05	5872	-0.334719	0.017552	Ribosomal protein S28b	RpS28b	FBgn0030136
1624793_at	0	0	9645	-0.000873	0.655029	10574	-0.000873	0.597486	Glutathione S transferase D7	GstD7	FBgn0010043
1624794_at	0	0	13223	0	1	14980	0	1	CG10845	CG10845	FBgn0039246
1624795_at	0	0	3228	-0.924173	0.000211	9780	0.215498	0.371328	CG1105	CG1105	FBgn0037465
1624796_at	0	0	13224	0	1	14981	0	1	CG2930	CG2930	FBgn0028491
1624799_at	0	0	13225	0	1	8283	0.008134	0.185346	---	---	---
1624801_at	0	0	13226	0	1	14982	0	1	CG1138	CG1138	FBgn0037456
1624803_at	0	0	13227	0	1	8212	0.012205	0.184008	RhoGAP102A	RhoGAP102A	FBgn0259216
1624804_at	0	0	13228	0	1	13683	4.5e-05	1	---	---	---
1624805_at	0	0	13229	0	1	14983	0	1	CG31041	CG31041	FBgn0051041
1624806_at	0	0	13230	0	1	14984	0	1	yellow-g	yellow-g	FBgn0041709
1624807_at	0	0	5114	0.720464	0.009932	11632	0.108221	0.969422	CG5629	CG5629	FBgn0027595
1624808_at	0	0	13231	0	1	14985	0	1	CheA75a	CheA75a	FBgn0036783
1624809_s_at	0	0	9087	0.204623	0.471944	5557	0.574965	0.010451	---	---	---
1624810_at	0	0	13232	0	1	11832	0.001229	1	CG32774	CG32774	FBgn0052774
1624811_at	0	0	13233	0	1	14986	0	1	---	---	---
1624813_s_at	0	0	7939	0.389149	0.226158	12456	-0.059773	1	CG34008	CG34008	FBgn0054008
1624814_at	0	0	13234	0	1	14987	0	1	---	---	---
1624815_at	0	0	9042	0.165965	0.458668	7558	0.266742	0.143581	Chorion factor	Ssrp	FBgn0010278
1624819_s_at	0	0	8225	0.432859	0.268604	11423	-0.163333	0.893545	---	---	---
1624820_at	0	0	7094	-0.752856	0.135653	9110	-0.583906	0.249667	CG8800 /// CG8801	CG8800 /// CG8801	FBgn0028473 /// FBgn0033408
1624821_at	0	0	7700	0.00767	0.20346	13393	0.000311	1	CG8586	CG8586	FBgn0033320
1624822_at	0	0	5924	0.116049	0.035315	14457	2.6e-05	1	CG15133	CG15133	FBgn0032619
1624823_at	0	0	10574	0.042081	1	4635	0.324574	0.001806	---	---	---
1624824_at	0	0	8051	0.579226	0.242468	9689	-0.4717	0.347257	Jonah 74E	Jon74E	FBgn0023197
1624825_s_at	0	0	13235	0	1	8020	0.043258	0.18347	---	---	---
1624826_at	0	0	7445	-0.459495	0.196886	5001	-0.991916	0.003833	CG8552	CG8552	FBgn0031990
1624827_at	0	0	13236	0	1	14988	0	1	CG11698	CG11698	FBgn0037572
1624828_at	0	0	13237	0	1	14989	0	1	Odorant-binding protein 50a	Obp50a	FBgn0050067
1624829_at	0	0	12258	-0.006341	1	9536	0.196849	0.317399	CG33288	CG33288	FBgn0053288
1624830_at	0	0	13238	0	1	14990	0	1	79B Actin	Act79B	FBgn0000045
1624832_s_at	0	0	13239	0	1	14991	0	1	---	---	---
1624833_a_at	0	0	9638	0.066898	0.652517	6839	0.167514	0.067494	muscarinic receptor	mAcR-60C	FBgn0000037
1624834_at	0	0	10043	0.181802	0.816732	14992	0	1	CG14015	CG14015	FBgn0031716
1624835_at	0	0	13240	0	1	14993	0	1	CG10869	CG10869	FBgn0031347
1624836_at	0	0	9055	0.062566	0.462243	7868	0.093583	0.182279	CG13795	CG13795	FBgn0031937
1624837_at	0	0	4162	0.85145	0.001798	4714	0.823873	0.002119	CG7506	CG7506	FBgn0035805
1624840_at	0	0	13241	0	1	5644	0.365123	0.012326	accessory gland protein	Acp29AB	FBgn0015583
1624841_s_at	0	0	8370	0.370714	0.297657	9672	0.330197	0.344105	CG13585	CG13585	FBgn0035020
1624843_at	0	0	10507	0.015974	0.993863	8367	0.048756	0.187763	---	---	---
1624844_x_at	0	0	8462	-0.002022	0.315581	9337	-0.002022	0.286007	---	---	---
1624848_at	0	0	8241	-0.382544	0.271075	11331	-0.154174	0.858486	Prp18	Prp18	FBgn0027784
1624849_at	0	0	5385	-0.555774	0.015769	4385	-0.797008	0.00108	Prosap	Prosap	FBgn0040752
1624852_at	0	0	9016	-0.032131	0.450441	10512	-0.025305	0.582495	CG9817	CG9817	FBgn0030219
1624853_at	0	0	13242	0	1	14994	0	1	CG11635	CG11635	FBgn0033283
1624855_at	0	0	13243	0	1	12353	0.000229	1	CG31988	CG31988	FBgn0051988
1624858_at	0	0	1723	-0.575088	4e-06	1290	-0.751266	0	CG6693	CG6693	FBgn0037878
1624859_at	0	0	8801	0.406086	0.386393	6135	0.878152	0.025921	reaper	rpr	FBgn0011706
1624860_at	0	0	13244	0	1	14435	1e-06	1	CG31804	CG31804	FBgn0051804
1624861_at	0	0	11196	0.05428	1	5883	0.524471	0.017758	AlkB	AlkB	FBgn0065035
1624862_at	0	0	9313	1.44004	0.537847	10239	1.42781	0.49643	---	---	---
1624864_s_at	0	0	5827	-0.323193	0.030911	5340	-0.40493	0.007371	dreadlocks	dock	FBgn0010583
1624865_at	0	0	13245	0	1	7487	0.002288	0.134711	---	---	---
1624866_at	0	0	13246	0	1	14995	0	1	still life type 1	sif	FBgn0085447
1624867_at	0	0	11111	-0.046774	1	12233	-0.043132	1	CG13964	CG13964	FBgn0032831
1624868_at	0	0	9741	-0.025835	0.688649	10622	0.026393	0.613678	Chromosome associated protein D3	Cap-D3	FBgn0051989
1624869_at	0	0	13247	0	1	10463	0.007329	0.566122	CG12511	CG12511	FBgn0031729
1624870_at	0	0	13248	0	1	14996	0	1	CG16853	CG16853	FBgn0028941
1624871_s_at	0	0	7714	-0.012111	0.204383	8385	-0.012111	0.188032	---	---	---
1624872_at	0	0	13249	0	1	8405	0.017503	0.188658	---	---	---
1624873_at	0	0	3437	-0.737146	0.000358	3048	-0.916925	3.9e-05	karmoisin	kar	FBgn0001296
1624874_at	0	0	10446	-0.003959	0.970219	11405	-0.003959	0.888638	CG32271	CG32271	FBgn0052271
1624875_at	0	0	13250	0	1	14476	8e-06	1	CG3650	CG3650	FBgn0035070
1624876_at	0	0	10828	0.175125	1	9228	0.576976	0.267548	Ect4	Ect4	FBgn0085402
1624877_at	0	0	13251	0	1	14997	0	1	CG1561	CG1561	FBgn0030317
1624878_at	0	0	1922	0.925474	7e-06	9022	0.186567	0.238749	---	---	---
1624879_at	0	0	13252	0	1	12309	0.000242	1	arrowhead	Awh	FBgn0013751
1624880_at	0	0	13253	0	1	14998	0	1	CG8813	CG8813	FBgn0031476
1624882_at	0	0	13254	0	1	8516	0.005954	0.193035	CG4066	CG4066	FBgn0038011
1624883_at	0	0	3495	0.660933	0.000405	9018	0.203695	0.238376	Nedd8	Nedd8	FBgn0032725
1624884_at	0	0	13255	0	1	14999	0	1	CG32712 /// ---	CG32712 /// DsimGD24571	FBgn0052712 /// FBgn0085929
1624886_s_at	0	0	13256	0	1	15000	0	1	---	---	---
1624888_at	0	0	5983	0.460947	0.038051	5286	0.608656	0.006772	CG7081	CG7081	FBgn0035876
1624890_s_at	0	0	8614	0.186057	0.346743	5347	0.466806	0.007439	CG12393	CG12393	FBgn0031768
1624892_s_at	0	0	13257	0	1	15001	0	1	CG11892 /// CG11892	CG11892 /// DyakCG11892	FBgn0039313 /// FBgn0068474
1624893_at	0	0	13258	0	1	8087	0.03433	0.18347	CG8852	CG8852	FBgn0031548
1624894_s_at	0	0	1804	0.710224	5e-06	3603	0.490826	0.000161	Drosophila COP9 signalosome homolog 8	CSN8	FBgn0028835
1624895_at	0	0	13259	0	1	10644	0.000803	0.621081	CG7529	CG7529	FBgn0037090
1624896_at	0	0	7523	0.02141	0.197819	15002	0	1	---	---	---
1624898_a_at	0	0	7050	-0.395135	0.130075	6025	-0.576896	0.021718	Apaf-1 related killer	Ark	FBgn0024252
1624899_at	0	0	1310	-0.609142	1e-06	709	-0.882405	0	Ras GTPase	Ras85D	FBgn0003205
1624902_at	0	0	13260	0	1	15003	0	1	prolyl-4-hydroxylase-alpha NE2	PH4alphaNE2	FBgn0039783
1624903_at	0	0	13261	0	1	14405	6e-06	1	pickpocket 21	ppk21	FBgn0039675
1624904_at	0	0	13262	0	1	15004	0	1	---	---	---
1624905_at	0	0	3678	0.711642	0.000636	7528	0.284709	0.140787	CG9000	CG9000	FBgn0034176
1624906_at	0	0	768	-0.93769	0	3686	-0.425475	0.000195	arouser /// male female sterile 31	aru /// RpS27A	FBgn0003942 /// FBgn0029095
1624907_at	0	0	7285	-0.197414	0.167445	13063	-0.012354	1	tetraspanin 42E	Tsp42Ee	FBgn0029506
1624908_at	0	0	13263	0	1	15005	0	1	CG15287 /// CG33090	CG15287 /// CG33090	FBgn0028916 /// FBgn0028918
1624909_at	0	0	13264	0	1	8501	0.017649	0.192589	CG32778	CG32778	FBgn0052778
1624910_at	0	0	13265	0	1	15006	0	1	CG7653	CG7653	FBgn0028935
1624911_at	0	0	10647	-0.139804	1	10736	-0.230859	0.65324	Cyp28d2	Cyp28d2	FBgn0031688
1624912_at	0	0	13266	0	1	15007	0	1	CG15256	CG15256	FBgn0028880
1624914_at	0	0	13267	0	1	15008	0	1	CG8690	CG8690	FBgn0033297
1624915_s_at	0	0	13268	0	1	15009	0	1	---	---	---
1624916_a_at	0	0	6151	0.321499	0.047138	9736	0.163319	0.357073	CG12163 /// CG33293	CG12163 /// CG33293	FBgn0037303 /// FBgn0053293
1624917_at	0	0	13269	0	1	15010	0	1	CG12900	CG12900	FBgn0033515
1624918_at	0	0	13270	0	1	15011	0	1	---	---	---
1624919_at	0	0	4991	-0.609028	0.008311	7581	-0.336812	0.145695	CG8525	CG8525	FBgn0033735
1624920_at	0	0	12399	-0.002534	1	14067	0.001397	1	---	---	---
1624921_at	0	0	13271	0	1	15012	0	1	CG14459	CG14459	FBgn0037171
1624922_at	0	0	13272	0	1	15013	0	1	---	---	---
1624923_s_at	0	0	8546	-0.236268	0.329549	7174	-0.354405	0.099425	---	---	---
1624926_at	0	0	11613	-0.002223	1	10289	0.012785	0.512703	CG13557	CG13557	FBgn0034867
1624927_at	0	0	13273	0	1	15014	0	1	---	---	---
1624928_at	0	0	4107	0.801535	0.001607	5881	0.562072	0.017741	TORC	TORC	FBgn0036746
1624930_at	0	0	13274	0	1	8546	0.005191	0.194589	---	---	---
1624933_s_at	0	0	13275	0	1	13121	8.5e-05	1	---	---	---
1624935_at	0	0	9543	0.075581	0.617255	5694	0.246037	0.01332	CG9601	CG9601	FBgn0037578
1624936_at	0	0	10716	-0.001058	1	11669	-0.001058	0.98145	---	---	---
1624937_at	0	0	9311	-0.159476	0.537335	5912	-0.443708	0.01864	CG12288	CG12288	FBgn0032620
1624938_at	0	0	13276	0	1	15015	0	1	CG14128	CG14128	FBgn0036218
1624939_at	0	0	13277	0	1	15016	0	1	Cyp6a21	Cyp6a21	FBgn0033981
1624940_at	0	0	13278	0	1	15017	0	1	doublesex-Mab related 11E	dmrt11E	FBgn0030477
1624941_at	0	0	9098	-0.278043	0.474027	7785	-0.429044	0.174241	CG30169	CG30169	FBgn0050169
1624942_at	0	0	2675	0.397183	5.8e-05	11218	0.042316	0.817564	---	---	---
1624944_at	0	0	13279	0	1	15018	0	1	CG9400	CG9400	FBgn0030562
1624945_a_at	0	0	8251	1.03323	0.273236	13804	-0.02035	1	CG10910	CG10910	FBgn0034289
1624946_at	0	0	13280	0	1	9696	0.001577	0.347704	CG6790	CG6790	FBgn0037915
1624947_x_at	0	0	10403	0.154432	0.951078	9027	0.39628	0.238824	---	---	---
1624948_at	0	0	10541	0.061797	1	9934	-0.133151	0.414068	CG12948	CG12948	FBgn0037739
1624949_at	0	0	13281	0	1	5803	0.02357	0.015905	CG31546	CG31546	FBgn0051546
1624950_a_at	0	0	13282	0	1	15019	0	1	CG14823	CG14823	FBgn0035734
1624952_at	0	0	6372	-0.177942	0.061695	4579	-0.314104	0.00164	Gustatory receptor 47b	Gr47b	FBgn0041241
1624953_at	0	0	9971	0.022963	0.78217	14081	0.000388	1	Cyp12c1	Cyp12c1	FBgn0036806
1624954_at	0	0	13284	0	1	13229	7.2e-05	1	---	---	---
1624957_a_at	0	0	9291	0.426083	0.529169	11190	0.263998	0.810613	Tequila	Tequila	FBgn0023479
1624958_a_at	0	0	13285	0	1	15020	0	1	CG8851	CG8851	FBgn0031546
1624959_at	0	0	13286	0	1	13234	7.2e-05	1	---	---	---
1624960_at	0	0	8168	0.525849	0.259105	6382	0.883606	0.037495	mastermind	mam	FBgn0002643
1624961_at	0	0	13287	0	1	7437	0.009993	0.128743	CG6380	CG6380	FBgn0032632
1624962_at	0	0	13288	0	1	15021	0	1	Drosophila allatostatin C receptor 1	star1	FBgn0036790
1624963_at	0	0	5472	0.846007	0.018016	8729	0.458001	0.208552	CG17802	CG17802	FBgn0038549
1624964_at	0	0	12341	-0.010094	1	13773	-0.010094	1	CG17105	CG17105	FBgn0032280
1624965_at	0	0	9272	-0.001116	0.525588	10182	-0.001116	0.478615	---	---	---
1624966_at	0	0	13289	0	1	14344	7.4e-05	1	CG7423	CG7423	FBgn0030982
1624968_at	0	0	13290	0	1	15022	0	1	CG16899	CG16899	FBgn0037735
1624970_s_at	0	0	10132	-0.092511	0.847991	5074	-0.48304	0.004445	Cullin3	gft	FBgn0001980
1624972_at	0	0	12395	0.003948	1	7972	0.2752	0.18347	---	---	---
1624973_at	0	0	13291	0	1	15023	0	1	---	---	---
1624974_at	0	0	13292	0	1	9731	0.001536	0.355768	---	---	---
1624975_at	0	0	6211	0.580731	0.050264	10436	0.226042	0.55983	CG17028	CG17028	FBgn0036552
1624976_at	0	0	10031	-0.232188	0.811809	11201	-0.206793	0.813555	CG32026	CG32026	FBgn0052026
1624977_at	0	0	13293	0	1	15024	0	1	---	---	---
1624978_at	0	0	13294	0	1	15025	0	1	CG33309	CG33309	FBgn0053309
1624980_at	0	0	13295	0	1	15026	0	1	---	---	---
1624981_a_at	0	0	6398	-0.211017	0.062851	3720	-0.473842	0.000208	CG10576	CG10576	FBgn0035630
1624982_s_at	0	0	7770	-0.901942	0.208718	10307	-0.546014	0.518741	CG5080	CG5080	FBgn0031313
1624983_s_at	0	0	2209	-0.535112	1.5e-05	7139	-0.1606	0.095204	transcription unit B	RpS18	FBgn0010411
1624984_at	0	0	12204	-0.021186	1	11456	0.222062	0.908529	CG8021	CG8021	FBgn0037602
1624985_at	0	0	13296	0	1	15027	0	1	CG7886	CG7886	FBgn0038248
1624987_at	0	0	13297	0	1	15028	0	1	CG3345	CG3345	FBgn0031240
1624988_at	0	0	13298	0	1	10111	0.001155	0.464533	---	---	---
1624989_s_at	0	0	10264	0.268799	0.893936	7288	-0.832091	0.111018	elongation factor 1-alpha F2	Ef1alpha100E	FBgn0000557
1624991_at	0	0	7724	-0.18106	0.204803	8397	-0.18106	0.188388	Tim13	Tim13	FBgn0036204
1624992_at	0	0	13299	0	1	15029	0	1	---	---	---
1624993_at	0	0	13300	0	1	15030	0	1	CG4377	CG4377	FBgn0034664
1624994_at	0	0	11316	0.03369	1	8426	-0.212383	0.189403	Double-parked	dup	FBgn0000996
1624995_at	0	0	8219	0.031124	0.267942	8881	0.032188	0.224586	CG12355	CG12355	FBgn0040805
1624996_at	0	0	5295	-0.710169	0.013489	6530	-0.563536	0.045634	CG3368	CG3368	FBgn0039508
1624999_s_at	0	0	13301	0	1	13157	8.1e-05	1	---	---	---
1625000_a_at	0	0	10272	-0.120593	0.89447	4459	-0.795469	0.00127	CG32441	CG32441	FBgn0052441
1625001_at	0	0	7776	-0.005761	0.209385	8481	-0.005761	0.191962	---	---	---
1625002_a_at	0	0	7763	0.19616	0.207925	11329	-0.071243	0.857561	CG10038 /// Pftaire	CG10038 /// Eip63E	FBgn0005640 /// FBgn0038013
1625003_at	0	0	13302	0	1	5606	0.005414	0.01159	ETHR	ETHR	FBgn0038874
1625005_s_at	0	0	9452	-0.250869	0.587557	7462	-0.4874	0.13153	Adenine nucleotide translocase 2	Ant2	FBgn0025111
1625006_at	0	0	5135	-0.508575	0.010345	7353	-0.307839	0.120083	Transport and Golgi organization 4	Tango4	FBgn0030365
1625007_a_at	0	0	8124	0.981549	0.252025	10785	-0.517792	0.66934	---	---	---
1625008_at	0	0	3989	-0.805015	0.001252	4179	-0.856394	0.000669	CG33330	CG33330	FBgn0053330
1625009_at	0	0	13303	0	1	8101	0.021408	0.18347	---	---	---
1625010_a_at	0	0	13304	0	1	15031	0	1	Gustatory receptor 97a	Gr97a	FBgn0041224
1625011_at	0	0	11792	-0.09229	1	9224	-1.02476	0.267398	CG11206	CG11206	FBgn0034720
1625013_at	0	0	13305	0	1	15032	0	1	---	---	---
1625014_at	0	0	5948	0.211111	0.036408	2608	0.564507	1.2e-05	integrin-linked kinase	Ilk	FBgn0028427
1625015_at	0	0	13306	0	1	15033	0	1	Mth-like 12	mthl12	FBgn0045442
1625016_at	0	0	13307	0	1	8023	0.042554	0.18347	CG31516	CG31516	FBgn0051516
1625017_at	0	0	6738	0.244787	0.094476	6961	-0.252675	0.079027	CG3732	CG3732	FBgn0034750
1625019_at	0	0	9557	-0.112024	0.622997	9461	0.162491	0.304398	angel	angel	FBgn0016762
1625020_at	0	0	13308	0	1	15034	0	1	CG13989	CG13989	FBgn0031786
1625021_at	0	0	13309	0	1	15035	0	1	---	---	---
1625022_a_at	0	0	13310	0	1	15036	0	1	CG6125	CG6125	FBgn0038337
1625025_a_at	0	0	13311	0	1	15037	0	1	CG31286	CG31286	FBgn0051286
1625028_at	0	0	13312	0	1	9123	0.008356	0.251297	---	---	---
1625029_s_at	0	0	13313	0	1	15038	0	1	---	---	---
1625031_at	0	0	4574	0.516212	0.003837	2876	0.895274	2.6e-05	CG7841	CG7841	FBgn0036502
1625032_s_at	0	0	4293	-0.507488	0.002249	2980	-0.799886	3.3e-05	modifier of rudimentary	mod(r)	FBgn0016038
1625033_at	0	0	9222	-0.221995	0.511194	5683	-0.633362	0.013078	CG16791	CG16791	FBgn0038881
1625034_s_at	0	0	1273	-0.688694	1e-06	919	-0.895295	0	transforming acidic coiled-coil protein	tacc	FBgn0026620
1625036_at	0	0	13314	0	1	8021	0.039116	0.18347	CG18281	CG18281	FBgn0037003
1625037_at	0	0	13315	0	1	11719	0.000743	0.996372	---	---	---
1625039_at	0	0	13316	0	1	14057	1.2e-05	1	CG42289 /// CG42290 /// CG42291	CG42289 /// CG42290 /// CG42291	FBgn0259185 /// FBgn0259186 /// FBgn0259187
1625042_at	0	0	13317	0	1	15039	0	1	CG31288	CG31288	FBgn0051288
1625043_at	0	0	13318	0	1	15040	0	1	CG12436	CG12436	FBgn0036637
1625044_at	0	0	11990	0.011227	1	4646	0.495895	0.001841	CG8891	CG8891	FBgn0031663
1625045_at	0	0	13319	0	1	15041	0	1	---	---	---
1625047_at	0	0	2858	0.606737	9.5e-05	2185	0.825428	3e-06	quaking related 58E-2	qkr58E-2	FBgn0022985
1625049_at	0	0	13320	0	1	10351	0.013924	0.532643	CG5480	Tb	FBgn0243586
1625050_s_at	0	0	8726	-0.324767	0.366277	5029	0.912075	0.004089	---	---	---
1625052_at	0	0	13321	0	1	15042	0	1	CG5955	CG5955	FBgn0036997
1625053_at	0	0	7953	-0.036802	0.227352	8591	-0.037506	0.198138	CG16898	CG16898	FBgn0034480
1625054_at	0	0	9166	-0.012239	0.494831	10068	-0.012239	0.450498	---	---	---
1625056_at	0	0	13322	0	1	15043	0	1	---	---	---
1625057_at	0	0	2954	0.087602	0.00012	11184	-0.01024	0.808063	Regulator of G-protein signalling 7	RSG7	FBgn0024941
1625059_at	0	0	1078	0.266226	0	15044	0	1	drosokinin	Leucokinin	FBgn0028418
1625061_at	0	0	5017	-0.36245	0.008644	5494	-0.352534	0.009674	CG17298	CG17298	FBgn0038879
1625062_a_at	0	0	13323	0	1	15045	0	1	CG32806	CG32806	FBgn0052806
1625063_a_at	0	0	8691	0.007105	0.359054	10201	0.005688	0.483321	CG31606	CG31606	FBgn0051606
1625064_at	0	0	13324	0	1	13727	0.000312	1	CG17368	CG34400	FBgn0085429
1625066_at	0	0	12515	-0.003562	1	14310	-0.001812	1	CG13230	CG13230	FBgn0040764
1625067_at	0	0	13325	0	1	15046	0	1	CG32260	CG32260	FBgn0052260
1625068_a_at	0	0	7196	0.10965	0.150954	9485	-0.079747	0.30886	Rad23	Rad23	FBgn0026777
1625069_at	0	0	6217	0.070783	0.050507	10708	0.024449	0.645266	---	---	---
1625070_at	0	0	13326	0	1	15047	0	1	---	---	---
1625073_at	0	0	5925	0.956966	0.035479	10015	0.412847	0.433291	---	---	---
1625074_at	0	0	13327	0	1	13836	0.000725	1	CG12486	CG12486	FBgn0036541
1625076_at	0	0	11953	0.032946	1	8186	0.560838	0.183564	bruno	aret	FBgn0000114
1625077_at	0	0	13328	0	1	15048	0	1	CG30265	CG30265	FBgn0050265
1625078_at	0	0	830	0.647596	0	1327	0.585824	0	Eukaryotic initiation factor 3 p40 subunit	eIF-3p40	FBgn0022023
1625079_at	0	0	6442	-0.286936	0.066343	7885	-0.214549	0.183373	CG34126	CG34126	FBgn0083962
1625080_at	0	0	7092	-0.290395	0.135323	3711	-0.792103	0.000204	trailer hitch	tral	FBgn0041775
1625081_at	0	0	9779	0.294128	0.700735	9887	0.411161	0.399326	CG17260	CG17260	FBgn0031498
1625082_a_at	0	0	13329	0	1	15049	0	1	CG7882	CG7882	FBgn0033047
1625083_at	0	0	9755	0.002127	0.693011	12800	-0.00042	1	rhino	rhi	FBgn0004400
1625084_at	0	0	13330	0	1	10947	0.002941	0.724424	---	---	---
1625085_at	0	0	13331	0	1	15050	0	1	CG30182	CG30182	FBgn0050182
1625086_s_at	0	0	7942	-0.160803	0.226257	8694	-0.160803	0.206686	CG17450 /// CG32819 /// CG32820	CG17450 /// CG32819 /// CG32820	FBgn0040028 /// FBgn0052819 /// FBgn0052820
1625087_a_at	0	0	9822	-0.165775	0.723477	6856	0.452924	0.069061	CG32137	CG32137	FBgn0052137
1625089_at	0	0	7147	-1.64398	0.143947	7506	-1.64398	0.137062	Gustatory receptor 93b /// Gustatory receptor 93c	Gr93b /// Gr93c	FBgn0045469 /// FBgn0045470
1625090_at	0	0	13332	0	1	7765	0.021401	0.171484	---	---	---
1625091_at	0	0	13333	0	1	15051	0	1	CG11588	CG11588	FBgn0036221
1625092_at	0	0	6755	-2.83054	0.097114	10038	-1.51208	0.439037	Mth-like 6	mthl6	FBgn0035789
1625093_s_at	0	0	13334	0	1	15052	0	1	---	---	---
1625094_at	0	0	13335	0	1	15053	0	1	CG14574	CG14574	FBgn0037104
1625095_at	0	0	6713	-0.28382	0.091982	3317	-0.775669	7.4e-05	CG2791 /// --- /// ---	CG2791 /// DmauCG2791 /// DsimCG2791	FBgn0037533 /// FBgn0260192 /// FBgn0260193
1625096_at	0	0	5290	-0.321995	0.013452	6184	-0.281221	0.027729	CG9300	CG9300	FBgn0036886
1625097_at	0	0	13336	0	1	15054	0	1	---	---	---
1625098_at	0	0	12572	-0.000376	1	14015	0.00193	1	---	---	---
1625099_at	0	0	13337	0	1	15055	0	1	CG17999	CG17999	FBgn0034552
1625100_at	0	0	13338	0	1	15056	0	1	---	---	---
1625101_at	0	0	7894	-0.008694	0.221923	8649	-0.008694	0.202551	Cardioacceleratory peptide receptor	CcapR	FBgn0039396
1625102_at	0	0	7086	0.522652	0.134631	8508	0.450318	0.192603	CG14299	CG14299	FBgn0038651
1625103_at	0	0	11463	-0.025851	1	12578	-0.025851	1	---	---	---
1625104_at	0	0	6638	0.586034	0.083316	7672	0.485499	0.158075	CG6763	CG6763	FBgn0039069
1625105_s_at	0	0	3150	0.780564	0.000179	13715	0.00521	1	---	---	---
1625106_at	0	0	13339	0	1	13740	9.2e-05	1	---	---	---
1625107_at	0	0	4787	0.630688	0.005673	4027	0.855432	0.000453	Gene B	brn	FBgn0000221
1625110_at	0	0	789	-0.622456	0	491	-0.832985	0	capping protein alpha	cpa	FBgn0034577
1625111_at	0	0	13340	0	1	15057	0	1	CG13786	CG13786	FBgn0031900
1625112_at	0	0	1597	-0.486376	2e-06	1220	-0.626052	0	snf5-related 1	Snr1	FBgn0011715
1625113_s_at	0	0	7260	0.351617	0.162394	11568	0.099553	0.943449	CG6509	CG6509	FBgn0032363
1625115_at	0	0	13341	0	1	11467	0.001555	0.911669	rha	rha	FBgn0027376
1625116_at	0	0	8888	-0.37126	0.412812	7480	-0.574997	0.133275	Perlecan	trol	FBgn0001402
1625117_at	0	0	4526	-0.787824	0.003521	5123	-0.745416	0.004872	---	---	---
1625118_at	0	0	13342	0	1	8770	0.003591	0.212599	CG32033	CG32033	FBgn0052033
1625120_at	0	0	5739	0.734342	0.026727	5715	0.81299	0.013847	Transcription unit B /// CG33082	CG14630 /// CG33082	FBgn0014903 /// FBgn0053082
1625122_at	0	0	12084	0.117775	1	13408	0.106524	1	Odorant-binding protein 99c	Obp99c	FBgn0039682
1625123_at	0	0	7351	1.70849	0.179731	8265	1.63854	0.184838	CG2962	CG2962	FBgn0030186
1625124_at	0	0	11030	0.312553	1	11004	0.619838	0.744454	attacin	AttA	FBgn0012042
1625125_at	0	0	8400	-0.718615	0.303077	12060	-0.180129	1	CG5599	CG5599	FBgn0030612
1625126_at	0	0	7832	0.396326	0.214912	11574	-0.123996	0.944533	CG3231	snama	FBgn0086129
1625127_at	0	0	6266	-0.533512	0.05351	6792	-0.507964	0.063521	rancor	fs(1)h	FBgn0004656
1625128_a_at	0	0	4845	0.398899	0.006208	4056	0.543988	0.000484	anon-fast-evolving-3A1 /// CG2249	CG2249 /// DsimCG2249	FBgn0040773 /// FBgn0067174
1625129_at	0	0	13343	0	1	15058	0	1	CG1946	CG1946	FBgn0033216
1625131_s_at	0	0	8974	-0.101931	0.440252	7818	0.149566	0.177557	vacuolar ATPase B subunit	Vha55	FBgn0005671
1625132_s_at	0	0	13344	0	1	15059	0	1	---	---	---
1625133_at	0	0	13345	0	1	12050	0.047721	1	CG14131	CG14131	FBgn0036205
1625134_at	0	0	6726	-0.276329	0.09332	10448	-0.123532	0.561544	p53-like regulator of apoptosis and cell cycle	p53	FBgn0039044
1625135_at	0	0	13346	0	1	13650	0.004943	1	Chibby	Cby	FBgn0067317
1625136_s_at	0	0	3712	0.614261	0.000704	5170	0.468348	0.005399	mitochondrial ribosomal protein S18B	mRpS18B	FBgn0032849
1625138_at	0	0	13347	0	1	15060	0	1	CG13530	CG42260	FBgn0259145
1625140_at	0	0	9135	-0.772434	0.481549	13863	0.017344	1	NtR	NtR	FBgn0029147
1625141_at	0	0	4243	0.835366	0.002082	5336	0.696482	0.007281	CG14715	CG14715	FBgn0037930
1625142_s_at	0	0	10347	0.032932	0.929754	3624	0.287657	0.000169	CG33268 /// CG7377	CG33268 /// CG7377	FBgn0036176 /// FBgn0036177
1625143_at	0	0	11875	0.087411	1	8109	1.28037	0.18347	CG8640	Cpr65Ea	FBgn0035735
1625144_at	0	0	2828	-0.884514	8.8e-05	2858	-0.989623	2.5e-05	CG6758 /// ---	CG6758 /// DmirCG6758	FBgn0034704 /// FBgn0086642
1625145_a_at	0	0	4967	-0.506024	0.007776	9128	-0.221933	0.251729	Annexin B11	Anxb11	FBgn0030749
1625146_a_at	0	0	8196	-0.504825	0.262275	8790	-0.52688	0.215109	tre oncogene-related protein	RN-tre	FBgn0020620
1625147_at	0	0	4920	0.650064	0.007189	4813	0.737461	0.002665	CG7866	CG7866	FBgn0039725
1625148_s_at	0	0	4261	0.75329	0.002166	9623	0.243582	0.332958	leonardo	14-3-3zeta	FBgn0004907
1625149_at	0	0	13348	0	1	15061	0	1	CG7460	CG7460	FBgn0036749
1625150_s_at	0	0	3268	-0.332076	0.000236	2387	-0.468494	7e-06	Elongation factor 2b	Ef2b	FBgn0000559
1625151_at	0	0	13349	0	1	15062	0	1	CG32770	CG32770	FBgn0052770
1625153_at	0	0	13350	0	1	13546	0.000526	1	p24-related-2	p24-2	FBgn0053105
1625154_s_at	0	0	2990	-0.887793	0.000132	4478	-0.675997	0.001313	papillote	pot	FBgn0250871
1625156_at	0	0	4190	-0.263686	0.001921	4611	-0.263686	0.001746	CG8757	CG8757	FBgn0036380
1625157_at	0	0	9368	0.040834	0.556111	15063	0	1	CG10629	CG34342	FBgn0085371
1625158_at	0	0	11518	0.047759	1	12502	0.055431	1	tipE homolog 4	Teh4	FBgn0035504
1625159_at	0	0	13351	0	1	15064	0	1	CG18561	CG18561	FBgn0032301
1625160_at	0	0	4449	0.289951	0.002979	13776	0.002352	1	---	---	---
1625161_at	0	0	13352	0	1	15065	0	1	---	---	---
1625162_at	0	0	5081	-0.54553	0.009446	4936	-0.623007	0.003458	CG4611	CG4611	FBgn0035591
1625164_at	0	0	13353	0	1	15066	0	1	Turandot X	TotX	FBgn0044810
1625165_at	0	0	9039	0.233468	0.458189	13414	-0.013345	1	CG17187	CG17187	FBgn0037882
1625166_at	0	0	8792	-0.462728	0.384767	7393	0.705042	0.124407	CG15456	CG15456	FBgn0040650
1625167_at	0	0	13354	0	1	15067	0	1	---	---	---
1625168_at	0	0	9911	0.387688	0.760321	13122	0.051214	1	CG30153	CG30153	FBgn0050153
1625169_at	0	0	6453	-0.308418	0.0674	8805	-0.212803	0.215911	CG14667	CG14667	FBgn0037317
1625170_at	0	0	5686	-0.354372	0.025203	11556	-0.065799	0.940307	CG8001	CG8001	FBgn0035268
1625171_at	0	0	7701	0.007476	0.203463	15068	0	1	---	---	---
1625173_s_at	0	0	4836	-0.614511	0.006094	3435	-0.987632	0.000103	CG11652	CG11652	FBgn0036194
1625174_at	0	0	13355	0	1	15069	0	1	CG15067	CG15067	FBgn0034331
1625175_s_at	0	0	8989	-0.106445	0.442418	4349	-0.394416	0.001008	CG7082	CG7082	FBgn0031401
1625177_at	0	0	5316	-0.695547	0.013893	4509	-0.946915	0.001401	CG14182	CG14182	FBgn0036922
1625180_at	0	0	13356	0	1	15070	0	1	---	---	---
1625181_at	0	0	13357	0	1	12523	0.000191	1	CG5172	CG5172	FBgn0030830
1625182_at	0	0	13358	0	1	15071	0	1	---	---	---
1625184_at	0	0	13359	0	1	15072	0	1	CG15403	CG15403	FBgn0031504
1625186_at	0	0	13360	0	1	15073	0	1	CG9589	CG9589	FBgn0038361
1625187_a_at	0	0	2807	-0.7985	8.4e-05	3406	-0.774873	9.6e-05	SET domain binding factor	Sbf	FBgn0025802
1625188_at	0	0	13361	0	1	15074	0	1	---	---	---
1625189_at	0	0	13362	0	1	15075	0	1	---	---	---
1625190_at	0	0	13363	0	1	15076	0	1	CG31105	CG31105	FBgn0051105
1625191_at	0	0	4545	-0.662063	0.003626	4711	-0.703068	0.002103	CG5022	CG5022	FBgn0032225
1625192_at	0	0	3449	0.955506	0.000369	14190	0.001646	1	CG12885	CG12885	FBgn0039523
1625193_at	0	0	7777	-0.064499	0.209438	8483	-0.064499	0.192008	CG31106	CG31106	FBgn0051106
1625194_at	0	0	13364	0	1	15077	0	1	CG34113	CG34113	FBgn0083949
1625196_a_at	0	0	12178	-0.01495	1	5720	0.794111	0.013902	Gandalf	CG14995	FBgn0035497
1625199_s_at	0	0	3378	-0.651417	0.0003	2263	-0.979327	5e-06	decapo	dap	FBgn0010316
1625200_at	0	0	8892	-0.01714	0.414563	9805	-0.01714	0.375961	CG30386	CG30386	FBgn0050386
1625202_at	0	0	13365	0	1	9930	0.001307	0.413555	---	---	---
1625203_at	0	0	13366	0	1	15078	0	1	CG9826	CG9826	FBgn0034784
1625204_a_at	0	0	8101	0.211479	0.249483	10991	0.099824	0.741104	CG34134 /// CG8475	CG34134 /// CG8475	FBgn0031995 /// FBgn0083970
1625205_at	0	0	13367	0	1	7546	0.009399	0.142131	CG31544	CG31544	FBgn0051544
1625206_at	0	0	13368	0	1	15079	0	1	---	---	---
1625208_at	0	0	4216	-0.518916	0.001983	4615	-0.520629	0.001759	CG15393 /// SLY-1 homologous	CG15393 /// Slh	FBgn0015816 /// FBgn0031429
1625209_at	0	0	13369	0	1	15080	0	1	CG40392	CG40392	FBgn0058392
1625211_s_at	0	0	11482	0.032278	1	11518	-0.080805	0.928449	CG32810	CG32810	FBgn0025394
1625212_at	0	0	10301	-0.019797	0.9096	11288	-0.019409	0.844082	CG4653	CG4653	FBgn0030776
1625213_at	0	0	13370	0	1	15081	0	1	---	---	---
1625215_s_at	0	0	3907	0.476958	0.001059	9054	0.163049	0.242579	nervana2	nrv2	FBgn0015777
1625216_at	0	0	13371	0	1	15082	0	1	CG13724	CG13724	FBgn0036707
1625217_at	0	0	9126	-0.13989	0.479694	5061	-0.451816	0.004323	Mediator complex subunit 17	MED17	FBgn0038578
1625219_at	0	0	13372	0	1	15083	0	1	Droninac	ninaC	FBgn0002938
1625220_at	0	0	13373	0	1	10942	0.00069	0.721792	---	---	---
1625221_at	0	0	13374	0	1	15084	0	1	CG7994	CG7994	FBgn0037599
1625222_at	0	0	13375	0	1	15085	0	1	Gustatory receptor 22f	Gr22f	FBgn0041249
1625223_a_at	0	0	6155	0.304715	0.047421	4098	0.580233	0.000535	PINCH	stck	FBgn0020249
1625224_at	0	0	13376	0	1	15086	0	1	---	---	---
1625225_at	0	0	13377	0	1	15087	0	1	---	---	---
1625227_at	0	0	6522	0.788506	0.073026	12055	0.125821	1	CG30456	CG30456	FBgn0050456
1625228_at	0	0	13378	0	1	15088	0	1	CG8394	CG8394	FBgn0033911
1625229_at	0	0	13379	0	1	15089	0	1	---	---	---
1625230_a_at	0	0	5547	0.591304	0.019793	10280	-0.206328	0.511252	CG13260	CG42389	FBgn0259735
1625231_at	0	0	3483	0.505524	0.000394	6281	0.269539	0.032627	U2 small nuclear riboprotein auxiliary factor 38	U2af38	FBgn0017457
1625232_at	0	0	12589	-0.000142	1	13114	0.013721	1	---	---	---
1625233_at	0	0	4058	-0.355973	0.00148	2904	-0.541499	2.7e-05	dPI 3-kinase	Pi3K68D	FBgn0015278
1625234_at	0	0	13380	0	1	15090	0	1	---	---	---
1625235_at	0	0	9930	-0.000716	0.769493	10881	-0.000716	0.70229	CG13325	CG13325	FBgn0033792
1625237_at	0	0	8375	-0.00358	0.298909	9252	-0.00358	0.270576	CG1894	CG1894	FBgn0039585
1625238_at	0	0	12442	-0.00248	1	11736	0.065612	1	CG12003	CG12003	FBgn0035234
1625239_at	0	0	13381	0	1	15091	0	1	---	---	---
1625240_at	0	0	13382	0	1	11698	0.000399	0.989563	---	---	---
1625241_at	0	0	13383	0	1	15092	0	1	---	---	---
1625242_at	0	0	6262	0.446951	0.053425	11048	-0.131224	0.76229	CG31249	CG31249	FBgn0051249
1625244_at	0	0	3929	0.300497	0.00111	5689	0.211632	0.013116	CG15433	Elp3	FBgn0031604
1625245_at	0	0	12389	-0.000864	1	13864	-0.000864	1	laccase-like	CG3759	FBgn0032116
1625246_at	0	0	13384	0	1	14501	1.8e-05	1	HES-related	Her	FBgn0030899
1625247_at	0	0	13385	0	1	15093	0	1	drosomycin-I	dro6	FBgn0052268
1625248_at	0	0	11113	0.015902	1	11972	-0.018397	1	Ribosomal protein S29	RpS29	FBgn0037752
1625249_at	0	0	9923	-0.151148	0.765915	10368	-0.189908	0.538828	forked end	fend	FBgn0030090
1625250_at	0	0	9583	-0.101444	0.632324	5000	-0.404198	0.003831	---	---	---
1625251_at	0	0	13386	0	1	15094	0	1	---	---	---
1625252_s_at	0	0	7258	0.003198	0.161779	12069	0.000624	1	CG12158	CG12158	FBgn0040775
1625253_at	0	0	10786	-0.059966	1	11110	-0.090671	0.783085	Plenty of SH3s	POSH	FBgn0040294
1625254_at	0	0	13387	0	1	15095	0	1	---	---	---
1625256_at	0	0	13388	0	1	7435	0.015525	0.128679	---	---	---
1625257_s_at	0	0	3282	0.468729	0.000241	2314	0.676975	5e-06	CG31523	CG31523	FBgn0051523
1625258_at	0	0	5998	-0.834403	0.038854	6722	-0.756705	0.058753	centromere identifier	cid	FBgn0040477
1625259_at	0	0	9809	-0.000782	0.717889	10746	-0.000782	0.65533	CG10265	CG10265	FBgn0033990
1625260_at	0	0	7707	-0.380084	0.203964	10787	-0.184157	0.67023	CG11802	CG11802	FBgn0030346
1625263_at	0	0	6094	-0.19946	0.043454	4441	-0.33835	0.001242	Nipped	Nipped-A	FBgn0053554
1625264_s_at	0	0	9010	0.13773	0.448311	6178	0.31924	0.027457	Cathepsin L	Cp1	FBgn0013770
1625265_at	0	0	10324	-0.518613	0.921833	10343	0.828603	0.530384	CG9119	CG9119	FBgn0035189
1625266_at	0	0	11449	0.392972	1	10293	1.8052	0.514424	antigen 5-related	Ag5r	FBgn0015010
1625267_at	0	0	13389	0	1	13077	9.1e-05	1	CG40463	CG40463	FBgn0058463
1625268_at	0	0	11827	-0.026203	1	9070	0.317087	0.244218	CG11268	CG11268	FBgn0036336
1625270_at	0	0	7624	-0.010158	0.200153	8274	-0.010148	0.185046	CG31259	CG31259	FBgn0051259
1625274_at	0	0	6513	0.14887	0.072677	10364	0.064796	0.537755	---	---	---
1625275_at	0	0	13390	0	1	15096	0	1	CG32037	CG32037	FBgn0052037
1625277_at	0	0	13391	0	1	15097	0	1	CG32463	CG32463	FBgn0052463
1625278_s_at	0	0	7411	0.509826	0.192906	7601	0.54256	0.150206	CG31004	CG31004	FBgn0051004
1625283_at	0	0	10228	0.075173	0.881127	10260	-0.117326	0.501484	Modifier67.2	mod(mdg4)	FBgn0002781
1625284_at	0	0	5219	0.464491	0.012026	3826	0.743838	0.000278	CG13605	CG13605	FBgn0039150
1625285_at	0	0	6161	0.305582	0.047633	3221	0.737113	5.9e-05	---	---	---
1625286_at	0	0	13392	0	1	15098	0	1	---	---	---
1625287_at	0	0	9732	-0.378715	0.683517	10248	0.450823	0.499137	CG40178 /// ---	CG40178 /// CG41320	FBgn0058178 /// FBgn0085612
1625288_at	0	0	13393	0	1	15099	0	1	CG33177	CG33177	FBgn0053177
1625289_at	0	0	13394	0	1	13908	0.000181	1	---	---	---
1625291_s_at	0	0	2314	0.789258	2e-05	3803	0.596726	0.00026	CG18766	CG18766	FBgn0042111
1625292_at	0	0	13395	0	1	9493	0.004936	0.310835	CG12200 /// CG12200	CG12200 /// DsimCG12200	FBgn0031018 /// FBgn0067530
1625293_at	0	0	13396	0	1	14408	9.3e-05	1	---	---	---
1625294_at	0	0	9801	2.06448	0.716172	9454	3.38205	0.303632	new glue 3	ng3	FBgn0010295
1625296_at	0	0	10143	-0.000619	0.852951	11099	-0.000619	0.779474	--- /// --- /// ---	CG42368 /// CG42369 /// CG42370	FBgn0259714 /// FBgn0259715 /// FBgn0259716
1625297_at	0	0	3336	-0.691223	0.000275	3829	-0.680497	0.000281	CG8128 /// CG8128	CG8128 /// DmirCG8128	FBgn0030668 /// FBgn0084727
1625298_at	0	0	11754	0.025483	1	10114	-0.195084	0.465298	NAT1	CG34406	FBgn0085435
1625299_at	0	0	6706	0.13278	0.091555	15100	0	1	CG42313	CG42313	FBgn0259213
1625300_at	0	0	13397	0	1	15101	0	1	---	---	---
1625301_at	0	0	13398	0	1	15102	0	1	CG34109	CG34109	FBgn0083945
1625302_at	0	0	13399	0	1	15103	0	1	Task6	Task6	FBgn0038165
1625303_at	0	0	8729	-0.171683	0.367329	9803	-0.161415	0.375961	CG30054	CG30054	FBgn0050054
1625304_s_at	0	0	12462	-0.004526	1	6662	0.712584	0.054848	---	CG34301	FBgn0085330
1625305_at	0	0	13400	0	1	15104	0	1	CG12663	CG12663	FBgn0029961
1625306_at	0	0	13401	0	1	9979	0.019681	0.425304	CG17388	CG17388	FBgn0033937
1625307_at	0	0	13402	0	1	8117	0.02454	0.18347	sugar transporter 2	sut2	FBgn0028562
1625308_at	0	0	13403	0	1	15105	0	1	---	---	---
1625309_at	0	0	13404	0	1	15106	0	1	---	---	---
1625311_at	0	0	13405	0	1	15107	0	1	---	---	---
1625312_at	0	0	13406	0	1	15108	0	1	CG10553	CG10553	FBgn0039324
1625313_at	0	0	7801	-0.215961	0.211255	8524	-0.215961	0.193337	CG12826	CG12826	FBgn0033207
1625314_at	0	0	13407	0	1	15109	0	1	CG2022	CG2022	FBgn0037292
1625315_at	0	0	6132	0.502703	0.045923	5583	0.640933	0.01096	CG4858	CG4858	FBgn0037011
1625317_at	0	0	4856	-0.403187	0.006365	4174	-0.532567	0.000664	CG3735	CG3735	FBgn0034933
1625318_at	0	0	13408	0	1	15110	0	1	---	---	---
1625319_at	0	0	13409	0	1	15111	0	1	---	---	---
1625321_a_at	0	0	2368	-0.924486	2.4e-05	6696	-0.328137	0.057325	mind the gap	mtg	FBgn0260386
1625322_at	0	0	3658	0.13438	0.000613	10506	0.02642	0.580363	Glycogen Synthase Kinase 3	sgg	FBgn0003371
1625323_at	0	0	5029	0.394511	0.00871	10903	0.091028	0.70956	CG32397	CG32397	FBgn0052397
1625324_at	0	0	11477	0.032705	1	3147	-0.930669	4.9e-05	CG18549	CG18549	FBgn0038053
1625326_a_at	0	0	9185	0.189897	0.501669	11909	-0.070107	1	CG14959	CG14959	FBgn0035427
1625327_at	0	0	13410	0	1	15112	0	1	---	---	---
1625328_s_at	0	0	13411	0	1	15113	0	1	---	---	---
1625329_at	0	0	13412	0	1	15114	0	1	CG12667	CG12667	FBgn0030124
1625330_at	0	0	9901	-0.002993	0.757372	10844	-0.002993	0.691511	CG12126	CG12126	FBgn0033280
1625331_at	0	0	13413	0	1	15115	0	1	---	---	---
1625332_at	0	0	6936	0.396002	0.115971	10595	-0.176466	0.603837	CG14764	CG14764	FBgn0033236
1625333_at	0	0	8951	0.169492	0.435195	7126	0.296517	0.094488	CG33172	CG33172	FBgn0053172
1625336_s_at	0	0	7662	0.008676	0.201738	13613	0.00023	1	---	---	---
1625337_s_at	0	0	2684	-0.191948	5.9e-05	2299	-0.239991	5e-06	r-protein 49	RpL32	FBgn0002626
1625338_at	0	0	10213	-0.000593	0.876867	11160	-0.000593	0.802459	Cyp4d20	Cyp4d20	FBgn0035344
1625339_at	0	0	13414	0	1	15116	0	1	CG31677	CG31677	FBgn0051677
1625340_at	0	0	2056	0.848656	1e-05	3122	0.713439	4.7e-05	no-on-transient A	nonA	FBgn0004227
1625342_at	0	0	13415	0	1	15117	0	1	CG33282	CG33282	FBgn0053282
1625343_at	0	0	4138	0.873153	0.00171	7384	0.408715	0.1234	CG5931	CG5931	FBgn0036548
1625347_at	0	0	13416	0	1	15118	0	1	CG14829	CG14829	FBgn0035751
1625348_s_at	0	0	5050	0.197123	0.008998	10420	0.057014	0.555551	CG8892	CG8892	FBgn0031664
1625350_at	0	0	11577	-0.008813	1	12995	-0.005895	1	---	---	---
1625351_at	0	0	13417	0	1	15119	0	1	CG15572	CG15572	FBgn0029702
1625352_s_at	0	0	9065	0.144887	0.465195	4430	0.540619	0.001213	Serine palmitoyltransferase subunit I	Spt-I	FBgn0086532
1625353_at	0	0	11298	-0.006334	1	12372	-0.006334	1	CG34127	CG34127	FBgn0083963
1625355_at	0	0	13418	0	1	15120	0	1	---	---	---
1625356_at	0	0	13419	0	1	15121	0	1	---	---	---
1625357_at	0	0	13420	0	1	8275	0.006449	0.185046	---	---	---
1625359_at	0	0	9705	-0.007204	0.675602	10638	-0.007204	0.616349	CG31281	CG31281	FBgn0051281
1625360_at	0	0	6078	0.895902	0.042576	11533	0.18652	0.93312	CG33458	CG33458	FBgn0053458
1625361_at	0	0	13421	0	1	11638	0.000419	0.971009	---	---	---
1625362_at	0	0	10371	0.178955	0.934974	9373	-0.410968	0.291034	Glutamate-cysteine ligase catalytic subunit	Gclc	FBgn0040319
1625363_at	0	0	13422	0	1	15122	0	1	Odorant-binding protein 56i	Obp56i	FBgn0043532
1625364_at	0	0	13423	0	1	15123	0	1	yellow-k	yellow-k	FBgn0036504
1625365_at	0	0	13424	0	1	15124	0	1	CG17005	CG17005	FBgn0032109
1625366_at	0	0	6466	-0.360056	0.068337	3980	-0.76477	0.000412	irregular chiasm C-roughest	rst	FBgn0003285
1625368_at	0	0	8066	0.509754	0.244571	10629	0.287177	0.614266	---	---	---
1625371_at	0	0	13425	0	1	15125	0	1	CG13048	CG13048	FBgn0036593
1625372_at	0	0	13426	0	1	15126	0	1	Gustatory receptor 98b	Gr98b	FBgn0046887
1625373_at	0	0	4011	-0.610204	0.001308	2857	-0.92484	2.5e-05	CG6966	CG6966	FBgn0038286
1625374_at	0	0	13427	0	1	15127	0	1	CG9466	CG9466	FBgn0032068
1625375_at	0	0	13428	0	1	15128	0	1	CG32201	CG32201	FBgn0052201
1625376_at	0	0	13429	0	1	15129	0	1	---	---	---
1625377_at	0	0	1923	0.637891	7e-06	2659	0.583202	1.4e-05	CG5104	CG5104	FBgn0037009
1625378_at	0	0	13430	0	1	15130	0	1	---	---	---
1625379_a_at	0	0	13431	0	1	15131	0	1	CG40091	CG40091	FBgn0058091
1625380_at	0	0	13432	0	1	15132	0	1	CG15712	CG15712	FBgn0034131
1625381_at	0	0	7452	0.835311	0.197609	15133	0	1	Gene IV	Eig71Ed	FBgn0004591
1625383_at	0	0	6658	0.030585	0.085963	12061	0.005058	1	CG34046	CG34046	FBgn0054046
1625384_at	0	0	13433	0	1	15134	0	1	---	---	---
1625385_at	0	0	7155	0.964539	0.146052	11933	-0.203511	1	cut	ct	FBgn0004198
1625387_s_at	0	0	7043	-0.201291	0.129712	1675	-0.944194	1e-06	E2F transcription factor /// torp4a	E2f /// torp4a	FBgn0011766 /// FBgn0025615
1625389_at	0	0	4009	0.495493	0.001305	5229	0.399219	0.006175	CG8209	CG8209	FBgn0035830
1625390_at	0	0	13434	0	1	15135	0	1	---	---	---
1625391_at	0	0	13435	0	1	9152	0.001861	0.254451	---	---	---
1625392_at	0	0	8232	0.235809	0.269194	7572	0.291277	0.144976	mitochondrial ribosomal protein L42	mRpL42	FBgn0033480
1625394_at	0	0	5257	-0.645389	0.012788	5985	-0.589943	0.020511	CG9922	CG9922	FBgn0038196
1625395_at	0	0	13436	0	1	7893	0.036421	0.18347	CG5115	CG5115	FBgn0040574
1625396_at	0	0	13437	0	1	15136	0	1	---	---	---
1625397_at	0	0	13438	0	1	8250	0.010619	0.184467	---	---	---
1625398_at	0	0	13439	0	1	15137	0	1	CG13997	Fcp26Ac	FBgn0086266
1625399_at	0	0	13440	0	1	15138	0	1	CG6978	CG6978	FBgn0029727
1625400_at	0	0	13441	0	1	15139	0	1	CG9079	Cpr47Ea	FBgn0033597
1625401_at	0	0	13442	0	1	13400	5.6e-05	1	CG13026	CG13026	FBgn0036656
1625402_at	0	0	13443	0	1	15140	0	1	Ugt36Bb	Ugt36Bb	FBgn0040261
1625403_at	0	0	13444	0	1	15141	0	1	Odorant receptor 49b	Or49b	FBgn0028963
1625404_at	0	0	6667	0.056571	0.087115	10054	0.029149	0.446158	---	---	---
1625406_s_at	0	0	7628	-0.071039	0.20018	8261	-0.071039	0.184826	---	---	---
1625407_at	0	0	10156	-0.001432	0.856934	11111	-0.001432	0.783233	CG40336	CG40336	FBgn0058336
1625408_at	0	0	13445	0	1	11155	0.002107	0.797549	CG10148	CG10148	FBgn0038120
1625409_at	0	0	13446	0	1	7937	0.230647	0.18347	CG17086	CG17086	FBgn0032310
1625411_at	0	0	13447	0	1	12668	-0.009304	1	tectonic	tectonic	FBgn0031783
1625412_at	0	0	8850	0.114981	0.402086	6217	0.248314	0.029145	CG4769	CG4769	FBgn0035600
1625413_s_at	0	0	13448	0	1	15142	0	1	CG33490	CG33490	FBgn0053490
1625414_at	0	0	6428	0.41479	0.065447	3626	0.960852	0.000169	degenerative spermatocyte	ifc	FBgn0001941
1625415_at	0	0	13449	0	1	15143	0	1	CG14306	CG14306	FBgn0038628
1625417_s_at	0	0	13450	0	1	15144	0	1	CG14374 /// CG14377	CG14374 /// CG14377	FBgn0038148 /// FBgn0040553
1625418_at	0	0	13451	0	1	13100	0.000133	1	---	---	---
1625420_at	0	0	13452	0	1	12308	0.002999	1	---	---	---
1625421_at	0	0	12292	-0.007891	1	8276	0.348922	0.185052	CG30377	CG30377	FBgn0050377
1625422_at	0	0	6791	0.535609	0.100595	12131	0.086127	1	CG4925	CG4925	FBgn0036614
1625423_at	0	0	10746	0.005983	1	13922	0.000286	1	---	---	---
1625424_at	0	0	2598	-0.740065	4.8e-05	2091	-0.965721	3e-06	CG17360	CG17360	FBgn0037949
1625425_a_at	0	0	302	-0.577071	0	759	-0.449173	0	Ribosomal protein S15	RpS15	FBgn0034138
[truncated: 16,965 more rows]

## Sheet: ChIP-Seq
	Abrupt	AbruptSCRIB	Counts
Pattern 1	1	1	2025
Pattern 2	1	0	557
Pattern 3	0	1	721
Pattern 1
flybasename_gene	Signif.Abrupt	Signif.AbruptSCRIB	flybase_gene_id	entrezgene	go_biological_process_id	go_biological_process__dm_name_1006	go_cellular_component_id	go_cellular_component__dm_name_1006	go_molecular_function_id	go_molecular_function__dm_name_1006
14-3-3epsilon	1	1	FBgn0020238	42186	---	---	---	---	---	---
14-3-3zeta	1	1	FBgn0004907	36059	GO:0006810 /// GO:0055085 /// GO:0006355 /// GO:0007476 /// GO:0007494 /// GO:0045449 /// GO:0002121 /// GO:0007185 /// GO:0048749 /// GO:0008152	transport /// transmembrane transport /// regulation of transcription, DNA-dependent /// imaginal disc-derived wing morphogenesis /// midgut development /// regulation of transcription /// inter-male aggressive behavior /// transmembrane receptor protein tyrosine phosphatase signaling pathway /// compound eye development /// metabolic process	GO:0005634 /// GO:0016020 /// GO:0016021 /// GO:0005886	nucleus /// membrane /// integral to membrane /// plasma membrane	GO:0003676 /// GO:0005515 /// GO:0008270 /// GO:0046872 /// GO:0005215 /// GO:0003677 /// GO:0003700 /// GO:0043565 /// GO:0003824 /// GO:0005524	nucleic acid binding /// protein binding /// zinc ion binding /// metal ion binding /// transporter activity /// DNA binding /// sequence-specific DNA binding transcription factor activity /// sequence-specific DNA binding /// catalytic activity /// ATP binding
4EHP	1	1	FBgn0053100	326255	---	---	---	---	---	---
a	1	1	FBgn0000008	43852	---	---	GO:0005622	intracellular	GO:0008270 /// GO:0003676	zinc ion binding /// nucleic acid binding
A3-3	1	1	FBgn0028550	43867	---	---	---	---	---	---
Aats-his	1	1	FBgn0027087	32841	---	---	---	---	---	---
ab	1	1	FBgn0259750	34560	GO:0002098 /// GO:0008033 /// GO:0008150 /// GO:0034227 /// GO:0006397 /// GO:0045879 /// GO:0000724 /// GO:0006259 /// GO:0006265 /// GO:0006268 /// GO:0035023	tRNA wobble uridine modification /// tRNA processing /// biological_process /// tRNA thio-modification /// mRNA processing /// negative regulation of smoothened signaling pathway /// double-strand break repair via homologous recombination /// DNA metabolic process /// DNA topological change /// DNA unwinding involved in replication /// regulation of Rho protein signal transduction	GO:0005575 /// GO:0005737 /// GO:0005829 /// GO:0005634 /// GO:0005694 /// GO:0005622	cellular_component /// cytoplasm /// cytosol /// nucleus /// chromosome /// intracellular	GO:0000049 /// GO:0005515 /// GO:0000166 /// GO:0003676 /// GO:0008270 /// GO:0003677 /// GO:0003916 /// GO:0003917 /// GO:0005524 /// GO:0016853 /// GO:0005089	tRNA binding /// protein binding /// nucleotide binding /// nucleic acid binding /// zinc ion binding /// DNA binding /// DNA topoisomerase activity /// DNA topoisomerase type I activity /// ATP binding /// isomerase activity /// Rho guanyl-nucleotide exchange factor activity
Abd-B	1	1	FBgn0000015	47763	---	---	---	---	---	---
Abl	1	1	FBgn0000017	45821	GO:0006259 /// GO:0007131 /// GO:0007294 /// GO:0008298 /// GO:0009949 /// GO:0009951 /// GO:0009994 /// GO:0030717 /// GO:0030720 /// GO:0031023 /// GO:0046843 /// GO:0048477 /// GO:0007154 /// GO:0007219 /// GO:0007275 /// GO:0007423 /// GO:0007431 /// GO:0007435 /// GO:0007436 /// GO:0007451 /// GO:0007476 /// GO:0030154 /// GO:0030718 /// GO:0035017 /// GO:0035111 /// GO:0035167 /// GO:003517…	DNA metabolic process /// reciprocal meiotic recombination /// germarium-derived oocyte fate determination /// intracellular mRNA localization /// polarity specification of anterior/posterior axis /// polarity specification of dorsal/ventral axis /// oocyte differentiation /// karyosome formation /// oocyte localization involved in germarium-derived egg chamber formation /// microtubule organizin…	GO:0016020 /// GO:0016021 /// GO:0016324	membrane /// integral to membrane /// apical plasma membrane	GO:0003677 /// GO:0005524 /// GO:0008094 /// GO:0016787 /// GO:0000166 /// GO:0017111 /// GO:0005509 /// GO:0004871 /// GO:0005102 /// GO:0005112 /// GO:0005515 /// GO:0031177	DNA binding /// ATP binding /// DNA-dependent ATPase activity /// hydrolase activity /// nucleotide binding /// nucleoside-triphosphatase activity /// calcium ion binding /// signal transducer activity /// receptor binding /// Notch binding /// protein binding /// phosphopantetheine binding
AcCoAS	1	1	FBgn0012034	40348	GO:0007018 /// GO:0006919 /// GO:0007291 /// GO:0016567	microtubule-based movement /// activation of caspase activity /// sperm individualization /// protein ubiquitination	GO:0030286 /// GO:0031463	dynein complex /// Cul3-RING ubiquitin ligase complex	GO:0003777 /// GO:0005515 /// GO:0004497 /// GO:0005506 /// GO:0009055 /// GO:0020037	microtubule motor activity /// protein binding /// monooxygenase activity /// iron ion binding /// electron carrier activity /// heme binding
Ace	1	1	FBgn0000024	41625	GO:0006810 /// GO:0008150	transport /// biological_process	GO:0016021 /// GO:0005575	integral to membrane /// cellular_component	GO:0000062 /// GO:0005488 /// GO:0005515 /// GO:0000166 /// GO:0003674 /// GO:0003676 /// GO:0003723	acyl-CoA binding /// binding /// protein binding /// nucleotide binding /// molecular_function /// nucleic acid binding /// RNA binding
Acp70A	1	1	FBgn0003034	39494	---	---	---	---	---	---
Act42A	1	1	FBgn0000043	35526	---	---	---	---	---	---
Act5C	1	1	FBgn0000042	31521	---	---	---	---	---	---
Actn	1	1	FBgn0000667	31166	---	---	---	---	---	---
Actn3	1	1	FBgn0015008	44964	---	---	---	---	---	---
Ada2b	1	1	FBgn0037555	40966	GO:0006813 /// GO:0007629 /// GO:0055085 /// GO:0055114	potassium ion transport /// flight behavior /// transmembrane transport /// oxidation-reduction process	GO:0005737	cytoplasm	GO:0005249 /// GO:0016491 /// GO:0005515	voltage-gated potassium channel activity /// oxidoreductase activity /// protein binding
Adar	1	1	FBgn0026086	31130	---	---	---	---	---	---
ade3	1	1	FBgn0000053	33986	GO:0006260 /// GO:0048749	DNA replication /// compound eye development	GO:0005663	DNA replication factor C complex	GO:0000166 /// GO:0003677 /// GO:0003689 /// GO:0005515 /// GO:0005524 /// GO:0017111 /// GO:0008270	nucleotide binding /// DNA binding /// DNA clamp loader activity /// protein binding /// ATP binding /// nucleoside-triphosphatase activity /// zinc ion binding
Adf1	1	1	FBgn0000054	47082	---	---	---	---	---	---
Adk3	1	1	FBgn0042094	41318	GO:0006412 /// GO:0006418 /// GO:0006420	translation /// tRNA aminoacylation for protein translation /// arginyl-tRNA aminoacylation	GO:0005737	cytoplasm	GO:0000166 /// GO:0004812 /// GO:0004814 /// GO:0005524 /// GO:0016874 /// GO:0032183 /// GO:0042802	nucleotide binding /// aminoacyl-tRNA ligase activity /// arginine-tRNA ligase activity /// ATP binding /// ligase activity /// SUMO binding /// identical protein binding
Ady43A	1	1	FBgn0026602	44750	GO:0006108 /// GO:0008152 /// GO:0055114	malate metabolic process /// metabolic process /// oxidation-reduction process	---	---	GO:0003824 /// GO:0004470 /// GO:0005488 /// GO:0016491 /// GO:0016616 /// GO:0046872 /// GO:0051287	catalytic activity /// malic enzyme activity /// binding /// oxidoreductase activity /// oxidoreductase activity, acting on the CH-OH group of donors, NAD or NADP as acceptor /// metal ion binding /// NAD or NADH binding
Aef1	1	1	FBgn0005694	40370	---	---	---	---	---	---
ago	1	1	FBgn0041171	38516	GO:0007264 /// GO:0007155 /// GO:0007298 /// GO:0007498 /// GO:0008360 /// GO:0030707 /// GO:0006886 /// GO:0006913 /// GO:0007165 /// GO:0015031 /// GO:0035071 /// GO:0048102 /// GO:0048190 /// GO:0008298 /// GO:0008595	small GTPase mediated signal transduction /// cell adhesion /// border follicle cell migration /// mesoderm development /// regulation of cell shape /// ovarian follicle cell development /// intracellular protein transport /// nucleocytoplasmic transport /// signal transduction /// protein transport /// salivary gland cell autophagic cell death /// autophagic cell death /// wing disc dorsal/ventr…	GO:0005622 /// GO:0016020 /// GO:0005886 /// GO:0005634 /// GO:0005737	intracellular /// membrane /// plasma membrane /// nucleus /// cytoplasm	GO:0000166 /// GO:0005525 /// GO:0003924 /// GO:0005509 /// GO:0005515 /// GO:0003676 /// GO:0003729 /// GO:0003730	nucleotide binding /// GTP binding /// GTPase activity /// calcium ion binding /// protein binding /// nucleic acid binding /// mRNA binding /// mRNA 3'-UTR binding
AGO1	1	1	FBgn0026611	36544	GO:0007275 /// GO:0042051 /// GO:0042059 /// GO:0035071 /// GO:0048102 /// GO:0006813 /// GO:0005975 /// GO:0006072	multicellular organismal development /// compound eye photoreceptor development /// negative regulation of epidermal growth factor receptor signaling pathway /// salivary gland cell autophagic cell death /// autophagic cell death /// potassium ion transport /// carbohydrate metabolic process /// glycerol-3-phosphate metabolic process	GO:0005634 /// GO:0008076 /// GO:0016020	nucleus /// voltage-gated potassium channel complex /// membrane	GO:0003674 /// GO:0005515 /// GO:0008270 /// GO:0046872 /// GO:0003677 /// GO:0004370 /// GO:0005249 /// GO:0016740 /// GO:0016301 /// GO:0016773	molecular_function /// protein binding /// zinc ion binding /// metal ion binding /// DNA binding /// glycerol kinase activity /// voltage-gated potassium channel activity /// transferase activity /// kinase activity /// phosphotransferase activity, alcohol group as acceptor
AGO2	1	1	FBgn0087035	39683	GO:0006611 /// GO:0030178	protein export from nucleus /// negative regulation of Wnt receptor signaling pathway	GO:0005856	cytoskeleton	GO:0005488	binding
AGO3	1	1	FBgn0250816	3355150	GO:0006810 /// GO:0006811 /// GO:0006813 /// GO:0006030	transport /// ion transport /// potassium ion transport /// chitin metabolic process	GO:0005886 /// GO:0016020 /// GO:0016021 /// GO:0030054 /// GO:0030288 /// GO:0045202 /// GO:0045211 /// GO:0008076 /// GO:0005576 /// GO:0042600	plasma membrane /// membrane /// integral to membrane /// cell junction /// outer membrane-bounded periplasmic space /// synapse /// postsynaptic membrane /// voltage-gated potassium channel complex /// extracellular region /// chorion	GO:0004872 /// GO:0004970 /// GO:0005215 /// GO:0005216 /// GO:0005234 /// GO:0005249 /// GO:0005515 /// GO:0042802 /// GO:0008061	receptor activity /// ionotropic glutamate receptor activity /// transporter activity /// ion channel activity /// extracellular-glutamate-gated ion channel activity /// voltage-gated potassium channel activity /// protein binding /// identical protein binding /// chitin binding
Akap200	1	1	FBgn0027932	34170	GO:0006511 /// GO:0007290 /// GO:0007291 /// GO:0051603 /// GO:0006355	ubiquitin-dependent protein catabolic process /// spermatid nucleus elongation /// sperm individualization /// proteolysis involved in cellular protein catabolic process /// regulation of transcription, DNA-dependent	GO:0000502 /// GO:0001673 /// GO:0005634 /// GO:0005737 /// GO:0005829 /// GO:0005839 /// GO:0019773	proteasome complex /// male germ cell nucleus /// nucleus /// cytoplasm /// cytosol /// proteasome core complex /// proteasome core complex, alpha-subunit complex	GO:0004175 /// GO:0004298 /// GO:0005515 /// GO:0008233 /// GO:0016787 /// GO:0003700 /// GO:0043565	endopeptidase activity /// threonine-type endopeptidase activity /// protein binding /// peptidase activity /// hydrolase activity /// sequence-specific DNA binding transcription factor activity /// sequence-specific DNA binding
akirin	1	1	FBgn0082598	38821	GO:0032313 /// GO:0006629 /// GO:0006633 /// GO:0008610 /// GO:0055114	regulation of Rab GTPase activity /// lipid metabolic process /// fatty acid biosynthetic process /// lipid biosynthetic process /// oxidation-reduction process	GO:0000790 /// GO:0000775 /// GO:0000792 /// GO:0005622 /// GO:0005634 /// GO:0005701 /// GO:0016021	nuclear chromatin /// chromosome, centromeric region /// heterochromatin /// intracellular /// nucleus /// polytene chromosome chromocenter /// integral to membrane	GO:0003677 /// GO:0005515 /// GO:0042802 /// GO:0008270 /// GO:0032183 /// GO:0046872 /// GO:0003676 /// GO:0005097 /// GO:0004768 /// GO:0016491 /// GO:0016717	DNA binding /// protein binding /// identical protein binding /// zinc ion binding /// SUMO binding /// metal ion binding /// nucleic acid binding /// Rab GTPase activator activity /// stearoyl-CoA 9-desaturase activity /// oxidoreductase activity /// oxidoreductase activity, acting on paired donors, with oxidation of a pair of donors resulting in the reduction of molecular oxygen to two molecule…
Akt1	1	1	FBgn0010379	41957	---	---	---	---	---	---
Ald	1	1	FBgn0000064	43183	---	---	---	---	---	---
Aldh	1	1	FBgn0012036	34256	GO:0007424 /// GO:0009312	open tracheal system development /// oligosaccharide biosynthetic process	GO:0000139 /// GO:0005794 /// GO:0005795 /// GO:0016020 /// GO:0016021	Golgi membrane /// Golgi apparatus /// Golgi stack /// membrane /// integral to membrane	GO:0004653 /// GO:0005529 /// GO:0016740 /// GO:0016757	polypeptide N-acetylgalactosaminyltransferase activity /// sugar binding /// transferase activity /// transferase activity, transferring glycosyl groups
Aldh-III	1	1	FBgn0010548	45398	GO:0055114 /// GO:0008152 /// GO:0035023 /// GO:0005975	oxidation-reduction process /// metabolic process /// regulation of Rho protein signal transduction /// carbohydrate metabolic process	GO:0005575 /// GO:0005622	cellular_component /// intracellular	GO:0004601 /// GO:0016491 /// GO:0004364 /// GO:0004602 /// GO:0016740 /// GO:0005089 /// GO:0005515 /// GO:0003824 /// GO:0016787 /// GO:0016798 /// GO:0043169 /// GO:0004556 /// GO:0005509 /// GO:0046872 /// GO:0004867 /// GO:0016810	peroxidase activity /// oxidoreductase activity /// glutathione transferase activity /// glutathione peroxidase activity /// transferase activity /// Rho guanyl-nucleotide exchange factor activity /// protein binding /// catalytic activity /// hydrolase activity /// hydrolase activity, acting on glycosyl bonds /// cation binding /// alpha-amylase activity /// calcium ion binding /// metal ion bin…
Alh	1	1	FBgn0261238	40850	GO:0006355 /// GO:0006357 /// GO:0006367 /// GO:0031424 /// GO:0006508 /// GO:0045449 /// GO:0045944	regulation of transcription, DNA-dependent /// regulation of transcription from RNA polymerase II promoter /// transcription initiation from RNA polymerase II promoter /// keratinization /// proteolysis /// regulation of transcription /// positive regulation of transcription from RNA polymerase II promoter	GO:0016021 /// GO:0042765 /// GO:0005667 /// GO:0005737 /// GO:0005634	integral to membrane /// GPI-anchor transamidase complex /// transcription factor complex /// cytoplasm /// nucleus	GO:0005515 /// GO:0003677 /// GO:0003702 /// GO:0003704 /// GO:0005488 /// GO:0004197 /// GO:0016787 /// GO:0003700	protein binding /// DNA binding /// RNA polymerase II transcription factor activity /// specific RNA polymerase II transcription factor activity /// binding /// cysteine-type endopeptidase activity /// hydrolase activity /// sequence-specific DNA binding transcription factor activity
alien	1	1	FBgn0013746	34225	GO:0006508	proteolysis	GO:0016020	membrane	GO:0004180 /// GO:0005515 /// GO:0008237 /// GO:0008241 /// GO:0016787 /// GO:0005524	carboxypeptidase activity /// protein binding /// metallopeptidase activity /// peptidyl-dipeptidase activity /// hydrolase activity /// ATP binding
alph	1	1	FBgn0086361	43481	---	---	---	---	---	---
alpha-Est10	1	1	FBgn0015569	40896	GO:0008045	motor axon guidance	GO:0016021	integral to membrane	---	---
alpha-Man-I	1	1	FBgn0259170	31957	---	---	---	---	---	---
alpha-Man-IIb	1	1	FBgn0026616	41913	---	---	---	---	---	---
alpha-Spec	1	1	FBgn0250789	38231	GO:0006396	RNA processing	GO:0005840 /// GO:0005622	ribosome /// intracellular	GO:0003723 /// GO:0004525 /// GO:0016787 /// GO:0003725	RNA binding /// ribonuclease III activity /// hydrolase activity /// double-stranded RNA binding
alphaTub84B	1	1	FBgn0003884	40848	---	---	---	---	---	---
alt	1	1	FBgn0038535	42127	---	---	---	---	---	---
Amph	1	1	FBgn0027356	36383	---	---	---	---	---	---
AnnIX	1	1	FBgn0000083	42492	---	---	---	---	---	---
Ant2	1	1	FBgn0025111	32008	---	---	---	---	---	---
Antp	1	1	FBgn0260642	40835	GO:0008150 /// GO:0006350 /// GO:0006355 /// GO:0007179 /// GO:0007346 /// GO:0007411 /// GO:0007476 /// GO:0016319 /// GO:0045449 /// GO:0048666 /// GO:0048813 /// GO:0006412 /// GO:0006418 /// GO:0006432	biological_process /// transcription /// regulation of transcription, DNA-dependent /// transforming growth factor beta receptor signaling pathway /// regulation of mitotic cell cycle /// axon guidance /// imaginal disc-derived wing morphogenesis /// mushroom body development /// regulation of transcription /// neuron development /// dendrite morphogenesis /// translation /// tRNA aminoacylation …	GO:0005622 /// GO:0005575 /// GO:0005634 /// GO:0005667 /// GO:0005737	intracellular /// cellular_component /// nucleus /// transcription factor complex /// cytoplasm	GO:0008270 /// GO:0005515 /// GO:0003676 /// GO:0003674 /// GO:0003700 /// GO:0000049 /// GO:0000166 /// GO:0004812 /// GO:0004826 /// GO:0005524 /// GO:0016874 /// GO:0042802	zinc ion binding /// protein binding /// nucleic acid binding /// molecular_function /// sequence-specific DNA binding transcription factor activity /// tRNA binding /// nucleotide binding /// aminoacyl-tRNA ligase activity /// phenylalanine-tRNA ligase activity /// ATP binding /// ligase activity /// identical protein binding
aop	1	1	FBgn0000097	33392	GO:0007476 /// GO:0035042 /// GO:0048477 /// GO:0006333 /// GO:0006350 /// GO:0016568 /// GO:0045449	imaginal disc-derived wing morphogenesis /// fertilization, exchange of chromosomal proteins /// oogenesis /// chromatin assembly or disassembly /// transcription /// chromatin modification /// regulation of transcription	GO:0005703 /// GO:0005705 /// GO:0000785 /// GO:0005634	polytene chromosome puff /// polytene chromosome interband /// chromatin /// nucleus	GO:0003676 /// GO:0003677 /// GO:0003682 /// GO:0004386 /// GO:0005524 /// GO:0008026 /// GO:0000166 /// GO:0016787	nucleic acid binding /// DNA binding /// chromatin binding /// helicase activity /// ATP binding /// ATP-dependent helicase activity /// nucleotide binding /// hydrolase activity
Aos1	1	1	FBgn0029512	41532	GO:0015031 /// GO:0042052	protein transport /// rhabdomere development	GO:0043231	intracellular membrane-bounded organelle	GO:0005515	protein binding
AP-2	1	1	FBgn0023417	40398	---	---	---	---	---	---
Apc	1	1	FBgn0015589	44642	---	---	---	---	---	---
aPKC	1	1	FBgn0022131	47594	---	---	GO:0005634 /// GO:0031965	nucleus /// nuclear membrane	GO:0003677 /// GO:0005515 /// GO:0042302	DNA binding /// protein binding /// structural constituent of cuticle
app	1	1	FBgn0260941	39399	GO:0006412 /// GO:0008152 /// GO:0055114 /// GO:0006139 /// GO:0006810 /// GO:0022900	translation /// metabolic process /// oxidation-reduction process /// nucleobase, nucleoside, nucleotide and nucleic acid metabolic process /// transport /// electron transport chain	GO:0005622 /// GO:0005739 /// GO:0005840 /// GO:0030529 /// GO:0005759 /// GO:0070469	intracellular /// mitochondrion /// ribosome /// ribonucleoprotein complex /// mitochondrial matrix /// respiratory chain	GO:0003735 /// GO:0005515 /// GO:0003824 /// GO:0004408 /// GO:0016829 /// GO:0003954 /// GO:0008137 /// GO:0016491 /// GO:0016740 /// GO:0005524 /// GO:0016773	structural constituent of ribosome /// protein binding /// catalytic activity /// holocytochrome-c synthase activity /// lyase activity /// NADH dehydrogenase activity /// NADH dehydrogenase (ubiquinone) activity /// oxidoreductase activity /// transferase activity /// ATP binding /// phosphotransferase activity, alcohol group as acceptor
Appl	1	1	FBgn0000108	31002	---	---	---	---	---	---
Aps	1	1	FBgn0036111	39226	GO:0006508	proteolysis	---	---	GO:0004180 /// GO:0008236 /// GO:0016787 /// GO:0005515	carboxypeptidase activity /// serine-type peptidase activity /// hydrolase activity /// protein binding
apt	1	1	FBgn0015903	37734	GO:0008152 /// GO:0006810 /// GO:0008272 /// GO:0055085	metabolic process /// transport /// sulfate transport /// transmembrane transport	GO:0016020 /// GO:0016021	membrane /// integral to membrane	GO:0003824 /// GO:0008484 /// GO:0003943 /// GO:0016787 /// GO:0005215 /// GO:0008271	catalytic activity /// sulfuric ester hydrolase activity /// N-acetylgalactosamine-4-sulfatase activity /// hydrolase activity /// transporter activity /// secondary active sulfate transmembrane transporter activity
ara	1	1	FBgn0015904	39439	---	---	---	---	GO:0005515	protein binding
arg	1	1	FBgn0023535	46717	---	---	---	---	---	---
Argk	1	1	FBgn0000116	39041	GO:0055114 /// GO:0006468 /// GO:0007015 /// GO:0006508	oxidation-reduction process /// protein phosphorylation /// actin filament organization /// proteolysis	GO:0005840	ribosome	GO:0005488 /// GO:0005515 /// GO:0016491 /// GO:0030586 /// GO:0000166 /// GO:0004672 /// GO:0004674 /// GO:0004702 /// GO:0005524 /// GO:0016301 /// GO:0016740 /// GO:0004713 /// GO:0008233 /// GO:0008236 /// GO:0016787 /// GO:0004252 /// GO:0003824	binding /// protein binding /// oxidoreductase activity /// [methionine synthase] reductase activity /// nucleotide binding /// protein kinase activity /// protein serine/threonine kinase activity /// receptor signaling protein serine/threonine kinase activity /// ATP binding /// kinase activity /// transferase activity /// protein tyrosine kinase activity /// peptidase activity /// serine-type p…
argos	1	1	FBgn0004569	39833	GO:0006629	lipid metabolic process	---	---	GO:0003824 /// GO:0004806 /// GO:0008970 /// GO:0016787	catalytic activity /// triglyceride lipase activity /// phospholipase A1 activity /// hydrolase activity
Ark	1	1	FBgn0024252	36914	GO:0006508	proteolysis	---	---	GO:0003824 /// GO:0004252 /// GO:0008233 /// GO:0008236 /// GO:0016787 /// GO:0005515	catalytic activity /// serine-type endopeptidase activity /// peptidase activity /// serine-type peptidase activity /// hydrolase activity /// protein binding
Arp14D	1	1	FBgn0011742	32623	---	---	---	---	---	---
arr	1	1	FBgn0000119	44279	---	---	---	---	---	---
Art9	1	1	FBgn0038188	41698	GO:0007049 /// GO:0007349 /// GO:0043065 /// GO:0051301	cell cycle /// cellularization /// positive regulation of apoptosis /// cell division	GO:0031105 /// GO:0045172	septin complex /// germline ring canal	GO:0000166 /// GO:0005515 /// GO:0005525 /// GO:0031625	nucleotide binding /// protein binding /// GTP binding /// ubiquitin protein ligase binding
aru	1	1	FBgn0029095	33268	GO:0043087 /// GO:0007040 /// GO:0055114 /// GO:0006810 /// GO:0022900	regulation of GTPase activity /// lysosome organization /// oxidation-reduction process /// transport /// electron transport chain	GO:0005625 /// GO:0005737 /// GO:0005739 /// GO:0016020 /// GO:0070469	soluble fraction /// cytoplasm /// mitochondrion /// membrane /// respiratory chain	GO:0005096 /// GO:0005097 /// GO:0017137 /// GO:0003677 /// GO:0008121 /// GO:0016491 /// GO:0016679 /// GO:0051537 /// GO:0046872 /// GO:0051536	GTPase activator activity /// Rab GTPase activator activity /// Rab GTPase binding /// DNA binding /// ubiquinol-cytochrome-c reductase activity /// oxidoreductase activity /// oxidoreductase activity, acting on diphenols and related substances as donors /// 2 iron, 2 sulfur cluster binding /// metal ion binding /// iron-sulfur cluster binding
Ate1	1	1	FBgn0025720	37288	GO:0007596 /// GO:0055114 /// GO:0016319	blood coagulation /// oxidation-reduction process /// mushroom body development	---	---	GO:0004032 /// GO:0016491	aldehyde reductase activity /// oxidoreductase activity
Atet	1	1	FBgn0020762	33636	GO:0018117 /// GO:0006396 /// GO:0006631 /// GO:0006635 /// GO:0006911 /// GO:0008152 /// GO:0055114 /// GO:0008150	protein adenylylation /// RNA processing /// fatty acid metabolic process /// fatty acid beta-oxidation /// phagocytosis, engulfment /// metabolic process /// oxidation-reduction process /// biological_process	GO:0016020 /// GO:0016021 /// GO:0005622 /// GO:0005777 /// GO:0005739	membrane /// integral to membrane /// intracellular /// peroxisome /// mitochondrion	GO:0005488 /// GO:0005515 /// GO:0016740 /// GO:0016779 /// GO:0070733 /// GO:0003995 /// GO:0003997 /// GO:0016491 /// GO:0016627 /// GO:0050660 /// GO:0003674	binding /// protein binding /// transferase activity /// nucleotidyltransferase activity /// protein adenylyltransferase activity /// acyl-CoA dehydrogenase activity /// acyl-CoA oxidase activity /// oxidoreductase activity /// oxidoreductase activity, acting on the CH-CH group of donors /// FAD or FADH2 binding /// molecular_function
Atg1	1	1	FBgn0260945	39454	GO:0007165 /// GO:0006886	signal transduction /// intracellular protein transport	GO:0005622 /// GO:0005739 /// GO:0005744 /// GO:0005840 /// GO:0030529	intracellular /// mitochondrion /// mitochondrial inner membrane presequence translocase complex /// ribosome /// ribonucleoprotein complex	GO:0005515 /// GO:0015450	protein binding /// P-P-bond-hydrolysis-driven protein transmembrane transporter activity
Atg18	1	1	FBgn0035850	38913	GO:0006281 /// GO:0007049 /// GO:0006334	DNA repair /// cell cycle /// nucleosome assembly	GO:0005634 /// GO:0000786 /// GO:0005694	nucleus /// nucleosome /// chromosome	GO:0005515 /// GO:0000166 /// GO:0017111 /// GO:0003677	protein binding /// nucleotide binding /// nucleoside-triphosphatase activity /// DNA binding
Atg5	1	1	FBgn0029943	31666	---	---	---	---	---	---
Atg6	1	1	FBgn0010709	42850	---	---	---	---	---	---
Atg8a	1	1	FBgn0052672	32001	---	---	---	---	---	---
Atpalpha	1	1	FBgn0002921	48971	---	---	---	---	---	---
ATPCL	1	1	FBgn0020236	36760	GO:0000184 /// GO:0000578 /// GO:0007275 /// GO:0007318 /// GO:0007616 /// GO:0016246 /// GO:0031023 /// GO:0031047 /// GO:0046843 /// GO:0007067 /// GO:0045448	nuclear-transcribed mRNA catabolic process, nonsense-mediated decay /// embryonic axis specification /// multicellular organismal development /// pole plasm protein localization /// long-term memory /// RNA interference /// microtubule organizing center organization /// gene silencing by RNA /// dorsal appendage formation /// mitosis /// mitotic cell cycle, embryonic	GO:0005737 /// GO:0030424 /// GO:0030425 /// GO:0043025 /// GO:0045202 /// GO:0005634	cytoplasm /// axon /// dendrite /// neuronal cell body /// synapse /// nucleus	GO:0000166 /// GO:0003924 /// GO:0005525 /// GO:0017151 /// GO:0003678 /// GO:0004386 /// GO:0005524 /// GO:0016787 /// GO:0017111 /// GO:0005515 /// GO:0016538	nucleotide binding /// GTPase activity /// GTP binding /// DEAD/H-box RNA helicase binding /// DNA helicase activity /// helicase activity /// ATP binding /// hydrolase activity /// nucleoside-triphosphatase activity /// protein binding /// cyclin-dependent protein kinase regulator activity
att-ORFA	1	1	FBgn0067783	42429	---	---	---	---	---	---
B4	1	1	FBgn0023407	34767	---	---	---	---	GO:0005515 /// GO:0016787 /// GO:0042624	protein binding /// hydrolase activity /// ATPase activity, uncoupled
bab1	1	1	FBgn0004870	38116	---	---	---	---	---	---
bab2	1	1	FBgn0025525	44254	---	---	---	---	---	---
baf	1	1	FBgn0031977	34095	---	---	---	---	GO:0005212 /// GO:0042302	structural constituent of eye lens /// structural constituent of cuticle
Baldspot	1	1	FBgn0260960	39860	---	---	---	---	GO:0016787 /// GO:0005515 /// GO:0016818 /// GO:0046872	hydrolase activity /// protein binding /// hydrolase activity, acting on acid anhydrides, in phosphorus-containing anhydrides /// metal ion binding
bam	1	1	FBgn0000158	43038	---	---	---	---	---	---
baz	1	1	FBgn0000163	32703	---	---	---	---	---	---
bbc	1	1	FBgn0033844	36496	---	---	---	---	---	---
bbg	1	1	FBgn0087007	39583	GO:0000910 /// GO:0007017 /// GO:0007155 /// GO:0007405 /// GO:0007411 /// GO:0007420 /// GO:0007447 /// GO:0008258 /// GO:0008362 /// GO:0016055 /// GO:0016337 /// GO:0021550 /// GO:0030111 /// GO:0030178 /// GO:0030589 /// GO:0030720 /// GO:0035190 /// GO:0035293 /// GO:0040001 /// GO:0045862 /// GO:0045892	cytokinesis /// microtubule-based process /// cell adhesion /// neuroblast proliferation /// axon guidance /// brain development /// imaginal disc pattern formation /// head involution /// chitin-based embryonic cuticle biosynthetic process /// Wnt receptor signaling pathway /// cell-cell adhesion /// medulla oblongata development /// regulation of Wnt receptor signaling pathway /// negative regu…	GO:0005634 /// GO:0005737 /// GO:0005912 /// GO:0005938 /// GO:0016327 /// GO:0032154 /// GO:0043234 /// GO:0045179 /// GO:0005884 /// GO:0016020 /// GO:0005694	nucleus /// cytoplasm /// adherens junction /// cell cortex /// apicolateral plasma membrane /// cleavage furrow /// protein complex /// apical cortex /// actin filament /// membrane /// chromosome	GO:0005488 /// GO:0005515 /// GO:0005524 /// GO:0000166 /// GO:0017111	binding /// protein binding /// ATP binding /// nucleotide binding /// nucleoside-triphosphatase activity
BBS8	1	1	FBgn0031255	33217	---	---	---	---	GO:0005515	protein binding
bbx	1	1	FBgn0024251	3772670	---	---	---	---	---	---
bcd	1	1	FBgn0000166	40830	GO:0006548 /// GO:0006584 /// GO:0006589 /// GO:0007613 /// GO:0008049 /// GO:0008345 /// GO:0009987 /// GO:0030728 /// GO:0040011 /// GO:0042136 /// GO:0043059 /// GO:0048149 /// GO:0050795 /// GO:0055114 /// GO:0008150 /// GO:0007275 /// GO:0006930 /// GO:0007155 /// GO:0007157 /// GO:0007160 /// GO:0007229 /// GO:0007391 /// GO:0007411 /// GO:0007417 /// GO:0007426 /// GO:0007427 /// GO:000747…	histidine catabolic process /// catecholamine metabolic process /// octopamine biosynthetic process /// memory /// male courtship behavior /// larval locomotory behavior /// cellular process /// ovulation /// locomotion /// neurotransmitter biosynthetic process /// regulation of forward locomotion /// behavioral response to ethanol /// regulation of behavior /// oxidation-reduction process /// bi…	GO:0005575 /// GO:0016020 /// GO:0016021 /// GO:0008305 /// GO:0031252	cellular_component /// membrane /// integral to membrane /// integrin complex /// cell leading edge	GO:0003824 /// GO:0004497 /// GO:0004500 /// GO:0005507 /// GO:0016491 /// GO:0016715 /// GO:0046872 /// GO:0003674 /// GO:0005515 /// GO:0004872 /// GO:0005488 /// GO:0050839	catalytic activity /// monooxygenase activity /// dopamine beta-monooxygenase activity /// copper ion binding /// oxidoreductase activity /// oxidoreductase activity, acting on paired donors, with incorporation or reduction of molecular oxygen, reduced ascorbate as one donor, and incorporation of one atom of oxygen /// metal ion binding /// molecular_function /// protein binding /// receptor acti…
bchs	1	1	FBgn0043362	33819	---	---	---	---	GO:0005515	protein binding
bdg	1	1	FBgn0034049	36747	GO:0006412 /// GO:0000022 /// GO:0007052 /// GO:0006413 /// GO:0006417 /// GO:0008150	translation /// mitotic spindle elongation /// mitotic spindle organization /// translational initiation /// regulation of translation /// biological_process	GO:0005622 /// GO:0005840 /// GO:0030529 /// GO:0005575	intracellular /// ribosome /// ribonucleoprotein complex /// cellular_component	GO:0003735 /// GO:0005515 /// GO:0003743 /// GO:0003674 /// GO:0003676 /// GO:0003723	structural constituent of ribosome /// protein binding /// translation initiation factor activity /// molecular_function /// nucleic acid binding /// RNA binding
beat-IIIc	1	1	FBgn0032629	35037	GO:0006511 /// GO:0051603 /// GO:0006281	ubiquitin-dependent protein catabolic process /// proteolysis involved in cellular protein catabolic process /// DNA repair	GO:0000502 /// GO:0005634 /// GO:0005737 /// GO:0005839 /// GO:0019773	proteasome complex /// nucleus /// cytoplasm /// proteasome core complex /// proteasome core complex, alpha-subunit complex	GO:0004175 /// GO:0004298 /// GO:0008233 /// GO:0016787 /// GO:0003904 /// GO:0003913 /// GO:0016829	endopeptidase activity /// threonine-type endopeptidase activity /// peptidase activity /// hydrolase activity /// deoxyribodipyrimidine photo-lyase activity /// DNA photolyase activity /// lyase activity
bel	1	1	FBgn0000171	45826	GO:0007154	cell communication	GO:0016020	membrane	GO:0005515 /// GO:0005509	protein binding /// calcium ion binding
Best1	1	1	FBgn0040238	53431	GO:0045454 /// GO:0008150	cell redox homeostasis /// biological_process	GO:0005575	cellular_component	GO:0009055 /// GO:0015035 /// GO:0003674	electron carrier activity /// protein disulfide oxidoreductase activity /// molecular_function
Best2	1	1	FBgn0035696	38727	GO:0055114	oxidation-reduction process	---	---	GO:0016491	oxidoreductase activity
betaTub56D	1	1	FBgn0003887	37238	GO:0000910 /// GO:0006629 /// GO:0006633 /// GO:0006911 /// GO:0007619 /// GO:0008610 /// GO:0042810 /// GO:0055114	cytokinesis /// lipid metabolic process /// fatty acid biosynthetic process /// phagocytosis, engulfment /// courtship behavior /// lipid biosynthetic process /// pheromone metabolic process /// oxidation-reduction process	GO:0005783 /// GO:0016020 /// GO:0016021	endoplasmic reticulum /// membrane /// integral to membrane	GO:0004768 /// GO:0005506 /// GO:0016491 /// GO:0016717	stearoyl-CoA 9-desaturase activity /// iron ion binding /// oxidoreductase activity /// oxidoreductase activity, acting on paired donors, with oxidation of a pair of donors resulting in the reduction of molecular oxygen to two molecules of water
B-H2	1	1	FBgn0004854	32723	---	---	---	---	---	---
bi	1	1	FBgn0000179	31379	---	---	---	---	---	---
bib	1	1	FBgn0000180	34330	---	---	---	---	GO:0016787 /// GO:0042624 /// GO:0005515	hydrolase activity /// ATPase activity, uncoupled /// protein binding
bif	1	1	FBgn0014133	32119	---	---	---	---	---	---
bin3	1	1	FBgn0033073	35552	GO:0006629	lipid metabolic process	---	---	GO:0004806 /// GO:0016787	triglyceride lipase activity /// hydrolase activity
bip1	1	1	FBgn0026263	38891	GO:0006350 /// GO:0045449 /// GO:0055085	transcription /// regulation of transcription /// transmembrane transport	GO:0005634	nucleus	GO:0003676 /// GO:0003677 /// GO:0003899 /// GO:0005515 /// GO:0008270 /// GO:0030528 /// GO:0046872	nucleic acid binding /// DNA binding /// DNA-directed RNA polymerase activity /// protein binding /// zinc ion binding /// transcription regulator activity /// metal ion binding
Bka	1	1	FBgn0010520	46032	GO:0000122 /// GO:0007275 /// GO:0007369 /// GO:0007443 /// GO:0007498 /// GO:0007499 /// GO:0007500 /// GO:0007501 /// GO:0007517 /// GO:0009950 /// GO:0010004 /// GO:0048749 /// GO:0048813 /// GO:0055059	negative regulation of transcription from RNA polymerase II promoter /// multicellular organismal development /// gastrulation /// Malpighian tubule morphogenesis /// mesoderm development /// ectoderm and mesoderm interaction /// mesodermal cell fate determination /// mesodermal cell fate specification /// muscle organ development /// dorsal/ventral axis specification /// gastrulation involving g…	GO:0005622 /// GO:0005634	intracellular /// nucleus	GO:0003676 /// GO:0003677 /// GO:0005515 /// GO:0008270 /// GO:0016566 /// GO:0046872	nucleic acid binding /// DNA binding /// protein binding /// zinc ion binding /// specific transcriptional repressor activity /// metal ion binding
bl	1	1	FBgn0015907	43862	GO:0000226 /// GO:0007052 /// GO:0007067 /// GO:0000289 /// GO:0007517 /// GO:0048666 /// GO:0006810 /// GO:0055085 /// GO:0007520	microtubule cytoskeleton organization /// mitotic spindle organization /// mitosis /// nuclear-transcribed mRNA poly(A) tail shortening /// muscle organ development /// neuron development /// transport /// transmembrane transport /// myoblast fusion	GO:0000922 /// GO:0005813 /// GO:0005815 /// GO:0008274 /// GO:0005634 /// GO:0005737 /// GO:0016021 /// GO:0005912 /// GO:0009986	spindle pole /// centrosome /// microtubule organizing center /// gamma-tubulin ring complex /// nucleus /// cytoplasm /// integral to membrane /// adherens junction /// cell surface	GO:0043015 /// GO:0003676 /// GO:0005215 /// GO:0005488 /// GO:0005515 /// GO:0008270 /// GO:0046872	gamma-tubulin binding /// nucleic acid binding /// transporter activity /// binding /// protein binding /// zinc ion binding /// metal ion binding
Blimp-1	1	1	FBgn0035625	38638	---	---	---	---	---	---
blot	1	1	FBgn0027660	39939	GO:0007405 /// GO:0007411 /// GO:0007420 /// GO:0007447 /// GO:0008258 /// GO:0016055 /// GO:0016337 /// GO:0021550 /// GO:0030111 /// GO:0030178 /// GO:0030720 /// GO:0035293 /// GO:0046673	neuroblast proliferation /// axon guidance /// brain development /// imaginal disc pattern formation /// head involution /// Wnt receptor signaling pathway /// cell-cell adhesion /// medulla oblongata development /// regulation of Wnt receptor signaling pathway /// negative regulation of Wnt receptor signaling pathway /// oocyte localization involved in germarium-derived egg chamber formation ///…	GO:0005737 /// GO:0030424 /// GO:0045177 /// GO:0005886 /// GO:0005921 /// GO:0016020 /// GO:0016021 /// GO:0030054	cytoplasm /// axon /// apical part of cell /// plasma membrane /// gap junction /// membrane /// integral to membrane /// cell junction	GO:0005488 /// GO:0005515 /// GO:0008013 /// GO:0005085 /// GO:0005525 /// GO:0051020	binding /// protein binding /// beta-catenin binding /// guanyl-nucleotide exchange factor activity /// GTP binding /// GTPase binding
blow	1	1	FBgn0004133	35694	GO:0016319 /// GO:0048813 /// GO:0002121 /// GO:0006306	mushroom body development /// dendrite morphogenesis /// inter-male aggressive behavior /// DNA methylation	---	---	GO:0016787 /// GO:0003677 /// GO:0008270 /// GO:0046872	hydrolase activity /// DNA binding /// zinc ion binding /// metal ion binding
bmm	1	1	FBgn0036449	39611	GO:0006470	protein dephosphorylation	---	---	GO:0004721 /// GO:0004722 /// GO:0005515 /// GO:0016787 /// GO:0046872	phosphoprotein phosphatase activity /// protein serine/threonine phosphatase activity /// protein binding /// hydrolase activity /// metal ion binding
bnl	1	1	FBgn0014135	42356	---	---	---	---	---	---
boi	1	1	FBgn0040388	31229	---	---	---	---	---	---
bond	1	1	FBgn0260942	42657	---	---	---	---	---	---
bowl	1	1	FBgn0004893	33602	GO:0006350 /// GO:0007275 /// GO:0016568 /// GO:0016577 /// GO:0034720 /// GO:0043970 /// GO:0045449 /// GO:0045941 /// GO:0055114 /// GO:0005975 /// GO:0008152 /// GO:0007264	transcription /// multicellular organismal development /// chromatin modification /// histone demethylation /// histone H3-K4 demethylation /// histone H3-K9 acetylation /// regulation of transcription /// positive regulation of transcription /// oxidation-reduction process /// carbohydrate metabolic process /// metabolic process /// small GTPase mediated signal transduction	GO:0005622 /// GO:0005634 /// GO:0016020 /// GO:0016021 /// GO:0009341	intracellular /// nucleus /// membrane /// integral to membrane /// beta-galactosidase complex	GO:0003677 /// GO:0005515 /// GO:0008270 /// GO:0016491 /// GO:0016563 /// GO:0016702 /// GO:0032453 /// GO:0034647 /// GO:0043992 /// GO:0046872 /// GO:0003824 /// GO:0004553 /// GO:0004565 /// GO:0016787 /// GO:0016798 /// GO:0043169 /// GO:0005085	DNA binding /// protein binding /// zinc ion binding /// oxidoreductase activity /// transcription activator activity /// oxidoreductase activity, acting on single donors with incorporation of molecular oxygen, incorporation of two atoms of oxygen /// histone demethylase activity (H3-K4 specific) /// histone demethylase activity (H3-trimethyl-K4 specific) /// histone acetyltransferase activity (H…
br	1	1	FBgn0000210	44505	---	---	---	---	---	---
brat	1	1	FBgn0010300	35197	GO:0007268 /// GO:0007269 /// GO:0007274 /// GO:0008344 /// GO:0048167 /// GO:0048790 /// GO:0031424 /// GO:0006355 /// GO:0045449 /// GO:0007165 /// GO:0007186 /// GO:0007608 /// GO:0050896 /// GO:0050911	synaptic transmission /// neurotransmitter secretion /// neuromuscular synaptic transmission /// adult locomotory behavior /// regulation of synaptic plasticity /// maintenance of presynaptic active zone structure /// keratinization /// regulation of transcription, DNA-dependent /// regulation of transcription /// signal transduction /// G-protein coupled receptor protein signaling pathway /// se…	GO:0048786 /// GO:0005737 /// GO:0005634 /// GO:0005886 /// GO:0016020 /// GO:0016021	presynaptic active zone /// cytoplasm /// nucleus /// plasma membrane /// membrane /// integral to membrane	GO:0003700 /// GO:0043565 /// GO:0030528 /// GO:0004871 /// GO:0004872 /// GO:0004930 /// GO:0004984 /// GO:0005549	sequence-specific DNA binding transcription factor activity /// sequence-specific DNA binding /// transcription regulator activity /// signal transducer activity /// receptor activity /// G-protein coupled receptor activity /// olfactory receptor activity /// odorant binding
Brd	1	1	FBgn0000216	39620	GO:0007474 /// GO:0007476 /// GO:0048096	imaginal disc-derived wing vein specification /// imaginal disc-derived wing morphogenesis /// chromatin-mediated maintenance of transcription	GO:0005634	nucleus	GO:0005515 /// GO:0008270 /// GO:0046872	protein binding /// zinc ion binding /// metal ion binding
brk	1	1	FBgn0024250	31665	---	---	---	---	---	---
brn	1	1	FBgn0000221	31358	---	---	---	---	---	---
bru-3	1	1	FBgn0036379	39527	GO:0006508 /// GO:0006964 /// GO:0008063 /// GO:0031638 /// GO:0045087 /// GO:0045752 /// GO:0050829 /// GO:0050830 /// GO:0050832 /// GO:0043687 /// GO:0051246	proteolysis /// positive regulation of biosynthetic process of antibacterial peptides active against Gram-negative bacteria /// Toll signaling pathway /// zymogen activation /// innate immune response /// positive regulation of Toll signaling pathway /// defense response to Gram-negative bacterium /// defense response to Gram-positive bacterium /// defense response to fungus /// post-translationa…	---	---	GO:0003824 /// GO:0004252 /// GO:0008233 /// GO:0008236 /// GO:0016787 /// GO:0004842 /// GO:0016874 /// GO:0019787	catalytic activity /// serine-type endopeptidase activity /// peptidase activity /// serine-type peptidase activity /// hydrolase activity /// ubiquitin-protein ligase activity /// ligase activity /// small conjugating protein ligase activity
BRWD3	1	1	FBgn0011785	42898	---	---	---	---	---	---
Bsg	1	1	FBgn0011219	318841	GO:0006534 /// GO:0008152 /// GO:0006520 /// GO:0007165 /// GO:0007186 /// GO:0007601 /// GO:0007602 /// GO:0009588 /// GO:0016038 /// GO:0018298 /// GO:0050896 /// GO:0055085 /// GO:0006396	cysteine metabolic process /// metabolic process /// cellular amino acid metabolic process /// signal transduction /// G-protein coupled receptor protein signaling pathway /// visual perception /// phototransduction /// UV-A, blue light phototransduction /// absorption of visible light /// protein-chromophore linkage /// response to stimulus /// transmembrane transport /// RNA processing	GO:0005739 /// GO:0016020 /// GO:0016021 /// GO:0016028 /// GO:0005622	mitochondrion /// membrane /// integral to membrane /// rhabdomere /// intracellular	GO:0003676 /// GO:0008270 /// GO:0003824 /// GO:0016740 /// GO:0030170 /// GO:0031071 /// GO:0016829 /// GO:0004871 /// GO:0004872 /// GO:0004930 /// GO:0008020 /// GO:0009881 /// GO:0005515 /// GO:0005488	nucleic acid binding /// zinc ion binding /// catalytic activity /// transferase activity /// pyridoxal phosphate binding /// cysteine desulfurase activity /// lyase activity /// signal transducer activity /// receptor activity /// G-protein coupled receptor activity /// G-protein coupled photoreceptor activity /// photoreceptor activity /// protein binding /// binding
Btk29A	1	1	FBgn0003502	34132	GO:0006350 /// GO:0006355 /// GO:0007275 /// GO:0007398 /// GO:0007417 /// GO:0045449 /// GO:0006508 /// GO:0006457 /// GO:0007052 /// GO:0044267	transcription /// regulation of transcription, DNA-dependent /// multicellular organismal development /// ectoderm development /// central nervous system development /// regulation of transcription /// proteolysis /// protein folding /// mitotic spindle organization /// cellular protein metabolic process	GO:0005634 /// GO:0005737 /// GO:0005811 /// GO:0005575	nucleus /// cytoplasm /// lipid particle /// cellular_component	GO:0000166 /// GO:0003676 /// GO:0003677 /// GO:0003700 /// GO:0030528 /// GO:0043565 /// GO:0004222 /// GO:0008237 /// GO:0016787 /// GO:0005515 /// GO:0005524 /// GO:0051082 /// GO:0003674	nucleotide binding /// nucleic acid binding /// DNA binding /// sequence-specific DNA binding transcription factor activity /// transcription regulator activity /// sequence-specific DNA binding /// metalloendopeptidase activity /// metallopeptidase activity /// hydrolase activity /// protein binding /// ATP binding /// unfolded protein binding /// molecular_function
btsz	1	1	FBgn0053555	3346167	---	---	---	---	---	---
btv	1	1	FBgn0023096	35073	---	---	---	---	---	---
Buffy	1	1	FBgn0040491	36251	---	---	---	---	---	---
bun	1	1	FBgn0259176	34665	GO:0006164 /// GO:0006177 /// GO:0006541 /// GO:0007411 /// GO:0009058 /// GO:0016578 /// GO:0006260 /// GO:0016321 /// GO:0030261 /// GO:0006468 /// GO:0007155 /// GO:0006810 /// GO:0006811	purine nucleotide biosynthetic process /// GMP biosynthetic process /// glutamine metabolic process /// axon guidance /// biosynthetic process /// histone deubiquitination /// DNA replication /// female meiosis chromosome segregation /// chromosome condensation /// protein phosphorylation /// cell adhesion /// transport /// ion transport	GO:0005634 /// GO:0005886 /// GO:0016020 /// GO:0016021 /// GO:0030054 /// GO:0045202 /// GO:0045211 /// GO:0030288	nucleus /// plasma membrane /// membrane /// integral to membrane /// cell junction /// synapse /// postsynaptic membrane /// outer membrane-bounded periplasmic space	GO:0003824 /// GO:0003922 /// GO:0005524 /// GO:0003921 /// GO:0004808 /// GO:0008168 /// GO:0016740 /// GO:0016874 /// GO:0003674 /// GO:0005515 /// GO:0042802 /// GO:0046872 /// GO:0000166 /// GO:0004672 /// GO:0004713 /// GO:0016301 /// GO:0004714 /// GO:0004872 /// GO:0004674 /// GO:0008270 /// GO:0004970 /// GO:0005234 /// GO:0005216 /// GO:0005215	catalytic activity /// GMP synthase (glutamine-hydrolyzing) activity /// ATP binding /// GMP synthase activity /// tRNA (5-methylaminomethyl-2-thiouridylate)-methyltransferase activity /// methyltransferase activity /// transferase activity /// ligase activity /// molecular_function /// protein binding /// identical protein binding /// metal ion binding /// nucleotide binding /// protein kinase a…
bves	1	1	FBgn0031150	33083	---	---	---	---	---	---
Bx	1	1	FBgn0000242	32846	---	---	---	---	---	---
by	1	1	FBgn0000244	41144	GO:0000165 /// GO:0001736 /// GO:0006468 /// GO:0007254 /// GO:0007275 /// GO:0007298 /// GO:0007391 /// GO:0007395 /// GO:0007561 /// GO:0008340 /// GO:0009408 /// GO:0030032 /// GO:0030381 /// GO:0030707 /// GO:0033500 /// GO:0034769 /// GO:0042060 /// GO:0043507 /// GO:0045610 /// GO:0046528 /// GO:0046529 /// GO:0046843 /// GO:0046844 /// GO:0046847 /// GO:0048675 /// GO:0051017 /// GO:0070328	MAPKKK cascade /// establishment of planar polarity /// protein phosphorylation /// JNK cascade /// multicellular organismal development /// border follicle cell migration /// dorsal closure /// dorsal closure, spreading of leading edge cells /// imaginal disc eversion /// determination of adult lifespan /// response to heat /// lamellipodium assembly /// chorion-containing eggshell pattern forma…	---	---	GO:0000166 /// GO:0004672 /// GO:0004674 /// GO:0004702 /// GO:0004708 /// GO:0004713 /// GO:0005078 /// GO:0005515 /// GO:0005524 /// GO:0008545 /// GO:0016301 /// GO:0016740 /// GO:0019901	nucleotide binding /// protein kinase activity /// protein serine/threonine kinase activity /// receptor signaling protein serine/threonine kinase activity /// MAP kinase kinase activity /// protein tyrosine kinase activity /// MAP-kinase scaffold activity /// protein binding /// ATP binding /// JUN kinase kinase activity /// kinase activity /// transferase activity /// protein kinase binding
C1GalTA	1	1	FBgn0032078	34215	GO:0001745 /// GO:0007303 /// GO:0007409 /// GO:0007413 /// GO:0008335 /// GO:0008407 /// GO:0030029 /// GO:0030037 /// GO:0030589 /// GO:0030833 /// GO:0006260 /// GO:0006270 /// GO:0007052 /// GO:0007076 /// GO:0000002 /// GO:0006261 /// GO:0006264 /// GO:0006412 /// GO:0006426 /// GO:0007005	compound eye morphogenesis /// cytoplasmic transport, nurse cell to oocyte /// axonogenesis /// axonal fasciculation /// female germline ring canal stabilization /// bristle morphogenesis /// actin filament-based process /// actin filament reorganization involved in cell cycle /// pseudocleavage involved in syncytial blastoderm formation /// regulation of actin filament polymerization /// DNA rep…	GO:0005856 /// GO:0005885 /// GO:0000808 /// GO:0005634 /// GO:0005664 /// GO:0005737 /// GO:0005739 /// GO:0005760	cytoskeleton /// Arp2/3 protein complex /// origin recognition complex /// nucleus /// nuclear origin of replication recognition complex /// cytoplasm /// mitochondrion /// gamma DNA polymerase complex	GO:0003779 /// GO:0000166 /// GO:0005524 /// GO:0017111 /// GO:0003887 /// GO:0004812 /// GO:0004820 /// GO:0016740 /// GO:0016779 /// GO:0016874	actin binding /// nucleotide binding /// ATP binding /// nucleoside-triphosphatase activity /// DNA-directed DNA polymerase activity /// aminoacyl-tRNA ligase activity /// glycine-tRNA ligase activity /// transferase activity /// nucleotidyltransferase activity /// ligase activity
C3G	1	1	FBgn0259228	31618	---	---	---	---	---	---
Ca-alpha1T	1	1	FBgn0029846	31550	---	---	---	---	---	---
cact	1	1	FBgn0000250	34969	GO:0008049 /// GO:0019236 /// GO:0043695 /// GO:0006814 /// GO:0055114 /// GO:0008150	male courtship behavior /// response to pheromone /// detection of pheromone /// sodium ion transport /// oxidation-reduction process /// biological_process	GO:0005615 /// GO:0016020 /// GO:0005783 /// GO:0005789 /// GO:0005792 /// GO:0005575	extracellular space /// membrane /// endoplasmic reticulum /// endoplasmic reticulum membrane /// microsome /// cellular_component	GO:0005550 /// GO:0005272 /// GO:0004497 /// GO:0005506 /// GO:0009055 /// GO:0016491 /// GO:0020037 /// GO:0046872 /// GO:0008233 /// GO:0008234 /// GO:0016787 /// GO:0016790 /// GO:0019783	pheromone binding /// sodium channel activity /// monooxygenase activity /// iron ion binding /// electron carrier activity /// oxidoreductase activity /// heme binding /// metal ion binding /// peptidase activity /// cysteine-type peptidase activity /// hydrolase activity /// thiolester hydrolase activity /// small conjugating protein-specific protease activity
Cad74A	1	1	FBgn0036715	39936	GO:0000381 /// GO:0006396 /// GO:0006397 /// GO:0008380 /// GO:0008150	regulation of alternative nuclear mRNA splicing, via spliceosome /// RNA processing /// mRNA processing /// RNA splicing /// biological_process	GO:0005622 /// GO:0005634 /// GO:0005575	intracellular /// nucleus /// cellular_component	GO:0005488 /// GO:0031072 /// GO:0003674 /// GO:0005515	binding /// heat shock protein binding /// molecular_function /// protein binding
Cad86C	1	1	FBgn0261053	41302	---	---	GO:0005634 /// GO:0005737 /// GO:0005856	nucleus /// cytoplasm /// cytoskeleton	GO:0005515	protein binding
Cad96Ca	1	1	FBgn0022800	43026	---	---	---	---	---	---
CadN	1	1	FBgn0015609	35070	GO:0042795 /// GO:0042796 /// GO:0065004 /// GO:0000289 /// GO:0006378 /// GO:0006397 /// GO:0006810 /// GO:0006508 /// GO:0006486 /// GO:0042254	snRNA transcription from RNA polymerase II promoter /// snRNA transcription from RNA polymerase III promoter /// protein-DNA complex assembly /// nuclear-transcribed mRNA poly(A) tail shortening /// mRNA polyadenylation /// mRNA processing /// transport /// proteolysis /// protein glycosylation /// ribosome biogenesis	GO:0019185 /// GO:0005634 /// GO:0005737 /// GO:0016020	snRNA-activating protein complex /// nucleus /// cytoplasm /// membrane	GO:0003677 /// GO:0003681 /// GO:0005515 /// GO:0043565 /// GO:0000166 /// GO:0003676 /// GO:0003723 /// GO:0008143 /// GO:0042802 /// GO:0005549 /// GO:0003824 /// GO:0004252 /// GO:0016757 /// GO:0048531 /// GO:0005525 /// GO:0004386 /// GO:0005524 /// GO:0008026 /// GO:0016787 /// GO:0016740 /// GO:0016779 /// GO:0042624	DNA binding /// bent DNA binding /// protein binding /// sequence-specific DNA binding /// nucleotide binding /// nucleic acid binding /// RNA binding /// poly(A) RNA binding /// identical protein binding /// odorant binding /// catalytic activity /// serine-type endopeptidase activity /// transferase activity, transferring glycosyl groups /// beta-1,3-galactosyltransferase activity /// GTP bindi…
CalpA	1	1	FBgn0012051	37232	GO:0048096	chromatin-mediated maintenance of transcription	---	---	GO:0008270 /// GO:0005515 /// GO:0000166 /// GO:0003676 /// GO:0004386 /// GO:0005524 /// GO:0008026 /// GO:0016787 /// GO:0042624	zinc ion binding /// protein binding /// nucleotide binding /// nucleic acid binding /// helicase activity /// ATP binding /// ATP-dependent helicase activity /// hydrolase activity /// ATPase activity, uncoupled
Cam	1	1	FBgn0000253	36329	GO:0002028 /// GO:0006508 /// GO:0009306	regulation of sodium ion transport /// proteolysis /// protein secretion	GO:0005575 /// GO:0005886 /// GO:0016020 /// GO:0016021	cellular_component /// plasma membrane /// membrane /// integral to membrane	GO:0005515 /// GO:0008237 /// GO:0008241 /// GO:0004180 /// GO:0016787	protein binding /// metallopeptidase activity /// peptidyl-dipeptidase activity /// carboxypeptidase activity /// hydrolase activity
CanA-14F	1	1	FBgn0030758	8674098	---	---	---	---	---	---
CAP	1	1	FBgn0033504	36084	GO:0006350 /// GO:0006368 /// GO:0006468 /// GO:0007049 /// GO:0007155 /// GO:0008360 /// GO:0009408 /// GO:0006412 /// GO:0040008 /// GO:0008152 /// GO:0006457 /// GO:0055114	transcription /// RNA elongation from RNA polymerase II promoter /// protein phosphorylation /// cell cycle /// cell adhesion /// regulation of cell shape /// response to heat /// translation /// regulation of growth /// metabolic process /// protein folding /// oxidation-reduction process	GO:0005634 /// GO:0005700 /// GO:0005703 /// GO:0008024 /// GO:0005622 /// GO:0005739 /// GO:0005763 /// GO:0005840 /// GO:0030529 /// GO:0005783 /// GO:0005789 /// GO:0005792 /// GO:0016020	nucleus /// polytene chromosome /// polytene chromosome puff /// positive transcription elongation factor complex b /// intracellular /// mitochondrion /// mitochondrial small ribosomal subunit /// ribosome /// ribonucleoprotein complex /// endoplasmic reticulum /// endoplasmic reticulum membrane /// microsome /// membrane	GO:0000166 /// GO:0003746 /// GO:0004672 /// GO:0004674 /// GO:0004693 /// GO:0005515 /// GO:0005524 /// GO:0008159 /// GO:0008353 /// GO:0016301 /// GO:0016740 /// GO:0003735 /// GO:0008270 /// GO:0015020 /// GO:0016757 /// GO:0016758 /// GO:0003755 /// GO:0016853 /// GO:0003723 /// GO:0004497 /// GO:0005506 /// GO:0009055 /// GO:0016491 /// GO:0020037 /// GO:0046872	nucleotide binding /// translation elongation factor activity /// protein kinase activity /// protein serine/threonine kinase activity /// cyclin-dependent protein kinase activity /// protein binding /// ATP binding /// positive transcription elongation factor activity /// RNA polymerase II carboxy-terminal domain kinase activity /// kinase activity /// transferase activity /// structural constit…
Ca-P60A	1	1	FBgn0004551	49297	GO:0032259 /// GO:0008152 /// GO:0055114 /// GO:0006508 /// GO:0008150	methylation /// metabolic process /// oxidation-reduction process /// proteolysis /// biological_process	GO:0005575	cellular_component	GO:0003676 /// GO:0008168 /// GO:0009007 /// GO:0016740 /// GO:0004029 /// GO:0016491 /// GO:0003824 /// GO:0004252 /// GO:0016787 /// GO:0005515 /// GO:0003674	nucleic acid binding /// methyltransferase activity /// site-specific DNA-methyltransferase (adenine-specific) activity /// transferase activity /// aldehyde dehydrogenase (NAD) activity /// oxidoreductase activity /// catalytic activity /// serine-type endopeptidase activity /// hydrolase activity /// protein binding /// molecular_function
caps	1	1	FBgn0023095	39493	GO:0001745 /// GO:0001746 /// GO:0001751 /// GO:0006357 /// GO:0006508 /// GO:0007154 /// GO:0007224 /// GO:0007228 /// GO:0007267 /// GO:0007275 /// GO:0007280 /// GO:0007346 /// GO:0007367 /// GO:0007386 /// GO:0007398 /// GO:0007418 /// GO:0007424 /// GO:0007427 /// GO:0007440 /// GO:0007442 /// GO:0007446 /// GO:0007447 /// GO:0007458 /// GO:0007473 /// GO:0007474 /// GO:0007478 /// GO:000748…	compound eye morphogenesis /// Bolwig's organ morphogenesis /// compound eye photoreceptor cell differentiation /// regulation of transcription from RNA polymerase II promoter /// proteolysis /// cell communication /// smoothened signaling pathway /// positive regulation of hh target transcription factor activity /// cell-cell signaling /// multicellular organismal development /// pole cell migra…	GO:0005622 /// GO:0005634 /// GO:0005576 /// GO:0005615 /// GO:0005737 /// GO:0005886 /// GO:0016020 /// GO:0016023 /// GO:0030139	intracellular /// nucleus /// extracellular region /// extracellular space /// cytoplasm /// plasma membrane /// membrane /// cytoplasmic membrane-bounded vesicle /// endocytic vesicle	GO:0003676 /// GO:0008270 /// GO:0003677 /// GO:0005515 /// GO:0042802 /// GO:0004871 /// GO:0005113 /// GO:0005119 /// GO:0008233 /// GO:0016015 /// GO:0016787 /// GO:0043498	nucleic acid binding /// zinc ion binding /// DNA binding /// protein binding /// identical protein binding /// signal transducer activity /// patched binding /// smoothened binding /// peptidase activity /// morphogen activity /// hydrolase activity /// cell surface binding
capt	1	1	FBgn0261458	45233	---	---	---	---	---	---
capu	1	1	FBgn0000256	33611	GO:0055114 /// GO:0008152 /// GO:0006457 /// GO:0008150 /// GO:0032259	oxidation-reduction process /// metabolic process /// protein folding /// biological_process /// methylation	GO:0016272 /// GO:0005575 /// GO:0016020 /// GO:0016021	prefoldin complex /// cellular_component /// membrane /// integral to membrane	GO:0010181 /// GO:0016651 /// GO:0051287 /// GO:0051539 /// GO:0003954 /// GO:0008137 /// GO:0016491 /// GO:0005515 /// GO:0016747 /// GO:0003824 /// GO:0005488 /// GO:0051082 /// GO:0003674 /// GO:0003676 /// GO:0008168 /// GO:0016740	FMN binding /// oxidoreductase activity, acting on NADH or NADPH /// NAD or NADH binding /// 4 iron, 4 sulfur cluster binding /// NADH dehydrogenase activity /// NADH dehydrogenase (ubiquinone) activity /// oxidoreductase activity /// protein binding /// transferase activity, transferring acyl groups other than amino-acyl groups /// catalytic activity /// binding /// unfolded protein binding /// …
Cat	1	1	FBgn0000261	40048	GO:0006094 /// GO:0006096 /// GO:0006098 /// GO:0006633 /// GO:0008152 /// GO:0008340 /// GO:0008610 /// GO:0009612 /// GO:0019682 /// GO:0050877	gluconeogenesis /// glycolysis /// pentose-phosphate shunt /// fatty acid biosynthetic process /// metabolic process /// determination of adult lifespan /// lipid biosynthetic process /// response to mechanical stimulus /// glyceraldehyde-3-phosphate metabolic process /// neurological system process	GO:0005575	cellular_component	GO:0003824 /// GO:0004807 /// GO:0016853	catalytic activity /// triose-phosphate isomerase activity /// isomerase activity
caup	1	1	FBgn0015919	39440	---	---	---	---	GO:0005509	calcium ion binding
cav	1	1	FBgn0026257	42881	---	---	---	---	---	---
CBP	1	1	FBgn0026144	31669	---	---	---	---	---	---
cbt	1	1	FBgn0043364	33224	GO:0008150 /// GO:0006412 /// GO:0006418 /// GO:0006470 /// GO:0016311	biological_process /// translation /// tRNA aminoacylation for protein translation /// protein dephosphorylation /// dephosphorylation	GO:0005575 /// GO:0016020 /// GO:0016021 /// GO:0005737	cellular_component /// membrane /// integral to membrane /// cytoplasm	GO:0003674 /// GO:0005488 /// GO:0016874 /// GO:0000166 /// GO:0004812 /// GO:0005524 /// GO:0004721 /// GO:0004725 /// GO:0016787 /// GO:0016791	molecular_function /// binding /// ligase activity /// nucleotide binding /// aminoacyl-tRNA ligase activity /// ATP binding /// phosphoprotein phosphatase activity /// protein tyrosine phosphatase activity /// hydrolase activity /// phosphatase activity
CD98hc	1	1	FBgn0037533	40941	---	---	---	---	---	---
Cda5	1	1	FBgn0051973	33158	GO:0006810 /// GO:0006811 /// GO:0006812 /// GO:0006814 /// GO:0006885 /// GO:0055085 /// GO:0006556 /// GO:0006730	transport /// ion transport /// cation transport /// sodium ion transport /// regulation of pH /// transmembrane transport /// S-adenosylmethionine biosynthetic process /// one-carbon metabolic process	GO:0016021 /// GO:0005737	integral to membrane /// cytoplasm	GO:0005509 /// GO:0015297 /// GO:0015299 /// GO:0015385 /// GO:0005515 /// GO:0000287 /// GO:0000166 /// GO:0004478 /// GO:0005524 /// GO:0016740 /// GO:0046872	calcium ion binding /// antiporter activity /// solute:hydrogen antiporter activity /// sodium:hydrogen antiporter activity /// protein binding /// magnesium ion binding /// nucleotide binding /// methionine adenosyltransferase activity /// ATP binding /// transferase activity /// metal ion binding
CDase	1	1	FBgn0039774	43618	---	---	---	---	---	---
cdc14	1	1	FBgn0031952	34067	GO:0007275 /// GO:0006810 /// GO:0015031	multicellular organismal development /// transport /// protein transport	GO:0005576 /// GO:0000139 /// GO:0005794 /// GO:0016020	extracellular region /// Golgi membrane /// Golgi apparatus /// membrane	GO:0005515	protein binding
Cdc27	1	1	FBgn0012058	38798	GO:0055114	oxidation-reduction process	GO:0005783 /// GO:0005789 /// GO:0005792 /// GO:0016020	endoplasmic reticulum /// endoplasmic reticulum membrane /// microsome /// membrane	GO:0004497 /// GO:0005506 /// GO:0005515 /// GO:0009055 /// GO:0016491 /// GO:0020037 /// GO:0046872	monooxygenase activity /// iron ion binding /// protein binding /// electron carrier activity /// oxidoreductase activity /// heme binding /// metal ion binding
cdi	1	1	FBgn0004876	42289	---	---	---	---	---	---
Cdk4	1	1	FBgn0016131	36854	---	---	GO:0005622	intracellular	GO:0005515 /// GO:0003723 /// GO:0003725	protein binding /// RNA binding /// double-stranded RNA binding
ced-6	1	1	FBgn0029092	35971	GO:0005975 /// GO:0006030 /// GO:0006032 /// GO:0008152	carbohydrate metabolic process /// chitin metabolic process /// chitin catabolic process /// metabolic process	GO:0005576	extracellular region	GO:0003824 /// GO:0004553 /// GO:0004568 /// GO:0008061 /// GO:0016787 /// GO:0016798 /// GO:0043169 /// GO:0005515	catalytic activity /// hydrolase activity, hydrolyzing O-glycosyl compounds /// chitinase activity /// chitin binding /// hydrolase activity /// hydrolase activity, acting on glycosyl bonds /// cation binding /// protein binding
cenB1A	1	1	FBgn0039056	42735	---	---	---	---	---	---
cenG1A	1	1	FBgn0028509	34803	---	---	---	---	---	---
cg	1	1	FBgn0000289	36571	GO:0006468 /// GO:0045747 /// GO:0048749 /// GO:0006470 /// GO:0006350 /// GO:0006357 /// GO:0006366 /// GO:0045449 /// GO:0006810 /// GO:0008152 /// GO:0005975 /// GO:0006012 /// GO:0044237 /// GO:0006694 /// GO:0009058	protein phosphorylation /// positive regulation of Notch signaling pathway /// compound eye development /// protein dephosphorylation /// transcription /// regulation of transcription from RNA polymerase II promoter /// transcription from RNA polymerase II promoter /// regulation of transcription /// transport /// metabolic process /// carbohydrate metabolic process /// galactose metabolic proces…	GO:0008287 /// GO:0005622 /// GO:0005634 /// GO:0016592 /// GO:0016021	protein serine/threonine phosphatase complex /// intracellular /// nucleus /// mediator complex /// integral to membrane	GO:0004672 /// GO:0004674 /// GO:0005524 /// GO:0000166 /// GO:0003824 /// GO:0004721 /// GO:0004722 /// GO:0016787 /// GO:0046872 /// GO:0003676 /// GO:0005515 /// GO:0008270 /// GO:0003677 /// GO:0016455 /// GO:0005215 /// GO:0008967 /// GO:0003978 /// GO:0005488 /// GO:0016857 /// GO:0050662 /// GO:0016853 /// GO:0042802 /// GO:0016491 /// GO:0003854	protein kinase activity /// protein serine/threonine kinase activity /// ATP binding /// nucleotide binding /// catalytic activity /// phosphoprotein phosphatase activity /// protein serine/threonine phosphatase activity /// hydrolase activity /// metal ion binding /// nucleic acid binding /// protein binding /// zinc ion binding /// DNA binding /// RNA polymerase II transcription mediator activi…
CG10011	1	1	FBgn0039590	43387	---	---	---	---	---	---
CG10014	1	1	FBgn0038000	41481	GO:0006629	lipid metabolic process	---	---	GO:0003824 /// GO:0016787 /// GO:0004806	catalytic activity /// hydrolase activity /// triglyceride lipase activity
CG10082	1	1	FBgn0034644	37465	GO:0006508 /// GO:0006810 /// GO:0048190 /// GO:0055085	proteolysis /// transport /// wing disc dorsal/ventral pattern formation /// transmembrane transport	GO:0016020 /// GO:0016021	membrane /// integral to membrane	GO:0003824 /// GO:0004252 /// GO:0008233 /// GO:0008236 /// GO:0016787 /// GO:0005488	catalytic activity /// serine-type endopeptidase activity /// peptidase activity /// serine-type peptidase activity /// hydrolase activity /// binding
CG10083	1	1	FBgn0036372	39520	---	---	---	---	GO:0008415 /// GO:0016740 /// GO:0016747	acyltransferase activity /// transferase activity /// transferase activity, transferring acyl groups other than amino-acyl groups
CG10137	1	1	FBgn0032800	35241	---	---	---	---	---	---
CG10165	1	1	FBgn0032801	35242	GO:0008340 /// GO:0006952 /// GO:0006955 /// GO:0019731 /// GO:0042742 /// GO:0045087 /// GO:0050830	determination of adult lifespan /// defense response /// immune response /// antibacterial humoral response /// defense response to bacterium /// innate immune response /// defense response to Gram-positive bacterium	GO:0005576 /// GO:0005615	extracellular region /// extracellular space	GO:0005509	calcium ion binding
CG10176	1	1	FBgn0032682	35103	GO:0006122 /// GO:0055114	mitochondrial electron transport, ubiquinol to cytochrome c /// oxidation-reduction process	---	---	GO:0008121 /// GO:0016491	ubiquinol-cytochrome-c reductase activity /// oxidoreductase activity
CG10200	1	1	FBgn0033968	36648	GO:0006357 /// GO:0048749	regulation of transcription from RNA polymerase II promoter /// compound eye development	GO:0005634	nucleus	GO:0003713 /// GO:0005515 /// GO:0008134 /// GO:0046982	transcription coactivator activity /// protein binding /// transcription factor binding /// protein heterodimerization activity
CG1021	1	1	FBgn0037443	40792	---	---	---	---	GO:0003824 /// GO:0004721 /// GO:0016787 /// GO:0031072	catalytic activity /// phosphoprotein phosphatase activity /// hydrolase activity /// heat shock protein binding
CG10211	1	1	FBgn0032685	35106	GO:0006508	proteolysis	---	---	GO:0003824 /// GO:0004252 /// GO:0016787	catalytic activity /// serine-type endopeptidase activity /// hydrolase activity
CG10237	1	1	FBgn0032783	35222	GO:0006094 /// GO:0008152 /// GO:0008150 /// GO:0007286 /// GO:0007291 /// GO:0043687 /// GO:0051246	gluconeogenesis /// metabolic process /// biological_process /// spermatid development /// sperm individualization /// post-translational protein modification /// regulation of protein metabolic process	GO:0005737 /// GO:0005811 /// GO:0005575	cytoplasm /// lipid particle /// cellular_component	GO:0003824 /// GO:0004736 /// GO:0005524 /// GO:0009374 /// GO:0016874 /// GO:0003674 /// GO:0019787	catalytic activity /// pyruvate carboxylase activity /// ATP binding /// biotin binding /// ligase activity /// molecular_function /// small conjugating protein ligase activity
CG10249	1	1	FBgn0027596	36668	GO:0007009 /// GO:0007026 /// GO:0007274 /// GO:0007294 /// GO:0007308 /// GO:0007417 /// GO:0008360 /// GO:0016199 /// GO:0030707 /// GO:0030721 /// GO:0030727 /// GO:0042062 /// GO:0045478 /// GO:0048134 /// GO:0048790 /// GO:0050807 /// GO:0051693 /// GO:0001738 /// GO:0007560 /// GO:0009987 /// GO:0042048 /// GO:0042127 /// GO:0007049 /// GO:0007059 /// GO:0007067 /// GO:0007126 /// GO:000724…	plasma membrane organization /// negative regulation of microtubule depolymerization /// neuromuscular synaptic transmission /// germarium-derived oocyte fate determination /// oocyte construction /// central nervous system development /// regulation of cell shape /// axon midline choice point recognition /// ovarian follicle cell development /// spectrosome organization /// germarium-derived fem…	GO:0005688 /// GO:0005840 /// GO:0005737 /// GO:0005794 /// GO:0005856 /// GO:0005886 /// GO:0005938 /// GO:0045169 /// GO:0045170 /// GO:0005694	U6 snRNP /// ribosome /// cytoplasm /// Golgi apparatus /// cytoskeleton /// plasma membrane /// cell cortex /// fusome /// spectrosome /// chromosome	GO:0005515 /// GO:0016787 /// GO:0003779 /// GO:0005509 /// GO:0005516 /// GO:0008017 /// GO:0003674 /// GO:0030296 /// GO:0051087	protein binding /// hydrolase activity /// actin binding /// calcium ion binding /// calmodulin binding /// microtubule binding /// molecular_function /// protein tyrosine kinase activator activity /// chaperone binding
CG10283	1	1	FBgn0032681	35102	GO:0006810 /// GO:0015031 /// GO:0016973 /// GO:0051028 /// GO:0055085 /// GO:0008150 /// GO:0001746 /// GO:0006508 /// GO:0007224 /// GO:0007275 /// GO:0007346 /// GO:0007367 /// GO:0007411 /// GO:0007422 /// GO:0007455 /// GO:0007476 /// GO:0009880 /// GO:0009952 /// GO:0016311 /// GO:0030707 /// GO:0035225 /// GO:0042078 /// GO:0042306 /// GO:0045879 /// GO:0048099 /// GO:0048100 /// GO:004810…	transport /// protein transport /// poly(A)+ mRNA export from nucleus /// mRNA transport /// transmembrane transport /// biological_process /// Bolwig's organ morphogenesis /// proteolysis /// smoothened signaling pathway /// multicellular organismal development /// regulation of mitotic cell cycle /// segment polarity determination /// axon guidance /// peripheral nervous system development /// …	GO:0005634 /// GO:0005643 /// GO:0005737 /// GO:0005739 /// GO:0005575 /// GO:0005886 /// GO:0005887 /// GO:0016020 /// GO:0016021 /// GO:0030139 /// GO:0048471 /// GO:0045169 /// GO:0005811	nucleus /// nuclear pore /// cytoplasm /// mitochondrion /// cellular_component /// plasma membrane /// integral to plasma membrane /// membrane /// integral to membrane /// endocytic vesicle /// perinuclear region of cytoplasm /// fusome /// lipid particle	GO:0003674 /// GO:0003676 /// GO:0008270 /// GO:0046872 /// GO:0004872 /// GO:0004888 /// GO:0005515 /// GO:0008158 /// GO:0030228 /// GO:0003824 /// GO:0004467 /// GO:0016874	molecular_function /// nucleic acid binding /// zinc ion binding /// metal ion binding /// receptor activity /// transmembrane receptor activity /// protein binding /// hedgehog receptor activity /// lipoprotein receptor activity /// catalytic activity /// long-chain fatty acid-CoA ligase activity /// ligase activity
CG10311	1	1	FBgn0038420	41984	---	---	---	---	---	---
CG10332	1	1	FBgn0260455	3771883	---	---	---	---	---	---
CG10428	1	1	FBgn0032724	35150	---	---	---	---	---	---
CG10440	1	1	FBgn0034636	37456	---	---	---	---	---	---
CG10444	1	1	FBgn0034494	37294	---	---	---	---	GO:0003676 /// GO:0005515	nucleic acid binding /// protein binding
CG10494	1	1	FBgn0034634	37453	GO:0008150 /// GO:0016043 /// GO:0030036	biological_process /// cellular component organization /// actin cytoskeleton organization	GO:0005575	cellular_component	GO:0003674 /// GO:0003779	molecular_function /// actin binding
CG10512	1	1	FBgn0037057	40339	---	---	---	---	---	---
CG10543	1	1	FBgn0034570	37379	GO:0006355 /// GO:0045449 /// GO:0001745 /// GO:0006350 /// GO:0007275 /// GO:0007474 /// GO:0007476 /// GO:0035310 /// GO:0045317 /// GO:0045893 /// GO:0045944	regulation of transcription, DNA-dependent /// regulation of transcription /// compound eye morphogenesis /// transcription /// multicellular organismal development /// imaginal disc-derived wing vein specification /// imaginal disc-derived wing morphogenesis /// notum cell fate specification /// equator specification /// positive regulation of transcription, DNA-dependent /// positive regulation…	GO:0005634	nucleus	GO:0005515 /// GO:0003677 /// GO:0003700 /// GO:0030528 /// GO:0043565 /// GO:0003705 /// GO:0016563	protein binding /// DNA binding /// sequence-specific DNA binding transcription factor activity /// transcription regulator activity /// sequence-specific DNA binding /// sequence-specific enhancer binding RNA polymerase II transcription factor activity /// transcription activator activity
CG10566	1	1	FBgn0037050	40331	---	---	---	---	GO:0005515	protein binding
CG10602	1	1	FBgn0032721	35146	GO:0007275 /// GO:0007399 /// GO:0030154 /// GO:0040007 /// GO:0006810	multicellular organismal development /// nervous system development /// cell differentiation /// growth /// transport	GO:0016020 /// GO:0016021 /// GO:0005576	membrane /// integral to membrane /// extracellular region	GO:0005515 /// GO:0008083 /// GO:0001882 /// GO:0005415	protein binding /// growth factor activity /// nucleoside binding /// nucleoside:sodium symporter activity
CG10625	1	1	FBgn0035612	38624	GO:0006350 /// GO:0006357 /// GO:0006366 /// GO:0045449 /// GO:0051276 /// GO:0006367 /// GO:0006950 /// GO:0006979 /// GO:0006397 /// GO:0008380 /// GO:0006479 /// GO:0016571 /// GO:0019919 /// GO:0008152 /// GO:0000712 /// GO:0006260 /// GO:0006270 /// GO:0007126 /// GO:0030261 /// GO:0042023	transcription /// regulation of transcription from RNA polymerase II promoter /// transcription from RNA polymerase II promoter /// regulation of transcription /// chromosome organization /// transcription initiation from RNA polymerase II promoter /// response to stress /// response to oxidative stress /// mRNA processing /// RNA splicing /// protein methylation /// histone methylation /// pepti…	GO:0005634 /// GO:0016592 /// GO:0005674 /// GO:0005575 /// GO:0005840 /// GO:0005737	nucleus /// mediator complex /// transcription factor TFIIF complex /// cellular_component /// ribosome /// cytoplasm	GO:0005515 /// GO:0016455 /// GO:0000166 /// GO:0003677 /// GO:0003702 /// GO:0003824 /// GO:0004386 /// GO:0005524 /// GO:0008026 /// GO:0016251 /// GO:0016787 /// GO:0003676 /// GO:0003723 /// GO:0008168 /// GO:0008276 /// GO:0016740 /// GO:0035241 /// GO:0035242 /// GO:0042054 /// GO:0017111 /// GO:0043138	protein binding /// RNA polymerase II transcription mediator activity /// nucleotide binding /// DNA binding /// RNA polymerase II transcription factor activity /// catalytic activity /// helicase activity /// ATP binding /// ATP-dependent helicase activity /// general RNA polymerase II transcription factor activity /// hydrolase activity /// nucleic acid binding /// RNA binding /// methyltransfe…
CG10627	1	1	FBgn0036298	39434	---	---	---	---	---	---
CG10741	1	1	FBgn0036373	39521	GO:0006520	cellular amino acid metabolic process	---	---	GO:0008415 /// GO:0016740 /// GO:0016747 /// GO:0003824 /// GO:0004793 /// GO:0016829 /// GO:0030170	acyltransferase activity /// transferase activity /// transferase activity, transferring acyl groups other than amino-acyl groups /// catalytic activity /// threonine aldolase activity /// lyase activity /// pyridoxal phosphate binding
CG10903	1	1	FBgn0037543	40952	GO:0006629 /// GO:0007548	lipid metabolic process /// sex differentiation	GO:0005576 /// GO:0005811	extracellular region /// lipid particle	GO:0003824	catalytic activity
CG1091	1	1	FBgn0037470	40847	GO:0006810 /// GO:0006811	transport /// ion transport	GO:0005886 /// GO:0016020 /// GO:0016021 /// GO:0030054 /// GO:0045202 /// GO:0045211	plasma membrane /// membrane /// integral to membrane /// cell junction /// synapse /// postsynaptic membrane	GO:0004872 /// GO:0004889 /// GO:0005216 /// GO:0005230	receptor activity /// nicotinic acetylcholine-activated cation-selective channel activity /// ion channel activity /// extracellular ligand-gated ion channel activity
CG10914	1	1	FBgn0034307	37075	GO:0006260 /// GO:0006269 /// GO:0006350	DNA replication /// DNA replication, synthesis of RNA primer /// transcription	GO:0005658	alpha DNA polymerase:primase complex	GO:0003896 /// GO:0003899 /// GO:0005515 /// GO:0016740 /// GO:0016779 /// GO:0046872	DNA primase activity /// DNA-directed RNA polymerase activity /// protein binding /// transferase activity /// nucleotidyltransferase activity /// metal ion binding
CG10924	1	1	FBgn0034356	37130	GO:0006012 /// GO:0008152 /// GO:0016310 /// GO:0046835	galactose metabolic process /// metabolic process /// phosphorylation /// carbohydrate phosphorylation	GO:0005737	cytoplasm	GO:0000166 /// GO:0004335 /// GO:0005515 /// GO:0005524 /// GO:0016301 /// GO:0016740 /// GO:0016773	nucleotide binding /// galactokinase activity /// protein binding /// ATP binding /// kinase activity /// transferase activity /// phosphotransferase activity, alcohol group as acceptor
CG10936	1	1	FBgn0034253	37000	GO:0007611 /// GO:0008355 /// GO:0006457	learning or memory /// olfactory learning /// protein folding	GO:0005811 /// GO:0005829	lipid particle /// cytosol	GO:0031072 /// GO:0051082	heat shock protein binding /// unfolded protein binding
CG10947	1	1	FBgn0032857	35309	GO:0007269 /// GO:0016192 /// GO:0048193	neurotransmitter secretion /// vesicle-mediated transport /// Golgi vesicle transport	GO:0005886 /// GO:0016020	plasma membrane /// membrane	GO:0005484 /// GO:0005515	SNAP receptor activity /// protein binding
CG10948	1	1	FBgn0036317	39459	GO:0007275 /// GO:0007560 /// GO:0030154 /// GO:0008152 /// GO:0006281	multicellular organismal development /// imaginal disc morphogenesis /// cell differentiation /// metabolic process /// DNA repair	GO:0000785 /// GO:0005634	chromatin /// nucleus	GO:0005515 /// GO:0003677 /// GO:0003994 /// GO:0030350 /// GO:0051539 /// GO:0016829 /// GO:0008270 /// GO:0046872	protein binding /// DNA binding /// aconitate hydratase activity /// iron-responsive element binding /// 4 iron, 4 sulfur cluster binding /// lyase activity /// zinc ion binding /// metal ion binding
CG10962	1	1	FBgn0030073	31824	---	---	---	---	---	---
CG10984	1	1	FBgn0036305	39446	GO:0000212 /// GO:0000915 /// GO:0007110 /// GO:0007111 /// GO:0007112 /// GO:0051225	meiotic spindle organization /// cytokinesis, actomyosin contractile ring assembly /// cytokinesis after meiosis I /// cytokinesis after meiosis II /// male meiosis cytokinesis /// spindle assembly	GO:0016021	integral to membrane	GO:0005515	protein binding
CG10987	1	1	---	---	---	---	---	---	---	---
CG10990	1	1	FBgn0030520	32337	---	---	---	---	---	---
CG11006	1	1	FBgn0027534	39455	GO:0006750 /// GO:0007611 /// GO:0008355 /// GO:0035229 /// GO:0055114	glutathione biosynthetic process /// learning or memory /// olfactory learning /// positive regulation of glutamate-cysteine ligase activity /// oxidation-reduction process	GO:0005829 /// GO:0017109	cytosol /// glutamate-cysteine ligase complex	GO:0004357 /// GO:0016491 /// GO:0016874 /// GO:0019899 /// GO:0030234 /// GO:0035226 /// GO:0005515 /// GO:0004365	glutamate-cysteine ligase activity /// oxidoreductase activity /// ligase activity /// enzyme binding /// enzyme regulator activity /// glutamate-cysteine ligase catalytic subunit binding /// protein binding /// glyceraldehyde-3-phosphate dehydrogenase (phosphorylating) activity
CG11009	1	1	FBgn0036318	39460	GO:0007163 /// GO:0006468	establishment or maintenance of cell polarity /// protein phosphorylation	GO:0016020 /// GO:0016021	membrane /// integral to membrane	GO:0000166 /// GO:0004672 /// GO:0004674 /// GO:0005524 /// GO:0016740 /// GO:0004713	nucleotide binding /// protein kinase activity /// protein serine/threonine kinase activity /// ATP binding /// transferase activity /// protein tyrosine kinase activity
CG11033	1	1	FBgn0037659	41090	---	---	---	---	GO:0005515	protein binding
CG1104	1	1	FBgn0037467	40843	GO:0008152 /// GO:0055114 /// GO:0001666 /// GO:0008340 /// GO:0045454	metabolic process /// oxidation-reduction process /// response to hypoxia /// determination of adult lifespan /// cell redox homeostasis	GO:0005737 /// GO:0005739	cytoplasm /// mitochondrion	GO:0003824 /// GO:0004090 /// GO:0005488 /// GO:0016491 /// GO:0000166 /// GO:0004362 /// GO:0004791 /// GO:0005515 /// GO:0016209 /// GO:0016668 /// GO:0042803 /// GO:0050660 /// GO:0050661	catalytic activity /// carbonyl reductase (NADPH) activity /// binding /// oxidoreductase activity /// nucleotide binding /// glutathione-disulfide reductase activity /// thioredoxin-disulfide reductase activity /// protein binding /// antioxidant activity /// oxidoreductase activity, acting on a sulfur group of donors, NAD or NADP as acceptor /// protein homodimerization activity /// FAD or FADH…
CG11050	1	1	FBgn0031836	33924	---	---	---	---	GO:0005515	protein binding
CG11055	1	1	FBgn0034491	37289	GO:0006406 /// GO:0006417 /// GO:0006810 /// GO:0051028 /// GO:0006955	mRNA export from nucleus /// regulation of translation /// transport /// mRNA transport /// immune response	GO:0005634 /// GO:0005737 /// GO:0005844 /// GO:0016020 /// GO:0016021	nucleus /// cytoplasm /// polysome /// membrane /// integral to membrane	GO:0005515 /// GO:0005164 /// GO:0016787 /// GO:0005524 /// GO:0016887 /// GO:0000166 /// GO:0017111 /// GO:0042624	protein binding /// tumor necrosis factor receptor binding /// hydrolase activity /// ATP binding /// ATPase activity /// nucleotide binding /// nucleoside-triphosphatase activity /// ATPase activity, uncoupled
CG11073	1	1	FBgn0034693	37519	GO:0007275	multicellular organismal development	---	---	GO:0005515	protein binding
CG11092	1	1	FBgn0027537	32350	---	---	---	---	---	---
CG11136	1	1	---	---	---	---	---	---	---	---
CG11138	1	1	FBgn0030400	32205	---	---	---	---	---	---
CG11170	1	1	FBgn0034705	37533	---	---	---	---	---	---
CG11180	1	1	FBgn0034528	37330	---	---	---	---	GO:0003677 /// GO:0005515 /// GO:0042802	DNA binding /// protein binding /// identical protein binding
CG11210	1	1	FBgn0033259	35779	---	---	---	---	---	---
CG11241	1	1	FBgn0037186	40492	GO:0006350 /// GO:0006367 /// GO:0045449	transcription /// transcription initiation from RNA polymerase II promoter /// regulation of transcription	GO:0005634 /// GO:0005672	nucleus /// transcription factor TFIIA complex	GO:0003702 /// GO:0005515	RNA polymerase II transcription factor activity /// protein binding
CG11275	1	1	FBgn0034706	37534	GO:0035071 /// GO:0048102	salivary gland cell autophagic cell death /// autophagic cell death	---	---	---	---
CG11284	1	1	FBgn0030056	31804	---	---	---	---	---	---
CG11299	1	1	FBgn0034897	37755	GO:0015031 /// GO:0055114 /// GO:0006810 /// GO:0055085	protein transport /// oxidation-reduction process /// transport /// transmembrane transport	GO:0005739 /// GO:0016020 /// GO:0031966 /// GO:0016021	mitochondrion /// membrane /// mitochondrial membrane /// integral to membrane	GO:0004497 /// GO:0005506 /// GO:0009055 /// GO:0016491 /// GO:0020037 /// GO:0046872 /// GO:0005488	monooxygenase activity /// iron ion binding /// electron carrier activity /// oxidoreductase activity /// heme binding /// metal ion binding /// binding
CG11347	1	1	FBgn0035542	38543	GO:0007010 /// GO:0016055 /// GO:0030177 /// GO:0007052 /// GO:0007399 /// GO:0007422 /// GO:0006355 /// GO:0006464 /// GO:0007283 /// GO:0007444 /// GO:0007446 /// GO:0007455 /// GO:0008585 /// GO:0030162 /// GO:0045879 /// GO:0048749	cytoskeleton organization /// Wnt receptor signaling pathway /// positive regulation of Wnt receptor signaling pathway /// mitotic spindle organization /// nervous system development /// peripheral nervous system development /// regulation of transcription, DNA-dependent /// protein modification process /// spermatogenesis /// imaginal disc development /// imaginal disc growth /// eye-antennal di…	GO:0005622 /// GO:0000785 /// GO:0005634 /// GO:0005737	intracellular /// chromatin /// nucleus /// cytoplasm	GO:0003779 /// GO:0008270 /// GO:0046872 /// GO:0004842 /// GO:0005515 /// GO:0008233 /// GO:0008234 /// GO:0016787 /// GO:0003723 /// GO:0016874 /// GO:0016881 /// GO:0003677 /// GO:0003700 /// GO:0042802 /// GO:0043565	actin binding /// zinc ion binding /// metal ion binding /// ubiquitin-protein ligase activity /// protein binding /// peptidase activity /// cysteine-type peptidase activity /// hydrolase activity /// RNA binding /// ligase activity /// acid-amino acid ligase activity /// DNA binding /// sequence-specific DNA binding transcription factor activity /// identical protein binding /// sequence-specif…
CG11357	1	1	FBgn0035558	38561	GO:0007619 /// GO:0042810	courtship behavior /// pheromone metabolic process	GO:0016021	integral to membrane	GO:0009922 /// GO:0005515	fatty acid elongase activity /// protein binding
CG11377	1	1	FBgn0031217	33166	---	---	---	---	GO:0005488	binding
CG1139	1	1	FBgn0035300	38264	---	---	---	---	GO:0005515 /// GO:0019211	protein binding /// phosphatase activator activity
CG11391	1	1	FBgn0038732	42353	---	---	---	---	---	---
CG11399	1	1	FBgn0037021	40295	GO:0005975 /// GO:0008152 /// GO:0016051	carbohydrate metabolic process /// metabolic process /// carbohydrate biosynthetic process	GO:0005737	cytoplasm	GO:0004360 /// GO:0005529 /// GO:0008483 /// GO:0016740	glutamine-fructose-6-phosphate transaminase (isomerizing) activity /// sugar binding /// transaminase activity /// transferase activity
CG11438	1	1	FBgn0037164	40469	GO:0006350	transcription	---	---	GO:0003677 /// GO:0003887 /// GO:0016740 /// GO:0016779 /// GO:0000166	DNA binding /// DNA-directed DNA polymerase activity /// transferase activity /// nucleotidyltransferase activity /// nucleotide binding
CG11444	1	1	FBgn0029715	31388	---	---	---	---	---	---
CG11447	1	1	FBgn0038737	42359	---	---	---	---	---	---
CG1146	1	1	FBgn0035346	38313	---	---	---	---	GO:0005515	protein binding
CG11486	1	1	FBgn0035397	38369	GO:0006810 /// GO:0055085 /// GO:0006030 /// GO:0008150 /// GO:0006468 /// GO:0006066 /// GO:0006006 /// GO:0008364 /// GO:0046693 /// GO:0055114 /// GO:0007269 /// GO:0016192 /// GO:0006350 /// GO:0007480 /// GO:0016481 /// GO:0045449 /// GO:0048749 /// GO:0007165 /// GO:0007275 /// GO:0007283 /// GO:0030154	transport /// transmembrane transport /// chitin metabolic process /// biological_process /// protein phosphorylation /// alcohol metabolic process /// glucose metabolic process /// pupal chitin-based cuticle development /// sperm storage /// oxidation-reduction process /// neurotransmitter secretion /// vesicle-mediated transport /// transcription /// imaginal disc-derived leg morphogenesis /// …	GO:0016020 /// GO:0016021 /// GO:0005576 /// GO:0005634 /// GO:0005730 /// GO:0005622 /// GO:0008021	membrane /// integral to membrane /// extracellular region /// nucleus /// nucleolus /// intracellular /// synaptic vesicle	GO:0005215 /// GO:0008061 /// GO:0003674 /// GO:0005488 /// GO:0003676 /// GO:0005515 /// GO:0004672 /// GO:0004674 /// GO:0005524 /// GO:0016740 /// GO:0005549 /// GO:0016614 /// GO:0050660 /// GO:0004344 /// GO:0016491 /// GO:0005544 /// GO:0008270 /// GO:0046872 /// GO:0005085 /// GO:0005096	transporter activity /// chitin binding /// molecular_function /// binding /// nucleic acid binding /// protein binding /// protein kinase activity /// protein serine/threonine kinase activity /// ATP binding /// transferase activity /// odorant binding /// oxidoreductase activity, acting on CH-OH group of donors /// FAD or FADH2 binding /// glucose dehydrogenase activity /// oxidoreductase activ…
CG11490	1	1	FBgn0031233	33184	---	---	---	---	---	---
CG11498	1	1	FBgn0039749	43585	---	---	---	---	---	---
CG11608	1	1	FBgn0038069	41556	GO:0006099 /// GO:0055114	tricarboxylic acid cycle /// oxidation-reduction process	---	---	GO:0009055 /// GO:0016491 /// GO:0051536 /// GO:0000104 /// GO:0005515	electron carrier activity /// oxidoreductase activity /// iron-sulfur cluster binding /// succinate dehydrogenase activity /// protein binding
CG11617	1	1	FBgn0031232	33183	---	---	GO:0005622	intracellular	GO:0008270	zinc ion binding
CG11619	1	1	FBgn0036836	40072	GO:0006685	sphingomyelin catabolic process	---	---	GO:0004767 /// GO:0016787	sphingomyelin phosphodiesterase activity /// hydrolase activity
CG11637	1	1	FBgn0036822	40057	GO:0006955 /// GO:0019731 /// GO:0042742 /// GO:0045087 /// GO:0050829 /// GO:0050830	immune response /// antibacterial humoral response /// defense response to bacterium /// innate immune response /// defense response to Gram-negative bacterium /// defense response to Gram-positive bacterium	GO:0005576 /// GO:0005615	extracellular region /// extracellular space	GO:0003674	molecular_function
CG11652	1	1	FBgn0036194	39317	GO:0006955 /// GO:0006979 /// GO:0009408 /// GO:0009411 /// GO:0045087	immune response /// response to oxidative stress /// response to heat /// response to UV /// innate immune response	GO:0005576 /// GO:0005615	extracellular region /// extracellular space	GO:0003674 /// GO:0005515	molecular_function /// protein binding
CG11655	1	1	FBgn0030638	32472	---	---	---	---	---	---
CG11656	1	1	FBgn0038109	41600	---	---	---	---	GO:0016747 /// GO:0008415 /// GO:0016740	transferase activity, transferring acyl groups other than amino-acyl groups /// acyltransferase activity /// transferase activity
CG11658	1	1	FBgn0036196	39319	GO:0006813 /// GO:0006810 /// GO:0006811 /// GO:0006955 /// GO:0006979 /// GO:0009408 /// GO:0009617 /// GO:0045087 /// GO:0007165	potassium ion transport /// transport /// ion transport /// immune response /// response to oxidative stress /// response to heat /// response to bacterium /// innate immune response /// signal transduction	GO:0008076 /// GO:0016020 /// GO:0005886 /// GO:0016021 /// GO:0030054 /// GO:0045202 /// GO:0045211 /// GO:0005576 /// GO:0005615 /// GO:0005622	voltage-gated potassium channel complex /// membrane /// plasma membrane /// integral to membrane /// cell junction /// synapse /// postsynaptic membrane /// extracellular region /// extracellular space /// intracellular	GO:0005249 /// GO:0005515 /// GO:0004872 /// GO:0004970 /// GO:0005216 /// GO:0005234 /// GO:0003674	voltage-gated potassium channel activity /// protein binding /// receptor activity /// ionotropic glutamate receptor activity /// ion channel activity /// extracellular-glutamate-gated ion channel activity /// molecular_function
CG11686	1	1	FBgn0040551	50024	GO:0007498	mesoderm development	---	---	GO:0005515	protein binding
CG11727	1	1	FBgn0030299	32088	---	---	---	---	---	---
CG11739	1	1	FBgn0037239	40552	GO:0006355 /// GO:0000122 /// GO:0007165 /// GO:0007616 /// GO:0007617 /// GO:0007619 /// GO:0007620 /// GO:0007622 /// GO:0007623 /// GO:0008062 /// GO:0009266 /// GO:0009416 /// GO:0009649 /// GO:0042745 /// GO:0043153 /// GO:0045187 /// GO:0045433 /// GO:0045475 /// GO:0048148 /// GO:0048511 /// GO:0006508 /// GO:0030163	regulation of transcription, DNA-dependent /// negative regulation of transcription from RNA polymerase II promoter /// signal transduction /// long-term memory /// mating behavior /// courtship behavior /// copulation /// rhythmic behavior /// circadian rhythm /// eclosion rhythm /// response to temperature stimulus /// response to light stimulus /// entrainment of circadian clock /// circadian …	GO:0005634 /// GO:0005737 /// GO:0048471 /// GO:0005575 /// GO:0016020 /// GO:0016021	nucleus /// cytoplasm /// perinuclear region of cytoplasm /// cellular_component /// membrane /// integral to membrane	GO:0003712 /// GO:0003714 /// GO:0004871 /// GO:0005515 /// GO:0046982 /// GO:0003674 /// GO:0000166 /// GO:0004222 /// GO:0005524 /// GO:0017111 /// GO:0042624 /// GO:0008270	transcription cofactor activity /// transcription corepressor activity /// signal transducer activity /// protein binding /// protein heterodimerization activity /// molecular_function /// nucleotide binding /// metalloendopeptidase activity /// ATP binding /// nucleoside-triphosphatase activity /// ATPase activity, uncoupled /// zinc ion binding
CG11788	1	1	FBgn0034495	37295	GO:0006911	phagocytosis, engulfment	---	---	GO:0005515	protein binding
CG11791	1	1	FBgn0039266	43000	---	---	---	---	---	---
CG11815	1	1	FBgn0035299	38263	GO:0032313 /// GO:0033627	regulation of Rab GTPase activity /// cell adhesion mediated by integrin	GO:0005622 /// GO:0009986	intracellular /// cell surface	GO:0005097 /// GO:0005178	Rab GTPase activator activity /// integrin binding
CG11870	1	1	FBgn0037804	41256	GO:0055114 /// GO:0006810	oxidation-reduction process /// transport	GO:0005739 /// GO:0016020 /// GO:0016021	mitochondrion /// membrane /// integral to membrane	GO:0005515 /// GO:0005488 /// GO:0003954 /// GO:0008137 /// GO:0016491	protein binding /// binding /// NADH dehydrogenase activity /// NADH dehydrogenase (ubiquinone) activity /// oxidoreductase activity
CG11873	1	1	FBgn0039633	43435	---	---	---	---	---	---
CG11880	1	1	FBgn0039637	43440	---	---	---	---	---	---
CG11883	1	1	FBgn0033538	36121	GO:0051603 /// GO:0006412	proteolysis involved in cellular protein catabolic process /// translation	GO:0005839 /// GO:0005622 /// GO:0005840	proteasome core complex /// intracellular /// ribosome	GO:0004298 /// GO:0016787 /// GO:0003735 /// GO:0005515	threonine-type endopeptidase activity /// hydrolase activity /// structural constituent of ribosome /// protein binding
CG11905	1	1	FBgn0036678	39895	GO:0030041 /// GO:0046330 /// GO:0006355 /// GO:0007165 /// GO:0007318 /// GO:0008103 /// GO:0045451 /// GO:0007186 /// GO:0007608 /// GO:0050896 /// GO:0006334	actin filament polymerization /// positive regulation of JNK cascade /// regulation of transcription, DNA-dependent /// signal transduction /// pole plasm protein localization /// oocyte microtubule cytoskeleton polarization /// pole plasm oskar mRNA localization /// G-protein coupled receptor protein signaling pathway /// sensory perception of smell /// response to stimulus /// nucleosome assemb…	GO:0005635 /// GO:0005737 /// GO:0005622 /// GO:0005634 /// GO:0005886 /// GO:0016020 /// GO:0016021	nuclear envelope /// cytoplasm /// intracellular /// nucleus /// plasma membrane /// membrane /// integral to membrane	GO:0005515 /// GO:0003700 /// GO:0004871 /// GO:0008415 /// GO:0008458 /// GO:0016740 /// GO:0003676 /// GO:0004527 /// GO:0003677 /// GO:0043565 /// GO:0004872 /// GO:0004930 /// GO:0004984 /// GO:0005549	protein binding /// sequence-specific DNA binding transcription factor activity /// signal transducer activity /// acyltransferase activity /// carnitine O-octanoyltransferase activity /// transferase activity /// nucleic acid binding /// exonuclease activity /// DNA binding /// sequence-specific DNA binding /// receptor activity /// G-protein coupled receptor activity /// olfactory receptor acti…
CG11961	1	1	FBgn0034436	37221	GO:0007399	nervous system development	---	---	GO:0000166 /// GO:0003676 /// GO:0005198	nucleotide binding /// nucleic acid binding /// structural molecule activity
CG11964	1	1	FBgn0037644	41068	---	---	---	---	---	---
CG11966	1	1	FBgn0037645	41069	GO:0007165	signal transduction	GO:0016021	integral to membrane	GO:0004252 /// GO:0005509 /// GO:0016787	serine-type endopeptidase activity /// calcium ion binding /// hydrolase activity
CG11983	1	1	FBgn0037654	41081	GO:0045454	cell redox homeostasis	---	---	GO:0003756 /// GO:0016853	protein disulfide isomerase activity /// isomerase activity
CG11984	1	1	FBgn0037655	41082	GO:0007517 /// GO:0048813 /// GO:0055085 /// GO:0006810 /// GO:0016058	muscle organ development /// dendrite morphogenesis /// transmembrane transport /// transport /// maintenance of membrane potential in photoreceptor cell by rhodopsin mediated signaling	GO:0005829 /// GO:0016021	cytosol /// integral to membrane	GO:0005515 /// GO:0005215 /// GO:0005246	protein binding /// transporter activity /// calcium channel regulator activity
CG12004	1	1	FBgn0035236	38185	GO:0008150	biological_process	GO:0005575	cellular_component	GO:0003674 /// GO:0005515	molecular_function /// protein binding
CG12026	1	1	FBgn0035289	38251	GO:0008152 /// GO:0055114	metabolic process /// oxidation-reduction process	---	---	GO:0003824 /// GO:0005488 /// GO:0005515 /// GO:0016491	catalytic activity /// binding /// protein binding /// oxidoreductase activity
CG12029	1	1	FBgn0035454	38436	---	---	---	---	---	---
CG12054	1	1	FBgn0039831	43694	---	---	---	---	---	---
CG12063	1	1	FBgn0039851	43715	---	---	---	---	---	---
CG12065	1	1	FBgn0030052	31798	---	---	---	---	---	---
CG12075	1	1	FBgn0030065	31815	---	---	---	---	---	---
CG12112	1	1	FBgn0030048	31794	---	---	---	---	---	---
CG12134	1	1	FBgn0033471	36038	GO:0006814	sodium ion transport	GO:0016020	membrane	GO:0005515 /// GO:0005272	protein binding /// sodium channel activity
CG12163	1	1	FBgn0260462	40628	GO:0000712 /// GO:0006259 /// GO:0006281 /// GO:0006289 /// GO:0006298 /// GO:0006302 /// GO:0006310 /// GO:0006974 /// GO:0007126 /// GO:0007131 /// GO:0016321 /// GO:0045132 /// GO:0006350 /// GO:0008150 /// GO:0016568 /// GO:0034720 /// GO:0045449 /// GO:0045892 /// GO:0055114 /// GO:0070544	resolution of meiotic recombination intermediates /// DNA metabolic process /// DNA repair /// nucleotide-excision repair /// mismatch repair /// double-strand break repair /// DNA recombination /// response to DNA damage stimulus /// meiosis /// reciprocal meiotic recombination /// female meiosis chromosome segregation /// meiotic chromosome segregation /// transcription /// biological_process /…	GO:0005634 /// GO:0043234 /// GO:0005575	nucleus /// protein complex /// cellular_component	GO:0003676 /// GO:0003677 /// GO:0004518 /// GO:0004519 /// GO:0005515 /// GO:0016787 /// GO:0046982 /// GO:0003674 /// GO:0005506 /// GO:0016491 /// GO:0016702 /// GO:0016706 /// GO:0032453 /// GO:0046872 /// GO:0051864	nucleic acid binding /// DNA binding /// nuclease activity /// endonuclease activity /// protein binding /// hydrolase activity /// protein heterodimerization activity /// molecular_function /// iron ion binding /// oxidoreductase activity /// oxidoreductase activity, acting on single donors with incorporation of molecular oxygen, incorporation of two atoms of oxygen /// oxidoreductase activity, …
CG12206	1	1	FBgn0029662	31316	---	---	---	---	---	---
CG12207	1	1	FBgn0038220	41738	---	---	---	---	---	---
CG12214	1	1	FBgn0033495	36072	GO:0006810 /// GO:0006811 /// GO:0006814	transport /// ion transport /// sodium ion transport	GO:0016020 /// GO:0016021	membrane /// integral to membrane	GO:0005515 /// GO:0008270 /// GO:0046872 /// GO:0005216 /// GO:0005272	protein binding /// zinc ion binding /// metal ion binding /// ion channel activity /// sodium channel activity
CG1236	1	1	FBgn0037370	40708	GO:0007304 /// GO:0007305 /// GO:0007362	chorion-containing eggshell formation /// vitelline membrane formation involved in chorion-containing eggshell formation /// terminal region determination	GO:0009897	external side of plasma membrane	---	---
CG12384	1	1	FBgn0033624	36224	---	---	GO:0005622	intracellular	GO:0003676 /// GO:0008270 /// GO:0003677	nucleic acid binding /// zinc ion binding /// DNA binding
CG12413	1	1	FBgn0039588	43382	---	---	---	---	---	---
CG12424	1	1	FBgn0033987	36673	---	---	---	---	GO:0005525 /// GO:0000166 /// GO:0003924 /// GO:0005515	GTP binding /// nucleotide binding /// GTPase activity /// protein binding
CG12535	1	1	FBgn0029657	31311	---	---	---	---	---	---
CG12581	1	1	FBgn0037213	40522	---	---	---	---	GO:0016740	transferase activity
CG12698	1	1	FBgn0030721	32570	---	---	---	---	---	---
CG12703	1	1	FBgn0031069	32992	---	---	---	---	---	---
CG12708	1	1	FBgn0030666	32502	---	---	---	---	---	---
CG12730	1	1	FBgn0029771	31466	---	---	---	---	---	---
CG12769	1	1	FBgn0033252	35770	GO:0007219 /// GO:0007411 /// GO:0007412 /// GO:0007476 /// GO:0008345 /// GO:0010553 /// GO:0045570 /// GO:0048190	Notch signaling pathway /// axon guidance /// axon target recognition /// imaginal disc-derived wing morphogenesis /// larval locomotory behavior /// negative regulation of gene-specific transcription from RNA polymerase II promoter /// regulation of imaginal disc growth /// wing disc dorsal/ventral pattern formation	GO:0016020 /// GO:0016021 /// GO:0005634 /// GO:0005622	membrane /// integral to membrane /// nucleus /// intracellular	GO:0004175 /// GO:0008270 /// GO:0031177	endopeptidase activity /// zinc ion binding /// phosphopantetheine binding
CG12849	1	1	FBgn0035068	37971	---	---	---	---	GO:0003677 /// GO:0005515 /// GO:0031072	DNA binding /// protein binding /// heat shock protein binding
CG12975	1	1	FBgn0037061	40343	---	---	---	---	---	---
CG12991	1	1	FBgn0030847	32734	---	---	---	---	---	---
CG13085	1	1	FBgn0032780	35219	---	---	---	---	---	---
CG13086	1	1	FBgn0032770	35208	GO:0006810	transport	GO:0005622	intracellular	GO:0005215	transporter activity
CG13101	1	1	FBgn0032084	34221	---	---	---	---	GO:0005515	protein binding
CG13130	1	1	FBgn0040965	50439	---	---	---	---	GO:0005515 /// GO:0032027	protein binding /// myosin light chain binding
CG13188	1	1	FBgn0033668	36276	GO:0006468 /// GO:0006511 /// GO:0051603	protein phosphorylation /// ubiquitin-dependent protein catabolic process /// proteolysis involved in cellular protein catabolic process	GO:0005956 /// GO:0000502 /// GO:0005634 /// GO:0005737 /// GO:0005839 /// GO:0019773	protein kinase CK2 complex /// proteasome complex /// nucleus /// cytoplasm /// proteasome core complex /// proteasome core complex, alpha-subunit complex	GO:0004672 /// GO:0019887 /// GO:0004175 /// GO:0004298 /// GO:0008233 /// GO:0016787	protein kinase activity /// protein kinase regulator activity /// endopeptidase activity /// threonine-type endopeptidase activity /// peptidase activity /// hydrolase activity
CG13204	1	1	FBgn0033627	36227	GO:0006518 /// GO:0006584 /// GO:0009987 /// GO:0055114	peptide metabolic process /// catecholamine metabolic process /// cellular process /// oxidation-reduction process	GO:0005576 /// GO:0016020	extracellular region /// membrane	GO:0003824 /// GO:0004497 /// GO:0004500 /// GO:0004504 /// GO:0005507 /// GO:0005515 /// GO:0016491 /// GO:0046872 /// GO:0008270	catalytic activity /// monooxygenase activity /// dopamine beta-monooxygenase activity /// peptidylglycine monooxygenase activity /// copper ion binding /// protein binding /// oxidoreductase activity /// metal ion binding /// zinc ion binding
CG13252	1	1	FBgn0037016	40289	---	---	GO:0005856	cytoskeleton	GO:0005488	binding
CG13280	1	1	FBgn0032609	35015	GO:0006612 /// GO:0006888 /// GO:0016055 /// GO:0032799 /// GO:0048477 /// GO:0048728	protein targeting to membrane /// ER to Golgi vesicle-mediated transport /// Wnt receptor signaling pathway /// low-density lipoprotein receptor metabolic process /// oogenesis /// proboscis development	GO:0005737 /// GO:0005783 /// GO:0005788 /// GO:0045177	cytoplasm /// endoplasmic reticulum /// endoplasmic reticulum lumen /// apical part of cell	---	---
CG13334	1	1	FBgn0033856	36510	---	---	---	---	---	---
CG13366	1	1	FBgn0025633	31004	---	---	---	---	---	---
CG13377	1	1	FBgn0261446	30972	---	---	---	---	---	---
CG13430	1	1	FBgn0034518	3772580	GO:0006030	chitin metabolic process	GO:0005576	extracellular region	GO:0008061	chitin binding
CG1347	1	1	FBgn0037363	40700	GO:0008152	metabolic process	---	---	GO:0003824 /// GO:0005488 /// GO:0005515	catalytic activity /// binding /// protein binding
CG13501	1	1	FBgn0034684	37510	GO:0007165 /// GO:0045087	signal transduction /// innate immune response	GO:0016020 /// GO:0016021 /// GO:0031224	membrane /// integral to membrane /// intrinsic to membrane	GO:0004888 /// GO:0005515	transmembrane receptor activity /// protein binding
CG13506	1	1	FBgn0034723	37556	GO:0006029 /// GO:0006507 /// GO:0016055 /// GO:0030178 /// GO:0048076 /// GO:0048190	proteoglycan metabolic process /// GPI anchor release /// Wnt receptor signaling pathway /// negative regulation of Wnt receptor signaling pathway /// regulation of compound eye pigmentation /// wing disc dorsal/ventral pattern formation	GO:0005615	extracellular space	---	---
CG13585	1	1	FBgn0035020	37918	GO:0009072 /// GO:0055114 /// GO:0031144	aromatic amino acid family metabolic process /// oxidation-reduction process /// proteasome localization	GO:0031965	nuclear membrane	GO:0003868 /// GO:0016491 /// GO:0005515	4-hydroxyphenylpyruvate dioxygenase activity /// oxidoreductase activity /// protein binding
CG13604	1	1	FBgn0039137	42840	---	---	---	---	---	---
CG13624	1	1	FBgn0039209	42930	---	---	---	---	---	---
CG13631	1	1	FBgn0040600	50073	---	---	---	---	---	---
CG13654	1	1	FBgn0039290	43028	---	---	---	---	---	---
CG13698	1	1	FBgn0036773	40000	GO:0006727 /// GO:0006856 /// GO:0008057	ommochrome biosynthetic process /// eye pigment precursor transport /// eye pigment granule organization	---	---	---	---
CG13741	1	1	FBgn0033374	35919	---	---	---	---	---	---
CG13784	1	1	FBgn0031897	34003	GO:0006629	lipid metabolic process	---	---	GO:0016787 /// GO:0004806	hydrolase activity /// triglyceride lipase activity
CG13800	1	1	FBgn0035338	38305	---	---	---	---	---	---
CG13893	1	1	FBgn0035146	38074	---	---	---	---	---	---
CG13894	1	1	FBgn0035157	38086	---	---	---	---	---	---
CG13896	1	1	FBgn0035159	38089	---	---	---	---	---	---
CG13912	1	1	FBgn0035186	38120	---	---	---	---	---	---
CG13921	1	1	FBgn0035267	38222	GO:0001838 /// GO:0006035 /// GO:0007424 /// GO:0007443 /// GO:0008362 /// GO:0035158 /// GO:0035159	embryonic epithelial tube formation /// cuticle chitin biosynthetic process /// open tracheal system development /// Malpighian tubule morphogenesis /// chitin-based embryonic cuticle biosynthetic process /// regulation of tube diameter, open tracheal system /// regulation of tube length, open tracheal system	---	---	GO:0004100 /// GO:0016740 /// GO:0016757 /// GO:0016758	chitin synthase activity /// transferase activity /// transferase activity, transferring glycosyl groups /// transferase activity, transferring hexosyl groups
CG13966	1	1	FBgn0032838	35284	GO:0009166 /// GO:0007525 /// GO:0032312 /// GO:0006355	nucleotide catabolic process /// somatic muscle development /// regulation of ARF GTPase activity /// regulation of transcription, DNA-dependent	GO:0005737 /// GO:0031252	cytoplasm /// cell leading edge	GO:0008253 /// GO:0016787 /// GO:0005515 /// GO:0008060 /// GO:0008270 /// GO:0003700 /// GO:0043565	5'-nucleotidase activity /// hydrolase activity /// protein binding /// ARF GTPase activator activity /// zinc ion binding /// sequence-specific DNA binding transcription factor activity /// sequence-specific DNA binding
CG1399	1	1	FBgn0033212	35715	GO:0006897 /// GO:0007264 /// GO:0015031 /// GO:0006886 /// GO:0006913 /// GO:0007165 /// GO:0006342 /// GO:0006396 /// GO:0016246 /// GO:0030422 /// GO:0030423 /// GO:0033227 /// GO:0035087 /// GO:0051607 /// GO:0006810 /// GO:0055085	endocytosis /// small GTPase mediated signal transduction /// protein transport /// intracellular protein transport /// nucleocytoplasmic transport /// signal transduction /// chromatin silencing /// RNA processing /// RNA interference /// production of siRNA involved in RNA interference /// targeting of mRNA for destruction involved in RNA interference /// dsRNA transport /// siRNA loading onto …	GO:0005622 /// GO:0005634 /// GO:0005737 /// GO:0016020 /// GO:0016021	intracellular /// nucleus /// cytoplasm /// membrane /// integral to membrane	GO:0000166 /// GO:0005525 /// GO:0003924 /// GO:0005515 /// GO:0003676 /// GO:0003723 /// GO:0003725 /// GO:0004386 /// GO:0004525 /// GO:0005524 /// GO:0008026 /// GO:0016787 /// GO:0042624 /// GO:0003677 /// GO:0005215 /// GO:0022891	nucleotide binding /// GTP binding /// GTPase activity /// protein binding /// nucleic acid binding /// RNA binding /// double-stranded RNA binding /// helicase activity /// ribonuclease III activity /// ATP binding /// ATP-dependent helicase activity /// hydrolase activity /// ATPase activity, uncoupled /// DNA binding /// transporter activity /// substrate-specific transmembrane transporter act…
CG14060	1	1	---	---	---	---	---	---	---	---
CG14100	1	1	FBgn0036889	40132	---	---	---	---	---	---
CG14149	1	1	FBgn0036105	39219	---	---	---	---	---	---
CG14160	1	1	FBgn0036066	39177	GO:0006398 /// GO:0006810 /// GO:0006888 /// GO:0006891 /// GO:0015031 /// GO:0016192 /// GO:0006886	histone mRNA 3'-end processing /// transport /// ER to Golgi vesicle-mediated transport /// intra-Golgi vesicle-mediated transport /// protein transport /// vesicle-mediated transport /// intracellular protein transport	GO:0005847 /// GO:0000138 /// GO:0000139 /// GO:0005794 /// GO:0016020 /// GO:0016021	mRNA cleavage and polyadenylation specificity factor complex /// Golgi trans cisterna /// Golgi membrane /// Golgi apparatus /// membrane /// integral to membrane	GO:0005515 /// GO:0016787	protein binding /// hydrolase activity
CG14186	1	1	FBgn0036935	40196	---	---	---	---	---	---
CG14207	1	1	FBgn0031037	32955	---	---	---	---	---	---
CG14253	1	1	FBgn0039467	43243	---	---	---	---	---	---
CG14257	1	1	FBgn0039479	43257	---	---	---	---	---	---
CG1427	1	1	FBgn0037347	40681	GO:0006508	proteolysis	GO:0005578 /// GO:0031012	proteinaceous extracellular matrix /// extracellular matrix	GO:0004222 /// GO:0008233 /// GO:0008237 /// GO:0008270 /// GO:0016787 /// GO:0046872	metalloendopeptidase activity /// peptidase activity /// metallopeptidase activity /// zinc ion binding /// hydrolase activity /// metal ion binding
CG14309	1	1	FBgn0038611	42212	---	---	---	---	---	---
CG14321	1	1	FBgn0038540	42134	---	---	---	---	---	---
CG14351	1	1	---	---	---	---	---	---	---	---
CG1440	1	1	FBgn0030038	31776	---	---	---	---	---	---
CG14425	1	1	FBgn0029933	3771983	---	---	---	---	---	---
CG14439	1	1	FBgn0029898	31614	---	---	---	---	---	---
CG14441	1	1	FBgn0029895	31611	---	---	---	---	---	---
CG14464	1	1	FBgn0033000	3355132	GO:0006511 /// GO:0007399	ubiquitin-dependent protein catabolic process /// nervous system development	---	---	GO:0004221 /// GO:0008233 /// GO:0008234 /// GO:0016787	ubiquitin thiolesterase activity /// peptidase activity /// cysteine-type peptidase activity /// hydrolase activity
CG14471	1	1	FBgn0033049	35525	GO:0006281 /// GO:0006289 /// GO:0007131	DNA repair /// nucleotide-excision repair /// reciprocal meiotic recombination	GO:0005634 /// GO:0043234	nucleus /// protein complex	GO:0003684 /// GO:0004519 /// GO:0005515 /// GO:0046982	damaged DNA binding /// endonuclease activity /// protein binding /// protein heterodimerization activity
CG14478	1	1	FBgn0028953	36964	GO:0006350 /// GO:0006355 /// GO:0007420 /// GO:0007422 /// GO:0007425 /// GO:0008045 /// GO:0035284 /// GO:0045449 /// GO:0048813	transcription /// regulation of transcription, DNA-dependent /// brain development /// peripheral nervous system development /// epithelial cell fate determination, open tracheal system /// motor axon guidance /// brain segmentation /// regulation of transcription /// dendrite morphogenesis	GO:0005634	nucleus	GO:0005515 /// GO:0003677 /// GO:0003700 /// GO:0030528 /// GO:0043565	protein binding /// DNA binding /// sequence-specific DNA binding transcription factor activity /// transcription regulator activity /// sequence-specific DNA binding
CG14479	1	1	FBgn0034228	36971	GO:0007052 /// GO:0007059 /// GO:0007080	mitotic spindle organization /// chromosome segregation /// mitotic metaphase plate congression	GO:0000776 /// GO:0031262	kinetochore /// Ndc80 complex	---	---
CG14482	1	1	FBgn0034245	36991	GO:0007269 /// GO:0016082	neurotransmitter secretion /// synaptic vesicle priming	GO:0008021	synaptic vesicle	GO:0005515	protein binding
CG14502	1	1	FBgn0034321	37092	GO:0008152 /// GO:0055114	metabolic process /// oxidation-reduction process	GO:0005622 /// GO:0005737	intracellular /// cytoplasm	GO:0005515 /// GO:0008270 /// GO:0046872 /// GO:0042802 /// GO:0004364 /// GO:0004734 /// GO:0016491 /// GO:0016740 /// GO:0016782 /// GO:0045174	protein binding /// zinc ion binding /// metal ion binding /// identical protein binding /// glutathione transferase activity /// pyrimidodiazepine synthase activity /// oxidoreductase activity /// transferase activity /// transferase activity, transferring sulfur-containing groups /// glutathione dehydrogenase (ascorbate) activity
CG14505	1	1	FBgn0034327	37098	GO:0008152 /// GO:0055114	metabolic process /// oxidation-reduction process	---	---	GO:0003995 /// GO:0008470 /// GO:0016491 /// GO:0016627 /// GO:0050660	acyl-CoA dehydrogenase activity /// isovaleryl-CoA dehydrogenase activity /// oxidoreductase activity /// oxidoreductase activity, acting on the CH-CH group of donors /// FAD or FADH2 binding
CG14598	1	1	FBgn0037503	40893	GO:0007264 /// GO:0015031 /// GO:0006886	small GTPase mediated signal transduction /// protein transport /// intracellular protein transport	GO:0005622	intracellular	GO:0000166 /// GO:0005525	nucleotide binding /// GTP binding
CG14619	1	1	FBgn0031187	33132	---	---	---	---	---	---
CG14656	1	1	---	---	---	---	---	---	---	---
CG14681	1	1	FBgn0037820	3772559	GO:0006470 /// GO:0008150	protein dephosphorylation /// biological_process	GO:0005575 /// GO:0016020 /// GO:0016021	cellular_component /// membrane /// integral to membrane	GO:0004721 /// GO:0004722 /// GO:0005515 /// GO:0016787 /// GO:0046872 /// GO:0003674 /// GO:0008146	phosphoprotein phosphatase activity /// protein serine/threonine phosphatase activity /// protein binding /// hydrolase activity /// metal ion binding /// molecular_function /// sulfotransferase activity
CG14688	1	1	FBgn0037819	41275	GO:0000381	regulation of alternative nuclear mRNA splicing, via spliceosome	GO:0005634	nucleus	GO:0000166 /// GO:0003676 /// GO:0004386 /// GO:0005524 /// GO:0008026 /// GO:0016787 /// GO:0016740 /// GO:0016779 /// GO:0042624	nucleotide binding /// nucleic acid binding /// helicase activity /// ATP binding /// ATP-dependent helicase activity /// hydrolase activity /// transferase activity /// nucleotidyltransferase activity /// ATPase activity, uncoupled
CG14710	1	1	FBgn0037920	41393	---	---	---	---	---	---
CG14795	1	1	FBgn0025393	31109	---	---	---	---	---	---
CG14801	1	1	---	---	---	---	---	---	---	---
CG14830	1	1	FBgn0035755	38800	---	---	---	---	GO:0005515	protein binding
CG14869	1	1	FBgn0038341	41887	---	---	---	---	---	---
CG14903	1	1	FBgn0038446	42014	---	---	---	---	---	---
CG14905	1	1	FBgn0038452	42024	---	---	---	---	---	---
CG14959	1	1	---	---	---	---	---	---	---	---
CG14962	1	1	FBgn0035407	38381	GO:0043687 /// GO:0051246	post-translational protein modification /// regulation of protein metabolic process	---	---	GO:0000166 /// GO:0004842 /// GO:0005515 /// GO:0005524 /// GO:0016874 /// GO:0019787	nucleotide binding /// ubiquitin-protein ligase activity /// protein binding /// ATP binding /// ligase activity /// small conjugating protein ligase activity
CG14966	1	1	FBgn0035415	38390	---	---	---	---	GO:0005515	protein binding
CG14968	1	1	FBgn0035431	38406	GO:0055114	oxidation-reduction process	---	---	GO:0008106 /// GO:0016491 /// GO:0003998 /// GO:0005515 /// GO:0016787 /// GO:0031177	alcohol dehydrogenase (NADP+) activity /// oxidoreductase activity /// acylphosphatase activity /// protein binding /// hydrolase activity /// phosphopantetheine binding
CG14984	1	1	FBgn0035480	38467	GO:0006508	proteolysis	---	---	GO:0003824 /// GO:0004252 /// GO:0016787	catalytic activity /// serine-type endopeptidase activity /// hydrolase activity
CG14997	1	1	FBgn0035515	38514	GO:0006559 /// GO:0006572 /// GO:0009072	L-phenylalanine catabolic process /// tyrosine catabolic process /// aromatic amino acid family metabolic process	GO:0005737 /// GO:0005622	cytoplasm /// intracellular	GO:0003824 /// GO:0005515 /// GO:0016034 /// GO:0016853 /// GO:0003676 /// GO:0003677 /// GO:0008270 /// GO:0005524	catalytic activity /// protein binding /// maleylacetoacetate isomerase activity /// isomerase activity /// nucleic acid binding /// DNA binding /// zinc ion binding /// ATP binding
CG15025	1	1	FBgn0038709	42328	---	---	---	---	---	---
CG15048	1	1	FBgn0030935	32842	---	---	---	---	---	---
CG15072	1	1	FBgn0034376	37152	GO:0008615 /// GO:0000910 /// GO:0007018 /// GO:0007052 /// GO:0007059 /// GO:0007060 /// GO:0016346 /// GO:0031134 /// GO:0046785 /// GO:0051225 /// GO:0051299	pyridoxine biosynthetic process /// cytokinesis /// microtubule-based movement /// mitotic spindle organization /// chromosome segregation /// male meiosis chromosome segregation /// male meiotic chromosome movement towards spindle pole /// sister chromatid biorientation /// microtubule polymerization /// spindle assembly /// centrosome separation	GO:0005634 /// GO:0005737 /// GO:0005871 /// GO:0005874 /// GO:0005875	nucleus /// cytoplasm /// kinesin complex /// microtubule /// microtubule associated complex	GO:0008478 /// GO:0000166 /// GO:0003774 /// GO:0003777 /// GO:0005524	pyridoxal kinase activity /// nucleotide binding /// motor activity /// microtubule motor activity /// ATP binding
CG15083	1	1	FBgn0034399	37175	GO:0006030	chitin metabolic process	GO:0005576	extracellular region	GO:0008061	chitin binding
CG15098	1	1	FBgn0034398	37174	---	---	---	---	GO:0005515	protein binding
CG15118	1	1	FBgn0034418	37199	GO:0006810 /// GO:0006820 /// GO:0008286 /// GO:0008284 /// GO:0008361 /// GO:0030307 /// GO:0030536 /// GO:0040007 /// GO:0040008 /// GO:0040014 /// GO:0040018 /// GO:0046620 /// GO:0060250	transport /// anion transport /// insulin receptor signaling pathway /// positive regulation of cell proliferation /// regulation of cell size /// positive regulation of cell growth /// larval feeding behavior /// growth /// regulation of growth /// regulation of multicellular organism growth /// positive regulation of multicellular organism growth /// regulation of organ growth /// germ-line ste…	GO:0016020 /// GO:0016021 /// GO:0005576	membrane /// integral to membrane /// extracellular region	GO:0005215 /// GO:0005452 /// GO:0008509 /// GO:0005515 /// GO:0005158 /// GO:0005179 /// GO:0008083	transporter activity /// inorganic anion exchanger activity /// anion transmembrane transporter activity /// protein binding /// insulin receptor binding /// hormone activity /// growth factor activity
CG1518	1	1	FBgn0031149	33082	---	---	---	---	---	---
CG15234	1	1	FBgn0040673	50146	---	---	---	---	---	---
CG15269	1	1	FBgn0028878	34887	---	---	---	---	---	---
CG15279	1	1	FBgn0028886	34863	---	---	---	---	---	---
CG1530	1	1	---	---	---	---	---	---	---	---
CG15309	1	1	FBgn0030183	31949	---	---	---	---	---	---
CG15314	1	1	FBgn0030172	31936	---	---	---	---	---	---
CG15321	1	1	---	---	---	---	---	---	---	---
CG15358	1	1	FBgn0031373	33366	GO:0007052	mitotic spindle organization	---	---	GO:0005515	protein binding
CG15390	1	1	FBgn0031419	33422	GO:0007154	cell communication	---	---	GO:0005515 /// GO:0035091	protein binding /// phosphoinositide binding
CG15434	1	1	FBgn0040705	50178	GO:0006810 /// GO:0006887 /// GO:0007030 /// GO:0009306 /// GO:0015031 /// GO:0016192	transport /// exocytosis /// Golgi organization /// protein secretion /// protein transport /// vesicle-mediated transport	GO:0000139 /// GO:0005794 /// GO:0016020 /// GO:0016021	Golgi membrane /// Golgi apparatus /// membrane /// integral to membrane	GO:0008565	protein transporter activity
CG15440	1	1	FBgn0031607	33652	---	---	---	---	GO:0005515	protein binding
CG15517	1	1	FBgn0039718	43537	---	---	---	---	---	---
CG15536	1	1	FBgn0039766	43610	---	---	---	---	---	---
CG15561	1	1	FBgn0039829	43692	---	---	---	---	---	---
CG15684	1	1	---	---	---	---	---	---	---	---
CG15717	1	1	FBgn0030451	32262	---	---	---	---	---	---
CG15742	1	1	FBgn0030462	32276	---	---	---	---	---	---
CG15816	1	1	---	---	---	---	---	---	---	---
CG15822	1	1	FBgn0035308	38273	GO:0016322 /// GO:0016568 /// GO:0006348 /// GO:0016573	neuron remodeling /// chromatin modification /// chromatin silencing at telomere /// histone acetylation	GO:0005634	nucleus	GO:0000166 /// GO:0005524 /// GO:0016787 /// GO:0017111 /// GO:0042624 /// GO:0004402 /// GO:0005515 /// GO:0008415 /// GO:0016740	nucleotide binding /// ATP binding /// hydrolase activity /// nucleoside-triphosphatase activity /// ATPase activity, uncoupled /// histone acetyltransferase activity /// protein binding /// acyltransferase activity /// transferase activity
CG1599	1	1	FBgn0033452	36015	---	---	---	---	---	---
CG1600	1	1	FBgn0033188	35687	GO:0008152 /// GO:0008150 /// GO:0009451 /// GO:0009116 /// GO:0016310	metabolic process /// biological_process /// RNA modification /// nucleoside metabolic process /// phosphorylation	GO:0005575 /// GO:0016020 /// GO:0016021	cellular_component /// membrane /// integral to membrane	GO:0004849 /// GO:0005524 /// GO:0016773 /// GO:0016740 /// GO:0000166 /// GO:0017111 /// GO:0016301 /// GO:0003674 /// GO:0003824 /// GO:0046872 /// GO:0051536 /// GO:0051539 /// GO:0005515 /// GO:0016757 /// GO:0016763 /// GO:0017061	uridine kinase activity /// ATP binding /// phosphotransferase activity, alcohol group as acceptor /// transferase activity /// nucleotide binding /// nucleoside-triphosphatase activity /// kinase activity /// molecular_function /// catalytic activity /// metal ion binding /// iron-sulfur cluster binding /// 4 iron, 4 sulfur cluster binding /// protein binding /// transferase activity, transferri…
CG1607	1	1	FBgn0039844	43707	---	---	---	---	---	---
CG1621	1	1	FBgn0033182	35677	---	---	---	---	GO:0008270 /// GO:0046872	zinc ion binding /// metal ion binding
CG1640	1	1	FBgn0030478	32292	---	---	---	---	---	---
CG1648	1	1	FBgn0033446	36009	GO:0006508	proteolysis	---	---	GO:0003824 /// GO:0004252 /// GO:0008233 /// GO:0008236 /// GO:0016787	catalytic activity /// serine-type endopeptidase activity /// peptidase activity /// serine-type peptidase activity /// hydrolase activity
CG1657	1	1	FBgn0030286	32070	---	---	---	---	---	---
CG1667	1	1	FBgn0033453	36016	GO:0009609 /// GO:0045824	response to symbiotic bacterium /// negative regulation of innate immune response	---	---	---	---
CG16700	1	1	FBgn0030816	32694	---	---	---	---	---	---
CG16708	1	1	FBgn0037315	40640	GO:0006096 /// GO:0008152 /// GO:0055114	glycolysis /// metabolic process /// oxidation-reduction process	GO:0043231	intracellular membrane-bounded organelle	GO:0004739 /// GO:0016491 /// GO:0016624 /// GO:0005515	pyruvate dehydrogenase (acetyl-transferring) activity /// oxidoreductase activity /// oxidoreductase activity, acting on the aldehyde or oxo group of donors, disulfide as acceptor /// protein binding
CG16718	1	1	FBgn0038721	42340	---	---	---	---	---	---
CG16721	1	1	FBgn0029820	31520	---	---	---	---	---	---
CG1673	1	1	FBgn0030482	32297	---	---	---	---	---	---
CG16742	1	1	FBgn0034529	37331	GO:0006355 /// GO:0048477	regulation of transcription, DNA-dependent /// oogenesis	---	---	GO:0003676 /// GO:0003677 /// GO:0003729 /// GO:0005515	nucleic acid binding /// DNA binding /// mRNA binding /// protein binding
CG16778	1	1	FBgn0003715	38007	GO:0008152 /// GO:0006355 /// GO:0007480 /// GO:0010552 /// GO:0016348 /// GO:0048728 /// GO:0006508 /// GO:0035103	metabolic process /// regulation of transcription, DNA-dependent /// imaginal disc-derived leg morphogenesis /// positive regulation of gene-specific transcription from RNA polymerase II promoter /// imaginal disc-derived leg joint morphogenesis /// proboscis development /// proteolysis /// sterol regulatory element binding protein cleavage	GO:0005634	nucleus	GO:0003700 /// GO:0003704 /// GO:0043565 /// GO:0005515 /// GO:0004252 /// GO:0016787 /// GO:0016740 /// GO:0016757	sequence-specific DNA binding transcription factor activity /// specific RNA polymerase II transcription factor activity /// sequence-specific DNA binding /// protein binding /// serine-type endopeptidase activity /// hydrolase activity /// transferase activity /// transferase activity, transferring glycosyl groups
CG16791	1	1	FBgn0038881	42531	---	---	---	---	---	---
CG1681	1	1	FBgn0030484	32299	---	---	---	---	---	---
CG16817	1	1	FBgn0037728	41173	---	---	GO:0016021	integral to membrane	---	---
CG16971	1	1	FBgn0260457	38038	GO:0006810 /// GO:0007155 /// GO:0007264 /// GO:0007269 /// GO:0008360 /// GO:0015031 /// GO:0016192 /// GO:0016197 /// GO:0048488 /// GO:0006886	transport /// cell adhesion /// small GTPase mediated signal transduction /// neurotransmitter secretion /// regulation of cell shape /// protein transport /// vesicle-mediated transport /// endosome transport /// synaptic vesicle endocytosis /// intracellular protein transport	GO:0005622 /// GO:0005794	intracellular /// Golgi apparatus	GO:0000166 /// GO:0005515 /// GO:0005525	nucleotide binding /// protein binding /// GTP binding
CG16974	1	1	FBgn0032479	34713	GO:0006334 /// GO:0006352	nucleosome assembly /// transcription initiation	GO:0000786 /// GO:0005634 /// GO:0005694	nucleosome /// nucleus /// chromosome	GO:0003677 /// GO:0005515 /// GO:0016986	DNA binding /// protein binding /// transcription initiation factor activity
CG17032	1	1	FBgn0036547	39736	---	---	---	---	GO:0005515	protein binding
CG17068	1	1	FBgn0031098	33024	---	---	---	---	---	---
CG17121	1	1	FBgn0039043	42721	---	---	---	---	---	---
CG17124	1	1	FBgn0032297	34485	GO:0007549 /// GO:0009047 /// GO:0016457 /// GO:0000076 /// GO:0006974 /// GO:0007049 /// GO:0007067 /// GO:0008284 /// GO:0031573 /// GO:0033261 /// GO:0048478 /// GO:0051301	dosage compensation /// dosage compensation, by hyperactivation of X chromosome /// dosage compensation complex assembly involved in dosage compensation by hyperactivation of X chromosome /// DNA replication checkpoint /// response to DNA damage stimulus /// cell cycle /// mitosis /// positive regulation of cell proliferation /// intra-S DNA damage checkpoint /// regulation of S phase /// replica…	GO:0000805 /// GO:0005634 /// GO:0016456 /// GO:0046536 /// GO:0000790 /// GO:0005737	X chromosome /// nucleus /// X chromosome located dosage compensation complex, transcription activating /// dosage compensation complex /// nuclear chromatin /// cytoplasm	GO:0003677 /// GO:0003682 /// GO:0005515 /// GO:0003674	DNA binding /// chromatin binding /// protein binding /// molecular_function
CG17180	1	1	FBgn0035140	38068	---	---	---	---	---	---
CG17230	1	1	FBgn0046225	41376	GO:0007155 /// GO:0008360 /// GO:0045471	cell adhesion /// regulation of cell shape /// response to ethanol	GO:0005575 /// GO:0005634 /// GO:0005622	cellular_component /// nucleus /// intracellular	GO:0005509 /// GO:0005544 /// GO:0005515 /// GO:0003676 /// GO:0008270 /// GO:0046872 /// GO:0003677	calcium ion binding /// calcium-dependent phospholipid binding /// protein binding /// nucleic acid binding /// zinc ion binding /// metal ion binding /// DNA binding
CG17233	1	1	FBgn0036958	40220	---	---	---	---	---	---
CG17255	1	1	FBgn0030205	31976	---	---	---	---	---	---
CG17273	1	1	FBgn0027493	42466	---	---	---	---	---	---
CG17278	1	1	FBgn0046763	50050	---	---	---	---	---	---
CG17323	1	1	FBgn0032713	35138	---	---	---	---	---	---
CG17370	1	1	FBgn0039381	43128	---	---	---	---	---	---
CG1738	1	1	FBgn0030291	32075	---	---	---	---	---	---
CG17508	1	1	FBgn0039970	49893	---	---	GO:0005634 /// GO:0005638 /// GO:0005882	nucleus /// lamin filament /// intermediate filament	GO:0005198	structural molecule activity
CG17528	1	1	FBgn0261387	3355134	GO:0006412 /// GO:0055085 /// GO:0008053 /// GO:0006468	translation /// transmembrane transport /// mitochondrial fusion /// protein phosphorylation	GO:0005622 /// GO:0005840 /// GO:0015935 /// GO:0030529	intracellular /// ribosome /// small ribosomal subunit /// ribonucleoprotein complex	GO:0003735 /// GO:0000166 /// GO:0003924 /// GO:0005525 /// GO:0016787 /// GO:0004672 /// GO:0004674 /// GO:0005524 /// GO:0016740	structural constituent of ribosome /// nucleotide binding /// GTPase activity /// GTP binding /// hydrolase activity /// protein kinase activity /// protein serine/threonine kinase activity /// ATP binding /// transferase activity
CG1753	1	1	FBgn0031148	33081	---	---	---	---	---	---
CG17544	1	1	FBgn0032775	35213	GO:0006468 /// GO:0007015 /// GO:0008360 /// GO:0016310 /// GO:0032008 /// GO:0006810 /// GO:0006811 /// GO:0006816 /// GO:0007589 /// GO:0007601 /// GO:0009416 /// GO:0009628 /// GO:0019722 /// GO:0050896 /// GO:0050908 /// GO:0055085	protein phosphorylation /// actin filament organization /// regulation of cell shape /// phosphorylation /// positive regulation of TOR signaling cascade /// transport /// ion transport /// calcium ion transport /// body fluid secretion /// visual perception /// response to light stimulus /// response to abiotic stimulus /// calcium-mediated signaling /// response to stimulus /// detection of lig…	GO:0005622 /// GO:0005886 /// GO:0016020 /// GO:0016021 /// GO:0016027 /// GO:0016028	intracellular /// plasma membrane /// membrane /// integral to membrane /// inaD signaling complex /// rhabdomere	GO:0000166 /// GO:0004672 /// GO:0004674 /// GO:0004687 /// GO:0005524 /// GO:0016740 /// GO:0004872 /// GO:0005216 /// GO:0005261 /// GO:0005262 /// GO:0005515 /// GO:0005516 /// GO:0015075 /// GO:0015279 /// GO:0046982	nucleotide binding /// protein kinase activity /// protein serine/threonine kinase activity /// myosin light chain kinase activity /// ATP binding /// transferase activity /// receptor activity /// ion channel activity /// cation channel activity /// calcium channel activity /// protein binding /// calmodulin binding /// ion transmembrane transporter activity /// store-operated calcium channel ac…
CG17549	1	1	FBgn0032774	35212	GO:0006508 /// GO:0000079 /// GO:0007050 /// GO:0007294 /// GO:0007424 /// GO:0007488 /// GO:0035308 /// GO:0045035 /// GO:0045749 /// GO:0045786 /// GO:0045859 /// GO:0048477 /// GO:0051318	proteolysis /// regulation of cyclin-dependent protein kinase activity /// cell cycle arrest /// germarium-derived oocyte fate determination /// open tracheal system development /// histoblast morphogenesis /// negative regulation of protein dephosphorylation /// sensory organ precursor cell division /// negative regulation of S phase of mitotic cell cycle /// negative regulation of cell cycle //…	GO:0005634	nucleus	GO:0003824 /// GO:0004252 /// GO:0016787 /// GO:0008233 /// GO:0008236 /// GO:0004861 /// GO:0005515	catalytic activity /// serine-type endopeptidase activity /// hydrolase activity /// peptidase activity /// serine-type peptidase activity /// cyclin-dependent protein kinase inhibitor activity /// protein binding
CG17667	1	1	---	---	---	---	---	---	---	---
CG17672	1	1	FBgn0083978	4379911	GO:0008152 /// GO:0055114	metabolic process /// oxidation-reduction process	---	---	GO:0003824 /// GO:0005488 /// GO:0005515 /// GO:0016491	catalytic activity /// binding /// protein binding /// oxidoreductase activity
CG17683	1	1	FBgn0040002	3355011	GO:0043248 /// GO:0006508 /// GO:0007275 /// GO:0007586 /// GO:0035071 /// GO:0048102 /// GO:0006412 /// GO:0006418 /// GO:0006432 /// GO:0007040 /// GO:0008033	proteasome assembly /// proteolysis /// multicellular organismal development /// digestion /// salivary gland cell autophagic cell death /// autophagic cell death /// translation /// tRNA aminoacylation for protein translation /// phenylalanyl-tRNA aminoacylation /// lysosome organization /// tRNA processing	GO:0000502 /// GO:0005634 /// GO:0005737 /// GO:0005764 /// GO:0005625 /// GO:0005739 /// GO:0005759	proteasome complex /// nucleus /// cytoplasm /// lysosome /// soluble fraction /// mitochondrion /// mitochondrial matrix	GO:0004197 /// GO:0005515 /// GO:0008233 /// GO:0008234 /// GO:0016787 /// GO:0000049 /// GO:0000166 /// GO:0000287 /// GO:0004812 /// GO:0004826 /// GO:0005524 /// GO:0016874 /// GO:0008146 /// GO:0016740	cysteine-type endopeptidase activity /// protein binding /// peptidase activity /// cysteine-type peptidase activity /// hydrolase activity /// tRNA binding /// nucleotide binding /// magnesium ion binding /// aminoacyl-tRNA ligase activity /// phenylalanine-tRNA ligase activity /// ATP binding /// ligase activity /// sulfotransferase activity /// transferase activity
CG17746	1	1	FBgn0035425	38400	GO:0006350 /// GO:0006353 /// GO:0045449 /// GO:0000122 /// GO:0000398 /// GO:0006355 /// GO:0007283 /// GO:0007417 /// GO:0007483 /// GO:0007485 /// GO:0007486 /// GO:0007530 /// GO:0007548 /// GO:0007610 /// GO:0007619 /// GO:0008049 /// GO:0018993 /// GO:0019101 /// GO:0019102 /// GO:0030154 /// GO:0035215 /// GO:0035263 /// GO:0045433 /// GO:0045496 /// GO:0045497 /// GO:0045498 /// GO:004557…	transcription /// transcription termination /// regulation of transcription /// negative regulation of transcription from RNA polymerase II promoter /// nuclear mRNA splicing, via spliceosome /// regulation of transcription, DNA-dependent /// spermatogenesis /// central nervous system development /// genital disc morphogenesis /// imaginal disc-derived male genitalia development /// imaginal disc…	GO:0005634	nucleus	GO:0003676 /// GO:0003677 /// GO:0004386 /// GO:0005524 /// GO:0000166 /// GO:0005515 /// GO:0008094 /// GO:0016787 /// GO:0003700 /// GO:0003702 /// GO:0003729 /// GO:0030528 /// GO:0042803 /// GO:0046872	nucleic acid binding /// DNA binding /// helicase activity /// ATP binding /// nucleotide binding /// protein binding /// DNA-dependent ATPase activity /// hydrolase activity /// sequence-specific DNA binding transcription factor activity /// RNA polymerase II transcription factor activity /// mRNA binding /// transcription regulator activity /// protein homodimerization activity /// metal ion bi…
CG17834	1	1	FBgn0028394	34191	GO:0008152 /// GO:0002121 /// GO:0006967 /// GO:0007165 /// GO:0008063 /// GO:0045087	metabolic process /// inter-male aggressive behavior /// positive regulation of antifungal peptide biosynthetic process /// signal transduction /// Toll signaling pathway /// innate immune response	GO:0016020 /// GO:0016021 /// GO:0031224	membrane /// integral to membrane /// intrinsic to membrane	GO:0016740 /// GO:0003919 /// GO:0016779 /// GO:0004888 /// GO:0005515	transferase activity /// FMN adenylyltransferase activity /// nucleotidyltransferase activity /// transmembrane receptor activity /// protein binding
CG17838	1	1	FBgn0038826	42460	---	---	---	---	---	---
CG17843	1	1	FBgn0038919	42583	---	---	---	---	---	---
CG1785	1	1	FBgn0030061	31810	---	---	---	---	---	---
CG17896	1	1	FBgn0023537	30995	---	---	---	---	---	---
CG1801	1	1	FBgn0031171	33104	---	---	---	---	---	---
CG18011	1	1	FBgn0033491	36068	---	---	GO:0005622 /// GO:0005634	intracellular /// nucleus	GO:0003677 /// GO:0043565 /// GO:0003887 /// GO:0005515 /// GO:0016740 /// GO:0016779	DNA binding /// sequence-specific DNA binding /// DNA-directed DNA polymerase activity /// protein binding /// transferase activity /// nucleotidyltransferase activity
CG1806	1	1	FBgn0030360	32163	---	---	---	---	---	---
CG18065	1	1	FBgn0034519	3772419	GO:0006030	chitin metabolic process	GO:0005576	extracellular region	GO:0008061	chitin binding
CG1814	1	1	FBgn0033426	35984	GO:0007275 /// GO:0007277 /// GO:0007281 /// GO:0007315 /// GO:0008298 /// GO:0009790 /// GO:0019090 /// GO:0030154 /// GO:0030719 /// GO:0048477	multicellular organismal development /// pole cell development /// germ cell development /// pole plasm assembly /// intracellular mRNA localization /// embryo development /// mitochondrial rRNA export from mitochondrion /// cell differentiation /// P granule organization /// oogenesis	GO:0005739 /// GO:0043186	mitochondrion /// P granule	GO:0005515 /// GO:0003676	protein binding /// nucleic acid binding
CG1826	1	1	FBgn0030228	32000	---	---	---	---	---	---
CG1832	1	1	FBgn0032979	35445	GO:0006388 /// GO:0006397 /// GO:0000022 /// GO:0006334 /// GO:0007052 /// GO:0007059 /// GO:0007080 /// GO:0051383	tRNA splicing, via endonucleolytic cleavage and ligation /// mRNA processing /// mitotic spindle elongation /// nucleosome assembly /// mitotic spindle organization /// chromosome segregation /// mitotic metaphase plate congression /// kinetochore organization	GO:0000214 /// GO:0005634 /// GO:0000775 /// GO:0000776 /// GO:0000777 /// GO:0000780 /// GO:0000786 /// GO:0000788 /// GO:0000941 /// GO:0005694	tRNA-intron endonuclease complex /// nucleus /// chromosome, centromeric region /// kinetochore /// condensed chromosome kinetochore /// condensed nuclear chromosome, centromeric region /// nucleosome /// nuclear nucleosome /// condensed nuclear chromosome inner kinetochore /// chromosome	GO:0000166 /// GO:0003674 /// GO:0005524 /// GO:0017111 /// GO:0003677 /// GO:0003777	nucleotide binding /// molecular_function /// ATP binding /// nucleoside-triphosphatase activity /// DNA binding /// microtubule motor activity
CG18343	1	1	FBgn0033683	36297	GO:0006468	protein phosphorylation	---	---	GO:0004672 /// GO:0005524 /// GO:0004674	protein kinase activity /// ATP binding /// protein serine/threonine kinase activity
CG18371	1	1	FBgn0033893	36556	GO:0000916 /// GO:0007110 /// GO:0007111 /// GO:0007112 /// GO:0008340 /// GO:0016310 /// GO:0030726 /// GO:0043147 /// GO:0046854 /// GO:0048015	contractile ring contraction involved in cell cycle cytokinesis /// cytokinesis after meiosis I /// cytokinesis after meiosis II /// male meiosis cytokinesis /// determination of adult lifespan /// phosphorylation /// male germline ring canal formation /// meiotic spindle stabilization /// phosphoinositide phosphorylation /// phosphoinositide-mediated signaling	---	---	GO:0004428 /// GO:0004430 /// GO:0016301 /// GO:0016740 /// GO:0016773 /// GO:0005488	inositol or phosphatidylinositol kinase activity /// 1-phosphatidylinositol 4-kinase activity /// kinase activity /// transferase activity /// phosphotransferase activity, alcohol group as acceptor /// binding
CG18375	1	1	---	---	---	---	---	---	---	---
CG18431	1	1	FBgn0061355	3772216	GO:0007165 /// GO:0007186 /// GO:0007419 /// GO:0008356 /// GO:0019991 /// GO:0030866 /// GO:0032880 /// GO:0040001 /// GO:0045167 /// GO:0051294 /// GO:0055059 /// GO:0060857 /// GO:0007264	signal transduction /// G-protein coupled receptor protein signaling pathway /// ventral cord development /// asymmetric cell division /// septate junction assembly /// cortical actin cytoskeleton organization /// regulation of protein localization /// establishment of mitotic spindle localization /// asymmetric protein localization involved in cell fate determination /// establishment of spindle…	GO:0005938 /// GO:0045179 /// GO:0005622	cell cortex /// apical cortex /// intracellular	GO:0000166 /// GO:0004871 /// GO:0005515 /// GO:0005525 /// GO:0019001	nucleotide binding /// signal transducer activity /// protein binding /// GTP binding /// guanyl nucleotide binding
CG18445	1	1	FBgn0033476	36045	GO:0007269 /// GO:0016311 /// GO:0048488 /// GO:0048790 /// GO:0050803	neurotransmitter secretion /// dephosphorylation /// synaptic vesicle endocytosis /// maintenance of presynaptic active zone structure /// regulation of synapse structure and activity	GO:0012506 /// GO:0043195	vesicle membrane /// terminal button	GO:0003723 /// GO:0004437 /// GO:0004439 /// GO:0004445 /// GO:0046030 /// GO:0016787	RNA binding /// inositol or phosphatidylinositol phosphatase activity /// phosphatidylinositol-4,5-bisphosphate 5-phosphatase activity /// inositol-polyphosphate 5-phosphatase activity /// inositol trisphosphate phosphatase activity /// hydrolase activity
CG18490	1	1	---	---	---	---	---	---	---	---
CG18507	1	1	FBgn0028527	34775	GO:0007155	cell adhesion	GO:0016020	membrane	GO:0004867	serine-type endopeptidase inhibitor activity
CG18508	1	1	FBgn0028746	59253	---	---	---	---	---	---
CG18528	1	1	FBgn0039189	42906	---	---	---	---	---	---
CG18536	1	1	FBgn0034322	37093	GO:0006726 /// GO:0006728 /// GO:0008152 /// GO:0055114	eye pigment biosynthetic process /// pteridine biosynthetic process /// metabolic process /// oxidation-reduction process	GO:0005737	cytoplasm	GO:0004364 /// GO:0004734 /// GO:0005515 /// GO:0016491 /// GO:0016740 /// GO:0016782 /// GO:0042803 /// GO:0045174	glutathione transferase activity /// pyrimidodiazepine synthase activity /// protein binding /// oxidoreductase activity /// transferase activity /// transferase activity, transferring sulfur-containing groups /// protein homodimerization activity /// glutathione dehydrogenase (ascorbate) activity
CG18661	1	1	FBgn0040964	50438	---	---	---	---	---	---
CG18682	1	1	FBgn0040625	50098	---	---	---	---	---	---
CG18766	1	1	FBgn0042111	59150	---	---	---	---	---	---
CG18769	1	1	FBgn0042185	59223	GO:0007601 /// GO:0042052 /// GO:0050896 /// GO:0006412 /// GO:0006413 /// GO:0006446 /// GO:0006166	visual perception /// rhabdomere development /// response to stimulus /// translation /// translational initiation /// regulation of translational initiation /// purine ribonucleoside salvage	GO:0005737 /// GO:0005852	cytoplasm /// eukaryotic translation initiation factor 3 complex	GO:0005515 /// GO:0005509 /// GO:0003743 /// GO:0004001 /// GO:0016740	protein binding /// calcium ion binding /// translation initiation factor activity /// adenosine kinase activity /// transferase activity
CG18812	1	1	FBgn0042135	59173	GO:0006412 /// GO:0006413	translation /// translational initiation	GO:0005737 /// GO:0005852	cytoplasm /// eukaryotic translation initiation factor 3 complex	GO:0003743	translation initiation factor activity
CG1888	1	1	FBgn0033421	35979	---	---	---	---	---	---
CG1910	1	1	FBgn0022349	43741	---	---	---	---	---	---
CG1943	1	1	FBgn0037468	40844	GO:0042773 /// GO:0055114 /// GO:0006810 /// GO:0022900 /// GO:0008152 /// GO:0006508	ATP synthesis coupled electron transport /// oxidation-reduction process /// transport /// electron transport chain /// metabolic process /// proteolysis	GO:0016020 /// GO:0005739 /// GO:0005743 /// GO:0070469	membrane /// mitochondrion /// mitochondrial inner membrane /// respiratory chain	GO:0008137 /// GO:0009055 /// GO:0016491 /// GO:0016651 /// GO:0046872 /// GO:0051536 /// GO:0051539 /// GO:0016740 /// GO:0003954 /// GO:0051537 /// GO:0003824 /// GO:0004252 /// GO:0016787 /// GO:0005515	NADH dehydrogenase (ubiquinone) activity /// electron carrier activity /// oxidoreductase activity /// oxidoreductase activity, acting on NADH or NADPH /// metal ion binding /// iron-sulfur cluster binding /// 4 iron, 4 sulfur cluster binding /// transferase activity /// NADH dehydrogenase activity /// 2 iron, 2 sulfur cluster binding /// catalytic activity /// serine-type endopeptidase activity …
CG2003	1	1	FBgn0039886	43761	---	---	---	---	---	---
CG2004	1	1	FBgn0030060	31809	---	---	---	---	---	---
CG2006	1	1	FBgn0039664	43472	---	---	---	---	---	---
CG2017	1	1	FBgn0037391	40733	GO:0006810 /// GO:0006811 /// GO:0006813	transport /// ion transport /// potassium ion transport	GO:0016020 /// GO:0016021	membrane /// integral to membrane	GO:0005216 /// GO:0005267	ion channel activity /// potassium channel activity
CG2022	1	1	FBgn0037292	40615	---	---	---	---	---	---
CG2059	1	1	FBgn0029942	31663	---	---	---	---	---	---
CG2082	1	1	FBgn0027608	40713	GO:0000278 /// GO:0007096 /// GO:0007455 /// GO:0040020 /// GO:0051726 /// GO:0032012 /// GO:0008150 /// GO:0001934 /// GO:0006508 /// GO:0006810 /// GO:0006811 /// GO:0006816 /// GO:0055085 /// GO:0000160 /// GO:0055114 /// GO:0008152	mitotic cell cycle /// regulation of exit from mitosis /// eye-antennal disc morphogenesis /// regulation of meiosis /// regulation of cell cycle /// regulation of ARF protein signal transduction /// biological_process /// positive regulation of protein phosphorylation /// proteolysis /// transport /// ion transport /// calcium ion transport /// transmembrane transport /// two-component signal tr…	GO:0005634 /// GO:0005622 /// GO:0016020 /// GO:0016021 /// GO:0005575 /// GO:0005576	nucleus /// intracellular /// membrane /// integral to membrane /// cellular_component /// extracellular region	GO:0003723 /// GO:0005515 /// GO:0005086 /// GO:0003674 /// GO:0003993 /// GO:0016787 /// GO:0005488 /// GO:0004222 /// GO:0008237 /// GO:0005216 /// GO:0005245 /// GO:0004365 /// GO:0004871 /// GO:0016491 /// GO:0003824 /// GO:0005524	RNA binding /// protein binding /// ARF guanyl-nucleotide exchange factor activity /// molecular_function /// acid phosphatase activity /// hydrolase activity /// binding /// metalloendopeptidase activity /// metallopeptidase activity /// ion channel activity /// voltage-gated calcium channel activity /// glyceraldehyde-3-phosphate dehydrogenase (phosphorylating) activity /// signal transducer ac…
CG2100	1	1	FBgn0037369	40707	GO:0006508	proteolysis	---	---	GO:0003824 /// GO:0004252 /// GO:0008233 /// GO:0008236 /// GO:0016787	catalytic activity /// serine-type endopeptidase activity /// peptidase activity /// serine-type peptidase activity /// hydrolase activity
CG2162	1	1	FBgn0035388	38360	GO:0008152 /// GO:0045449	metabolic process /// regulation of transcription	GO:0005634	nucleus	GO:0008080 /// GO:0030528	N-acetyltransferase activity /// transcription regulator activity
CG2211	1	1	FBgn0035211	38157	GO:0006726 /// GO:0046098 /// GO:0051067	eye pigment biosynthetic process /// guanine metabolic process /// dihydropteridine metabolic process	---	---	GO:0004153 /// GO:0005515 /// GO:0008270 /// GO:0008892 /// GO:0016787 /// GO:0016810	dihydropterin deaminase activity /// protein binding /// zinc ion binding /// guanine deaminase activity /// hydrolase activity /// hydrolase activity, acting on carbon-nitrogen (but not peptide) bonds
CG2246	1	1	FBgn0039790	43637	---	---	---	---	---	---
CG2264	1	1	---	---	---	---	---	---	---	---
CG2321	1	1	FBgn0039663	43471	---	---	---	---	---	---
CG2446	1	1	---	---	---	---	---	---	---	---
CG2556	1	1	FBgn0030396	32201	---	---	---	---	---	---
CG2747	1	1	FBgn0037541	40950	GO:0006260 /// GO:0006810 /// GO:0055085 /// GO:0005975 /// GO:0006030 /// GO:0006032 /// GO:0008152	DNA replication /// transport /// transmembrane transport /// carbohydrate metabolic process /// chitin metabolic process /// chitin catabolic process /// metabolic process	GO:0016020 /// GO:0005576	membrane /// extracellular region	GO:0003677 /// GO:0004003 /// GO:0005524 /// GO:0042624 /// GO:0000166 /// GO:0017111 /// GO:0005215 /// GO:0003824 /// GO:0004553 /// GO:0004568 /// GO:0008061 /// GO:0016787 /// GO:0016798 /// GO:0043169 /// GO:0005488	DNA binding /// ATP-dependent DNA helicase activity /// ATP binding /// ATPase activity, uncoupled /// nucleotide binding /// nucleoside-triphosphatase activity /// transporter activity /// catalytic activity /// hydrolase activity, hydrolyzing O-glycosyl compounds /// chitinase activity /// chitin binding /// hydrolase activity /// hydrolase activity, acting on glycosyl bonds /// cation binding …
CG2781	1	1	FBgn0037534	40943	---	---	---	---	---	---
CG2812	1	1	FBgn0034931	37801	GO:0006350 /// GO:0006355 /// GO:0045449	transcription /// regulation of transcription, DNA-dependent /// regulation of transcription	GO:0005634	nucleus	GO:0003677 /// GO:0003700 /// GO:0005515 /// GO:0030528	DNA binding /// sequence-specific DNA binding transcription factor activity /// protein binding /// transcription regulator activity
CG2852	1	1	FBgn0034753	37591	---	---	---	---	GO:0005515	protein binding
CG2865	1	1	FBgn0023526	31217	---	---	---	---	---	---
CG2889	1	1	FBgn0030206	31977	---	---	---	---	---	---
CG2924	1	1	FBgn0023528	31214	---	---	---	---	---	---
CG2974	1	1	FBgn0030178	31944	---	---	---	---	---	---
CG2991	1	1	FBgn0031474	33488	GO:0006917 /// GO:0016567 /// GO:0043687 /// GO:0046668 /// GO:0046675 /// GO:0051246	induction of apoptosis /// protein ubiquitination /// post-translational protein modification /// regulation of retinal cell programmed cell death /// induction of compound eye retinal cell programmed cell death /// regulation of protein metabolic process	GO:0019005	SCF ubiquitin ligase complex	GO:0005488 /// GO:0004842 /// GO:0019787 /// GO:0005515 /// GO:0016874	binding /// ubiquitin-protein ligase activity /// small conjugating protein ligase activity /// protein binding /// ligase activity
CG2993	1	1	FBgn0037521	40924	GO:0007275 /// GO:0006412 /// GO:0006418	multicellular organismal development /// translation /// tRNA aminoacylation for protein translation	GO:0016020 /// GO:0005737	membrane /// cytoplasm	GO:0004872 /// GO:0008270 /// GO:0046872 /// GO:0000166 /// GO:0004812 /// GO:0005524	receptor activity /// zinc ion binding /// metal ion binding /// nucleotide binding /// aminoacyl-tRNA ligase activity /// ATP binding
CG30015	1	1	FBgn0050015	36147	GO:0007165 /// GO:0007186 /// GO:0007608 /// GO:0050896 /// GO:0050911 /// GO:0006412 /// GO:0006511	signal transduction /// G-protein coupled receptor protein signaling pathway /// sensory perception of smell /// response to stimulus /// detection of chemical stimulus involved in sensory perception of smell /// translation /// ubiquitin-dependent protein catabolic process	GO:0005886 /// GO:0016020 /// GO:0016021 /// GO:0005840	plasma membrane /// membrane /// integral to membrane /// ribosome	GO:0004871 /// GO:0004872 /// GO:0004930 /// GO:0004984 /// GO:0005515 /// GO:0005549 /// GO:0009055 /// GO:0016491 /// GO:0003735 /// GO:0004842 /// GO:0016874 /// GO:0005509	signal transducer activity /// receptor activity /// G-protein coupled receptor activity /// olfactory receptor activity /// protein binding /// odorant binding /// electron carrier activity /// oxidoreductase activity /// structural constituent of ribosome /// ubiquitin-protein ligase activity /// ligase activity /// calcium ion binding
CG30035	1	1	FBgn0050035	36248	GO:0045449 /// GO:0006508	regulation of transcription /// proteolysis	---	---	GO:0005488 /// GO:0005515 /// GO:0003700 /// GO:0004197	binding /// protein binding /// sequence-specific DNA binding transcription factor activity /// cysteine-type endopeptidase activity
CG30050	1	1	FBgn0050050	246417	---	---	---	---	---	---
CG30055	1	1	FBgn0050055	246421	---	---	---	---	---	---
CG30069	1	1	FBgn0050069	36573	GO:0006350 /// GO:0006357 /// GO:0045449	transcription /// regulation of transcription from RNA polymerase II promoter /// regulation of transcription	GO:0005634 /// GO:0016592	nucleus /// mediator complex	GO:0005515 /// GO:0016455	protein binding /// RNA polymerase II transcription mediator activity
CG30089	1	1	FBgn0050089	36736	---	---	---	---	GO:0003677 /// GO:0005515	DNA binding /// protein binding
CG3009	1	1	FBgn0029720	31402	---	---	---	---	---	---
CG30115	1	1	FBgn0050115	37134	GO:0006464	protein modification process	GO:0005622	intracellular	GO:0004842 /// GO:0005515 /// GO:0016874 /// GO:0016881	ubiquitin-protein ligase activity /// protein binding /// ligase activity /// acid-amino acid ligase activity
CG30122	1	1	FBgn0050122	37146	GO:0008152 /// GO:0055114 /// GO:0006810 /// GO:0006890 /// GO:0007030 /// GO:0015031 /// GO:0016192 /// GO:0007274 /// GO:0045886	metabolic process /// oxidation-reduction process /// transport /// retrograde vesicle-mediated transport, Golgi to ER /// Golgi organization /// protein transport /// vesicle-mediated transport /// neuromuscular synaptic transmission /// negative regulation of synaptic growth at neuromuscular junction	GO:0005783 /// GO:0005789 /// GO:0016020 /// GO:0016021	endoplasmic reticulum /// endoplasmic reticulum membrane /// membrane /// integral to membrane	GO:0000166 /// GO:0003676 /// GO:0003824 /// GO:0004155 /// GO:0005488 /// GO:0016491 /// GO:0005484 /// GO:0005515	nucleotide binding /// nucleic acid binding /// catalytic activity /// 6,7-dihydropteridine reductase activity /// binding /// oxidoreductase activity /// SNAP receptor activity /// protein binding
CG30159	1	1	FBgn0050159	35611	GO:0008150 /// GO:0006511 /// GO:0006464	biological_process /// ubiquitin-dependent protein catabolic process /// protein modification process	GO:0005575 /// GO:0005622	cellular_component /// intracellular	GO:0003674 /// GO:0004221 /// GO:0016787 /// GO:0003824	molecular_function /// ubiquitin thiolesterase activity /// hydrolase activity /// catalytic activity
CG3016	1	1	FBgn0029819	31519	---	---	---	---	---	---
CG30279	1	1	FBgn0050279	246524	---	---	---	---	---	---
CG30286	1	1	FBgn0050286	246529	GO:0006911	phagocytosis, engulfment	GO:0005634	nucleus	GO:0003677 /// GO:0005515	DNA binding /// protein binding
CG30289	1	1	FBgn0050289	246532	GO:0001763 /// GO:0006468 /// GO:0007275 /// GO:0007424 /// GO:0007426 /// GO:0007427 /// GO:0007428 /// GO:0007429 /// GO:0007430 /// GO:0007435 /// GO:0008347 /// GO:0008543 /// GO:0030517 /// GO:0035153 /// GO:0035215 /// GO:0046847	morphogenesis of a branching structure /// protein phosphorylation /// multicellular organismal development /// open tracheal system development /// tracheal outgrowth, open tracheal system /// epithelial cell migration, open tracheal system /// primary branching, open tracheal system /// secondary branching, open tracheal system /// terminal branching, open tracheal system /// salivary gland mor…	GO:0005886 /// GO:0016020 /// GO:0016021	plasma membrane /// membrane /// integral to membrane	GO:0000166 /// GO:0004672 /// GO:0004713 /// GO:0004714 /// GO:0004872 /// GO:0005007 /// GO:0005515 /// GO:0005524 /// GO:0016301 /// GO:0016740 /// GO:0004674	nucleotide binding /// protein kinase activity /// protein tyrosine kinase activity /// transmembrane receptor protein tyrosine kinase activity /// receptor activity /// fibroblast growth factor receptor activity /// protein binding /// ATP binding /// kinase activity /// transferase activity /// protein serine/threonine kinase activity
CG3036	1	1	FBgn0031645	33695	GO:0000381 /// GO:0000398 /// GO:0006397 /// GO:0007052 /// GO:0043484 /// GO:0048025	regulation of alternative nuclear mRNA splicing, via spliceosome /// nuclear mRNA splicing, via spliceosome /// mRNA processing /// mitotic spindle organization /// regulation of RNA splicing /// negative regulation of nuclear mRNA splicing, via spliceosome	GO:0005634 /// GO:0005681 /// GO:0030529	nucleus /// spliceosomal complex /// ribonucleoprotein complex	GO:0000166 /// GO:0003676 /// GO:0003723 /// GO:0003729 /// GO:0005515	nucleotide binding /// nucleic acid binding /// RNA binding /// mRNA binding /// protein binding
CG3038	1	1	FBgn0040373	30970	---	---	---	---	---	---
CG30387	1	1	---	---	---	---	---	---	---	---
CG30389	1	1	FBgn0050389	37410	GO:0006397 /// GO:0006412 /// GO:0000022 /// GO:0007052	mRNA processing /// translation /// mitotic spindle elongation /// mitotic spindle organization	GO:0035145 /// GO:0005622 /// GO:0005840 /// GO:0005811 /// GO:0030529	exon-exon junction complex /// intracellular /// ribosome /// lipid particle /// ribonucleoprotein complex	GO:0005515 /// GO:0003735 /// GO:0003723 /// GO:0019843 /// GO:0032183	protein binding /// structural constituent of ribosome /// RNA binding /// rRNA binding /// SUMO binding
CG3040	1	1	FBgn0029925	31642	---	---	---	---	---	---
CG30403	1	1	FBgn0050403	246595	---	---	---	---	---	---
CG30421	1	1	FBgn0050421	37954	---	---	---	---	GO:0005515	protein binding
CG30428	1	1	FBgn0050428	246608	GO:0006096	glycolysis	---	---	GO:0000287 /// GO:0004743 /// GO:0016301 /// GO:0016740 /// GO:0030955 /// GO:0005515	magnesium ion binding /// pyruvate kinase activity /// kinase activity /// transferase activity /// potassium ion binding /// protein binding
CG30440	1	1	FBgn0050440	35496	---	---	---	---	---	---
CG30463	1	1	FBgn0050463	246627	GO:0006468	protein phosphorylation	GO:0005575 /// GO:0005622 /// GO:0016020 /// GO:0016021	cellular_component /// intracellular /// membrane /// integral to membrane	GO:0005515 /// GO:0008233 /// GO:0008234 /// GO:0016787 /// GO:0046872 /// GO:0008270 /// GO:0004672 /// GO:0004713 /// GO:0005524 /// GO:0016740 /// GO:0004674 /// GO:0003824	protein binding /// peptidase activity /// cysteine-type peptidase activity /// hydrolase activity /// metal ion binding /// zinc ion binding /// protein kinase activity /// protein tyrosine kinase activity /// ATP binding /// transferase activity /// protein serine/threonine kinase activity /// catalytic activity
CG30482	1	1	FBgn0050482	246642	GO:0035023	regulation of Rho protein signal transduction	GO:0005622	intracellular	GO:0005089 /// GO:0005515	Rho guanyl-nucleotide exchange factor activity /// protein binding
CG30492	1	1	FBgn0050492	35699	GO:0006508 /// GO:0007264 /// GO:0016319 /// GO:0051056 /// GO:0007049 /// GO:0007067 /// GO:0030071 /// GO:0051301	proteolysis /// small GTPase mediated signal transduction /// mushroom body development /// regulation of small GTPase mediated signal transduction /// cell cycle /// mitosis /// regulation of mitotic metaphase/anaphase transition /// cell division	GO:0005622 /// GO:0005680	intracellular /// anaphase-promoting complex	GO:0005488 /// GO:0004197 /// GO:0008233 /// GO:0008234 /// GO:0016787 /// GO:0005085 /// GO:0005515 /// GO:0003723 /// GO:0019843	binding /// cysteine-type endopeptidase activity /// peptidase activity /// cysteine-type peptidase activity /// hydrolase activity /// guanyl-nucleotide exchange factor activity /// protein binding /// RNA binding /// rRNA binding
CG30497	1	1	FBgn0050497	246653	GO:0001700 /// GO:0007275 /// GO:0006231 /// GO:0006810	embryonic development via the syncytial blastoderm /// multicellular organismal development /// dTMP biosynthetic process /// transport	GO:0005759 /// GO:0016020	mitochondrial matrix /// membrane	GO:0004872 /// GO:0008168 /// GO:0016740 /// GO:0050797 /// GO:0050660 /// GO:0005549	receptor activity /// methyltransferase activity /// transferase activity /// thymidylate synthase (FAD) activity /// FAD or FADH2 binding /// odorant binding
CG3074	1	1	FBgn0034709	37537	GO:0009312	oligosaccharide biosynthetic process	GO:0000139 /// GO:0005794 /// GO:0005795 /// GO:0016020 /// GO:0016021	Golgi membrane /// Golgi apparatus /// Golgi stack /// membrane /// integral to membrane	GO:0004653 /// GO:0005529 /// GO:0016740 /// GO:0016757	polypeptide N-acetylgalactosaminyltransferase activity /// sugar binding /// transferase activity /// transferase activity, transferring glycosyl groups
CG3085	1	1	FBgn0034816	37663	---	---	---	---	---	---
CG3097	1	1	FBgn0029804	31503	---	---	---	---	---	---
CG31012	1	1	FBgn0027598	43654	---	---	---	---	---	---
CG31021	1	1	FBgn0051021	43638	---	---	---	---	---	---
CG31028	1	1	FBgn0051028	43586	---	---	---	---	---	---
CG31038	1	1	FBgn0051038	43535	---	---	---	---	---	---
CG31048	1	1	FBgn0051048	43404	---	---	---	---	---	---
CG31075	1	1	FBgn0051075	43244	---	---	---	---	---	---
CG31121	1	1	FBgn0051121	42975	---	---	---	---	---	---
CG31122	1	1	FBgn0051122	42221	---	---	---	---	---	---
CG31145	1	1	FBgn0051145	42784	---	---	---	---	---	---
CG31158	1	1	FBgn0051158	42665	---	---	---	---	---	---
CG31163	1	1	---	---	---	---	---	---	---	---
CG31176	1	1	FBgn0051176	42554	---	---	---	---	---	---
CG31179	1	1	---	---	---	---	---	---	---	---
CG31191	1	1	FBgn0051191	42477	---	---	---	---	---	---
CG31211	1	1	FBgn0051211	41443	---	---	---	---	---	---
CG31217	1	1	---	---	---	---	---	---	---	---
CG31224	1	1	FBgn0051224	42237	---	---	---	---	---	---
CG31246	1	1	FBgn0051246	318644	---	---	---	---	---	---
CG3125	1	1	FBgn0261383	31496	---	---	---	---	---	---
CG31324	1	1	FBgn0051324	43177	---	---	---	---	---	---
CG31352	1	1	FBgn0051352	41178 /// 261629	---	---	---	---	GO:0005515 /// GO:0042302	protein binding /// structural constituent of cuticle
CG31368	1	1	FBgn0051368	41437	---	---	---	---	---	---
CG31374	1	1	---	---	---	---	---	---	---	---
CG31472	1	1	FBgn0051472	40925	---	---	GO:0016020 /// GO:0016021	membrane /// integral to membrane	GO:0005509	calcium ion binding
CG31475	1	1	FBgn0051475	42303	---	---	---	---	---	---
CG31517	1	1	FBgn0047199	251711	---	---	GO:0005634	nucleus	GO:0003677	DNA binding
CG31522	1	1	FBgn0051522	40567	---	---	GO:0005622	intracellular	GO:0005515 /// GO:0008270	protein binding /// zinc ion binding
CG31523	1	1	FBgn0051523	326148	---	---	---	---	---	---
CG31531	1	1	FBgn0051531	40583	---	---	---	---	GO:0008270 /// GO:0005515	zinc ion binding /// protein binding
CG31534	1	1	FBgn0051534	40585	GO:0006810 /// GO:0006836 /// GO:0006412 /// GO:0006419 /// GO:0043039	transport /// neurotransmitter transport /// translation /// alanyl-tRNA aminoacylation /// tRNA aminoacylation	GO:0005887 /// GO:0016020 /// GO:0016021 /// GO:0005737 /// GO:0030529	integral to plasma membrane /// membrane /// integral to membrane /// cytoplasm /// ribonucleoprotein complex	GO:0005328 /// GO:0015293 /// GO:0000166 /// GO:0003676 /// GO:0004813 /// GO:0005524 /// GO:0016874 /// GO:0016876 /// GO:0003723	neurotransmitter:sodium symporter activity /// symporter activity /// nucleotide binding /// nucleic acid binding /// alanine-tRNA ligase activity /// ATP binding /// ligase activity /// ligase activity, forming aminoacyl-tRNA and related compounds /// RNA binding
CG31612	1	1	FBgn0051612	35427	GO:0016560	protein import into peroxisome matrix, docking	GO:0005777 /// GO:0016021	peroxisome /// integral to membrane	---	---
CG31626	1	1	FBgn0051626	318859	GO:0006397 /// GO:0007052 /// GO:0007417 /// GO:0007422 /// GO:0007517 /// GO:0008380 /// GO:0030182 /// GO:0048542 /// GO:0006457 /// GO:0044267	mRNA processing /// mitotic spindle organization /// central nervous system development /// peripheral nervous system development /// muscle organ development /// RNA splicing /// neuron differentiation /// lymph gland development /// protein folding /// cellular protein metabolic process	GO:0005634 /// GO:0030529 /// GO:0030532 /// GO:0005737	nucleus /// ribonucleoprotein complex /// small nuclear ribonucleoprotein complex /// cytoplasm	GO:0000166 /// GO:0005515 /// GO:0005524 /// GO:0016787 /// GO:0042624 /// GO:0051082	nucleotide binding /// protein binding /// ATP binding /// hydrolase activity /// ATPase activity, uncoupled /// unfolded protein binding
CG31630	1	1	FBgn0051630	318862	GO:0006810 /// GO:0015031	transport /// protein transport	GO:0000139 /// GO:0005794 /// GO:0016020	Golgi membrane /// Golgi apparatus /// membrane	---	---
CG31635	1	1	FBgn0051635	33928	GO:0006810 /// GO:0006811 /// GO:0007219 /// GO:0007275 /// GO:0007398 /// GO:0007399 /// GO:0007498 /// GO:0016337 /// GO:0030154 /// GO:0030707 /// GO:0055085	transport /// ion transport /// Notch signaling pathway /// multicellular organismal development /// ectoderm development /// nervous system development /// mesoderm development /// cell-cell adhesion /// cell differentiation /// ovarian follicle cell development /// transmembrane transport	GO:0016020 /// GO:0016021	membrane /// integral to membrane	GO:0005215 /// GO:0005216 /// GO:0005261 /// GO:0003677	transporter activity /// ion channel activity /// cation channel activity /// DNA binding
CG31637	1	1	FBgn0051637	33914	---	---	---	---	GO:0005515	protein binding
CG31647	1	1	FBgn0051647	318869	GO:0046087	cytidine metabolic process	---	---	GO:0003824 /// GO:0004126 /// GO:0008270 /// GO:0016787 /// GO:0042802	catalytic activity /// cytidine deaminase activity /// zinc ion binding /// hydrolase activity /// identical protein binding
CG31650	1	1	FBgn0031673	326150	GO:0006911 /// GO:0050830 /// GO:0006810 /// GO:0006836	phagocytosis, engulfment /// defense response to Gram-positive bacterium /// transport /// neurotransmitter transport	GO:0005576 /// GO:0005615 /// GO:0005887 /// GO:0016020 /// GO:0016021	extracellular region /// extracellular space /// integral to plasma membrane /// membrane /// integral to membrane	GO:0004866 /// GO:0005515 /// GO:0005328 /// GO:0015293	endopeptidase inhibitor activity /// protein binding /// neurotransmitter:sodium symporter activity /// symporter activity
CG3168	1	1	FBgn0029896	31612	---	---	---	---	---	---
CG31688	1	1	FBgn0051688	35314	---	---	---	---	---	---
CG31694	1	1	FBgn0051694	33489	GO:0006350 /// GO:0006357 /// GO:0008152 /// GO:0045449 /// GO:0045494	transcription /// regulation of transcription from RNA polymerase II promoter /// metabolic process /// regulation of transcription /// photoreceptor cell maintenance	GO:0005634 /// GO:0005737 /// GO:0008023	nucleus /// cytoplasm /// transcription elongation factor complex	GO:0003824 /// GO:0004402 /// GO:0008080 /// GO:0008415 /// GO:0008607 /// GO:0016740 /// GO:0046872 /// GO:0051536	catalytic activity /// histone acetyltransferase activity /// N-acetyltransferase activity /// acyltransferase activity /// phosphorylase kinase regulator activity /// transferase activity /// metal ion binding /// iron-sulfur cluster binding
CG31708	1	1	FBgn0051708	34231	---	---	---	---	GO:0005515	protein binding
CG31710	1	1	FBgn0051710	318907	---	---	---	---	---	---
CG31716	1	1	FBgn0051716	34416	GO:0002781 /// GO:0006350 /// GO:0006355 /// GO:0006952 /// GO:0006955 /// GO:0006967 /// GO:0008063 /// GO:0009620 /// GO:0010552 /// GO:0010628 /// GO:0035171 /// GO:0035206 /// GO:0042387 /// GO:0045087 /// GO:0045449 /// GO:0050830 /// GO:0050832 /// GO:0000122 /// GO:0000381 /// GO:0001715 /// GO:0007275 /// GO:0007369 /// GO:0007398 /// GO:0007419 /// GO:0007498 /// GO:0007501 /// GO:000750…	antifungal peptide production /// transcription /// regulation of transcription, DNA-dependent /// defense response /// immune response /// positive regulation of antifungal peptide biosynthetic process /// Toll signaling pathway /// response to fungus /// positive regulation of gene-specific transcription from RNA polymerase II promoter /// positive regulation of gene expression /// lamellocyte …	GO:0005634 /// GO:0005737 /// GO:0031594	nucleus /// cytoplasm /// neuromuscular junction	GO:0003677 /// GO:0003700 /// GO:0005515 /// GO:0016563 /// GO:0043565 /// GO:0003702 /// GO:0016564 /// GO:0032183 /// GO:0003824 /// GO:0004252 /// GO:0016787	DNA binding /// sequence-specific DNA binding transcription factor activity /// protein binding /// transcription activator activity /// sequence-specific DNA binding /// RNA polymerase II transcription factor activity /// transcription repressor activity /// SUMO binding /// catalytic activity /// serine-type endopeptidase activity /// hydrolase activity
CG31782	1	1	FBgn0051782	318938	GO:0055114 /// GO:0006909 /// GO:0007411 /// GO:0007413 /// GO:0007422 /// GO:0016319 /// GO:0021551 /// GO:0048666 /// GO:0048846 /// GO:0070593 /// GO:0006520	oxidation-reduction process /// phagocytosis /// axon guidance /// axonal fasciculation /// peripheral nervous system development /// mushroom body development /// central nervous system morphogenesis /// neuron development /// axon extension involved in axon guidance /// dendrite self-avoidance /// cellular amino acid metabolic process	GO:0030424 /// GO:0030425 /// GO:0043025	axon /// dendrite /// neuronal cell body	GO:0016491 /// GO:0046914 /// GO:0005515 /// GO:0008046 /// GO:0042803 /// GO:0042802	oxidoreductase activity /// transition metal ion binding /// protein binding /// axon guidance receptor activity /// protein homodimerization activity /// identical protein binding
CG31798	1	1	FBgn0051798	318946	---	---	---	---	---	---
CG31828	1	1	FBgn0051828	318966	GO:0006350 /// GO:0006355 /// GO:0007275 /// GO:0007399 /// GO:0007411 /// GO:0007450 /// GO:0007451 /// GO:0007476 /// GO:0007479 /// GO:0007517 /// GO:0007559 /// GO:0035218 /// GO:0035286 /// GO:0045165 /// GO:0048190	transcription /// regulation of transcription, DNA-dependent /// multicellular organismal development /// nervous system development /// axon guidance /// dorsal/ventral pattern formation, imaginal disc /// dorsal/ventral lineage restriction, imaginal disc /// imaginal disc-derived wing morphogenesis /// leg disc proximal/distal pattern formation /// muscle organ development /// histolysis /// le…	GO:0005634	nucleus	GO:0003677 /// GO:0003700 /// GO:0005515 /// GO:0008270 /// GO:0030528 /// GO:0043565 /// GO:0046872	DNA binding /// sequence-specific DNA binding transcription factor activity /// protein binding /// zinc ion binding /// transcription regulator activity /// sequence-specific DNA binding /// metal ion binding
CG31845	1	1	FBgn0051845	318978	---	---	---	---	---	---
CG31869	1	1	FBgn0051869	34490	GO:0007052 /// GO:0007067 /// GO:0051726 /// GO:0006810 /// GO:0006811 /// GO:0006813	mitotic spindle organization /// mitosis /// regulation of cell cycle /// transport /// ion transport /// potassium ion transport	GO:0008274 /// GO:0016020 /// GO:0016021	gamma-tubulin ring complex /// membrane /// integral to membrane	GO:0043015 /// GO:0005515 /// GO:0005216 /// GO:0005242 /// GO:0005244	gamma-tubulin binding /// protein binding /// ion channel activity /// inward rectifier potassium channel activity /// voltage-gated ion channel activity
CG31871	1	1	FBgn0051871	34463	GO:0006810 /// GO:0055085	transport /// transmembrane transport	GO:0016021	integral to membrane	GO:0005515 /// GO:0005524 /// GO:0042626	protein binding /// ATP binding /// ATPase activity, coupled to transmembrane movement of substances
CG31909	1	1	FBgn0051909	319020	---	---	---	---	---	---
CG31919	1	1	FBgn0031674	326173 /// 3885607	GO:0006810 /// GO:0006836 /// GO:0006355 /// GO:0051533 /// GO:0015986	transport /// neurotransmitter transport /// regulation of transcription, DNA-dependent /// positive regulation of NFAT protein import into nucleus /// ATP synthesis coupled proton transport	GO:0005887 /// GO:0016020 /// GO:0016021 /// GO:0005622 /// GO:0000276	integral to plasma membrane /// membrane /// integral to membrane /// intracellular /// mitochondrial proton-transporting ATP synthase complex, coupling factor F(o)	GO:0005328 /// GO:0015293 /// GO:0003700 /// GO:0043565 /// GO:0042302 /// GO:0005515 /// GO:0008553 /// GO:0015078 /// GO:0016787	neurotransmitter:sodium symporter activity /// symporter activity /// sequence-specific DNA binding transcription factor activity /// sequence-specific DNA binding /// structural constituent of cuticle /// protein binding /// hydrogen-exporting ATPase activity, phosphorylative mechanism /// hydrogen ion transmembrane transporter activity /// hydrolase activity
CG31928	1	1	FBgn0051928	326175	GO:0006508	proteolysis	---	---	GO:0003824 /// GO:0004252 /// GO:0008233 /// GO:0008236 /// GO:0016787	catalytic activity /// serine-type endopeptidase activity /// peptidase activity /// serine-type peptidase activity /// hydrolase activity
CG32043	1	1	FBgn0052043	39099	---	---	---	---	GO:0005515	protein binding
CG32048	1	1	---	---	---	---	---	---	---	---
CG32062	1	1	FBgn0052062	39198	GO:0008152 /// GO:0008285 /// GO:0009987 /// GO:0042048 /// GO:0051276	metabolic process /// negative regulation of cell proliferation /// cellular process /// olfactory behavior /// chromosome organization	---	---	GO:0003824 /// GO:0008484 /// GO:0016250 /// GO:0016787 /// GO:0003677 /// GO:0005515 /// GO:0032934	catalytic activity /// sulfuric ester hydrolase activity /// N-sulfoglucosamine sulfohydrolase activity /// hydrolase activity /// DNA binding /// protein binding /// sterol binding
CG32082	1	1	FBgn0052082	39258	GO:0055085 /// GO:0007424 /// GO:0007428 /// GO:0008543 /// GO:0015012 /// GO:0016051 /// GO:0007317 /// GO:0007400 /// GO:0007402 /// GO:0007405 /// GO:0008105 /// GO:0008298 /// GO:0008595 /// GO:0030162 /// GO:0045167 /// GO:0048477 /// GO:0055059	transmembrane transport /// open tracheal system development /// primary branching, open tracheal system /// fibroblast growth factor receptor signaling pathway /// heparan sulfate proteoglycan biosynthetic process /// carbohydrate biosynthetic process /// regulation of pole plasm oskar mRNA localization /// neuroblast fate determination /// ganglion mother cell fate determination /// neuroblast …	GO:0016021 /// GO:0005737 /// GO:0005938 /// GO:0045177 /// GO:0045178 /// GO:0045179 /// GO:0045180 /// GO:0005818	integral to membrane /// cytoplasm /// cell cortex /// apical part of cell /// basal part of cell /// apical cortex /// basal cortex /// aster	GO:0008146 /// GO:0016740 /// GO:0005515 /// GO:0017022	sulfotransferase activity /// transferase activity /// protein binding /// myosin binding
CG3209	1	1	FBgn0034971	37852	GO:0006350 /// GO:0006357 /// GO:0007275 /// GO:0030177 /// GO:0045449 /// GO:0000103	transcription /// regulation of transcription from RNA polymerase II promoter /// multicellular organismal development /// positive regulation of Wnt receptor signaling pathway /// regulation of transcription /// sulfate assimilation	GO:0005634 /// GO:0016592	nucleus /// mediator complex	GO:0005515 /// GO:0016455 /// GO:0004020 /// GO:0004781 /// GO:0005524 /// GO:0016301 /// GO:0016740 /// GO:0016772 /// GO:0016779	protein binding /// RNA polymerase II transcription mediator activity /// adenylylsulfate kinase activity /// sulfate adenylyltransferase (ATP) activity /// ATP binding /// kinase activity /// transferase activity /// transferase activity, transferring phosphorus-containing groups /// nucleotidyltransferase activity
CG32103	1	1	FBgn0052103	39415	---	---	---	---	GO:0005515	protein binding
CG32111	1	1	FBgn0052111	317859	GO:0006457	protein folding	GO:0016272	prefoldin complex	GO:0005515 /// GO:0051082	protein binding /// unfolded protein binding
CG32137	1	1	FBgn0052137	39537	---	---	GO:0005622	intracellular	GO:0003676 /// GO:0004518 /// GO:0004527 /// GO:0016787 /// GO:0031072	nucleic acid binding /// nuclease activity /// exonuclease activity /// hydrolase activity /// heat shock protein binding
CG32159	1	1	FBgn0052159	39831	GO:0006030	chitin metabolic process	GO:0005576	extracellular region	GO:0008061	chitin binding
CG32177	1	1	FBgn0052177	326197	GO:0006644 /// GO:0016042	phospholipid metabolic process /// lipid catabolic process	---	---	GO:0004623 /// GO:0005509 /// GO:0016787	phospholipase A2 activity /// calcium ion binding /// hydrolase activity
CG32195	1	1	FBgn0052195	317907	---	---	---	---	---	---
CG32196	1	1	FBgn0052196	317908	GO:0006810 /// GO:0006811 /// GO:0006816 /// GO:0007601 /// GO:0007608 /// GO:0008104 /// GO:0008355 /// GO:0008377 /// GO:0009416 /// GO:0019722 /// GO:0030845 /// GO:0050896 /// GO:0050908 /// GO:0050962 /// GO:0055085	transport /// ion transport /// calcium ion transport /// visual perception /// sensory perception of smell /// protein localization /// olfactory learning /// light-induced release of internally sequestered calcium ion /// response to light stimulus /// calcium-mediated signaling /// inhibition of phospholipase C activity involved in G-protein coupled receptor signaling pathway /// response to s…	GO:0005886 /// GO:0016020 /// GO:0016021 /// GO:0016027 /// GO:0016028	plasma membrane /// membrane /// integral to membrane /// inaD signaling complex /// rhabdomere	GO:0005216 /// GO:0005218 /// GO:0005262 /// GO:0005515 /// GO:0005516 /// GO:0015279 /// GO:0042803 /// GO:0046982	ion channel activity /// intracellular ligand-gated calcium channel activity /// calcium channel activity /// protein binding /// calmodulin binding /// store-operated calcium channel activity /// protein homodimerization activity /// protein heterodimerization activity
CG32221	1	1	FBgn0052221	317924	---	---	GO:0005737 /// GO:0005819 /// GO:0005856 /// GO:0005874 /// GO:0005875	cytoplasm /// spindle /// cytoskeleton /// microtubule /// microtubule associated complex	---	---
CG32223	1	1	---	---	---	---	---	---	---	---
CG32251	1	1	FBgn0052251	326205	---	---	---	---	---	---
CG32264	1	1	FBgn0052264	38438	GO:0007165 /// GO:0007186 /// GO:0007608 /// GO:0050896 /// GO:0006412	signal transduction /// G-protein coupled receptor protein signaling pathway /// sensory perception of smell /// response to stimulus /// translation	GO:0005886 /// GO:0016020 /// GO:0016021 /// GO:0005622 /// GO:0005840	plasma membrane /// membrane /// integral to membrane /// intracellular /// ribosome	GO:0004871 /// GO:0004872 /// GO:0004930 /// GO:0004984 /// GO:0005549 /// GO:0000166 /// GO:0005515 /// GO:0005524 /// GO:0016787 /// GO:0017111 /// GO:0003735	signal transducer activity /// receptor activity /// G-protein coupled receptor activity /// olfactory receptor activity /// odorant binding /// nucleotide binding /// protein binding /// ATP binding /// hydrolase activity /// nucleoside-triphosphatase activity /// structural constituent of ribosome
CG32280	1	1	FBgn0052280	317952	---	---	GO:0005737 /// GO:0005811 /// GO:0005783	cytoplasm /// lipid particle /// endoplasmic reticulum	GO:0004091 /// GO:0016787	carboxylesterase activity /// hydrolase activity
CG32306	1	1	---	---	---	---	---	---	---	---
CG32369	1	1	FBgn0052369	38873	GO:0006457	protein folding	---	---	GO:0031072 /// GO:0051082 /// GO:0005515	heat shock protein binding /// unfolded protein binding /// protein binding
CG32373	1	1	FBgn0052373	318000	GO:0009168 /// GO:0006470	purine ribonucleoside monophosphate biosynthetic process /// protein dephosphorylation	GO:0005615	extracellular space	GO:0004000 /// GO:0016787 /// GO:0019239 /// GO:0004725	adenosine deaminase activity /// hydrolase activity /// deaminase activity /// protein tyrosine phosphatase activity
CG32412	1	1	FBgn0052412	38663	GO:0000723 /// GO:0006281 /// GO:0006303 /// GO:0006310 /// GO:0006974	telomere maintenance /// DNA repair /// double-strand break repair via nonhomologous end joining /// DNA recombination /// response to DNA damage stimulus	GO:0005634 /// GO:0005694 /// GO:0005958 /// GO:0043564	nucleus /// chromosome /// DNA-dependent protein kinase-DNA ligase 4 complex /// Ku70:Ku80 complex	GO:0000166 /// GO:0003677 /// GO:0004003 /// GO:0004386 /// GO:0005488 /// GO:0005524 /// GO:0016787 /// GO:0046982	nucleotide binding /// DNA binding /// ATP-dependent DNA helicase activity /// helicase activity /// binding /// ATP binding /// hydrolase activity /// protein heterodimerization activity
CG32425	1	1	FBgn0052425	40273	---	---	---	---	---	---
CG3244	1	1	FBgn0031629	33678	---	---	GO:0005622	intracellular	GO:0003676 /// GO:0008270 /// GO:0003677	nucleic acid binding /// zinc ion binding /// DNA binding
CG32447	1	1	FBgn0052447	40412	---	---	---	---	---	---
CG32473	1	1	FBgn0052473	41636	GO:0006511	ubiquitin-dependent protein catabolic process	---	---	GO:0005515	protein binding
CG32479	1	1	FBgn0052479	38103	---	---	---	---	---	---
CG32486	1	1	FBgn0052486	38367	GO:0006810 /// GO:0006911 /// GO:0055085	transport /// phagocytosis, engulfment /// transmembrane transport	GO:0016020 /// GO:0016021	membrane /// integral to membrane	GO:0005215 /// GO:0005515	transporter activity /// protein binding
CG32521	1	1	FBgn0052521	33098	---	---	---	---	---	---
CG32541	1	1	FBgn0052541	32889	---	---	---	---	---	---
CG32556	1	1	FBgn0052556	32748	---	---	---	---	---	---
CG32572	1	1	FBgn0052572	32657	---	---	---	---	---	---
CG32582	1	1	FBgn0052582	318099	---	---	---	---	---	---
CG32613	1	1	FBgn0052613	318117	---	---	---	---	---	---
CG32626	1	1	FBgn0052626	32352	---	---	---	---	---	---
CG32638	1	1	FBgn0052638	318133	---	---	---	---	---	---
CG32663	1	1	FBgn0052663	326228	---	---	---	---	---	---
CG32666	1	1	FBgn0052666	32097	---	---	---	---	---	---
CG32676	1	1	FBgn0052676	32005	---	---	---	---	---	---
CG32694	1	1	FBgn0052694	31933	---	---	---	---	---	---
CG32699	1	1	FBgn0052699	31899	---	---	---	---	---	---
CG32711	1	1	FBgn0052711	318164	---	---	---	---	---	---
CG32720	1	1	FBgn0052720	318170	---	---	---	---	---	---
CG32758	1	1	FBgn0052758	31493	---	---	---	---	---	---
CG32767	1	1	FBgn0052767	31430	---	---	---	---	---	---
CG32772	1	1	FBgn0052772	31420	---	---	---	---	---	---
CG32792	1	1	FBgn0052792	318213	---	---	---	---	---	---
CG32795	1	1	FBgn0040384	31270	---	---	---	---	---	---
CG32810	1	1	FBgn0025394	31110	---	---	---	---	---	---
CG32816	1	1	FBgn0052816	318225	---	---	---	---	---	---
CG3287	1	1	FBgn0028954	48441	GO:0001764 /// GO:0007275 /// GO:0007399 /// GO:0007411 /// GO:0007426 /// GO:0007427 /// GO:0007432 /// GO:0007509 /// GO:0008347 /// GO:0016199 /// GO:0016477 /// GO:0022409 /// GO:0030154 /// GO:0030182 /// GO:0035050 /// GO:0050929	neuron migration /// multicellular organismal development /// nervous system development /// axon guidance /// tracheal outgrowth, open tracheal system /// epithelial cell migration, open tracheal system /// salivary gland boundary specification /// mesoderm migration involved in gastrulation /// glial cell migration /// axon midline choice point recognition /// cell migration /// positive regula…	GO:0005576 /// GO:0005578 /// GO:0005886	extracellular region /// proteinaceous extracellular matrix /// plasma membrane	GO:0005102 /// GO:0005509 /// GO:0005515	receptor binding /// calcium ion binding /// protein binding
CG32970	1	1	---	---	---	---	---	---	---	---
CG32972	1	1	FBgn0028905	34830	---	---	---	---	---	---
CG32982	1	1	FBgn0052982	34237	GO:0001837 /// GO:0007186 /// GO:0007564 /// GO:0001676 /// GO:0006629 /// GO:0006631 /// GO:0008152	epithelial to mesenchymal transition /// G-protein coupled receptor protein signaling pathway /// regulation of chitin-based cuticle tanning /// long-chain fatty acid metabolic process /// lipid metabolic process /// fatty acid metabolic process /// metabolic process	GO:0016021 /// GO:0005575	integral to membrane /// cellular_component	GO:0005515 /// GO:0016500 /// GO:0000166 /// GO:0003824 /// GO:0004467 /// GO:0005524 /// GO:0016874	protein binding /// protein-hormone receptor activity /// nucleotide binding /// catalytic activity /// long-chain fatty acid-CoA ligase activity /// ATP binding /// ligase activity
CG33054	1	1	FBgn0053054	40340	GO:0006342 /// GO:0006350 /// GO:0007275 /// GO:0010629 /// GO:0016458 /// GO:0045449 /// GO:0048096	chromatin silencing /// transcription /// multicellular organismal development /// negative regulation of gene expression /// gene silencing /// regulation of transcription /// chromatin-mediated maintenance of transcription	GO:0000790 /// GO:0005622 /// GO:0005634 /// GO:0005703 /// GO:0031011	nuclear chromatin /// intracellular /// nucleus /// polytene chromosome puff /// Ino80 complex	GO:0003676 /// GO:0003677 /// GO:0003682 /// GO:0005515 /// GO:0008270 /// GO:0031490 /// GO:0032183 /// GO:0046872	nucleic acid binding /// DNA binding /// chromatin binding /// protein binding /// zinc ion binding /// chromatin DNA binding /// SUMO binding /// metal ion binding
CG33056	1	1	FBgn0053056	326246	GO:0007015 /// GO:0007155 /// GO:0008360 /// GO:0016310 /// GO:0046488 /// GO:0001745 /// GO:0045449 /// GO:0006468 /// GO:0006810 /// GO:0006887 /// GO:0007269 /// GO:0015031 /// GO:0016079 /// GO:0016192 /// GO:0035249 /// GO:0045956	actin filament organization /// cell adhesion /// regulation of cell shape /// phosphorylation /// phosphatidylinositol metabolic process /// compound eye morphogenesis /// regulation of transcription /// protein phosphorylation /// transport /// exocytosis /// neurotransmitter secretion /// protein transport /// synaptic vesicle exocytosis /// vesicle-mediated transport /// synaptic transmission…	GO:0005634 /// GO:0008021 /// GO:0016020 /// GO:0030054 /// GO:0030659 /// GO:0031410 /// GO:0045202	nucleus /// synaptic vesicle /// membrane /// cell junction /// cytoplasmic vesicle membrane /// cytoplasmic vesicle /// synapse	GO:0016307 /// GO:0016308 /// GO:0016740 /// GO:0030528 /// GO:0000166 /// GO:0004672 /// GO:0004674 /// GO:0004713 /// GO:0005524 /// GO:0016301 /// GO:0005509 /// GO:0008289 /// GO:0046872	phosphatidylinositol phosphate kinase activity /// 1-phosphatidylinositol-4-phosphate 5-kinase activity /// transferase activity /// transcription regulator activity /// nucleotide binding /// protein kinase activity /// protein serine/threonine kinase activity /// protein tyrosine kinase activity /// ATP binding /// kinase activity /// calcium ion binding /// lipid binding /// metal ion binding
CG33110	1	1	FBgn0053110	42659	---	---	---	---	---	---
CG33111	1	1	FBgn0053111	50068	---	---	---	---	---	---
CG33121	1	1	FBgn0053121	326261	GO:0015986 /// GO:0055114	ATP synthesis coupled proton transport /// oxidation-reduction process	GO:0033177	proton-transporting two-sector ATPase complex, proton-transporting domain	GO:0015078 /// GO:0008553 /// GO:0016787 /// GO:0005507	hydrogen ion transmembrane transporter activity /// hydrogen-exporting ATPase activity, phosphorylative mechanism /// hydrolase activity /// copper ion binding
CG33129	1	1	FBgn0053129	34514	GO:0006350 /// GO:0006355 /// GO:0045449 /// GO:0006897 /// GO:0006911 /// GO:0007275 /// GO:0008340 /// GO:0016197 /// GO:0030705 /// GO:0045467	transcription /// regulation of transcription, DNA-dependent /// regulation of transcription /// endocytosis /// phagocytosis, engulfment /// multicellular organismal development /// determination of adult lifespan /// endosome transport /// cytoskeleton-dependent intracellular transport /// R7 cell development	GO:0005634 /// GO:0005737 /// GO:0005768 /// GO:0005856 /// GO:0005874 /// GO:0030054 /// GO:0045202	nucleus /// cytoplasm /// endosome /// cytoskeleton /// microtubule /// cell junction /// synapse	GO:0005515 /// GO:0003677 /// GO:0030528 /// GO:0008017	protein binding /// DNA binding /// transcription regulator activity /// microtubule binding
CG33144	1	1	FBgn0053144	36131	GO:0009052	pentose-phosphate shunt, non-oxidative branch	---	---	GO:0004751 /// GO:0016853	ribose-5-phosphate isomerase activity /// isomerase activity
CG33155	1	1	FBgn0053155	3772655	GO:0055114 /// GO:0009308 /// GO:0006468 /// GO:0007155 /// GO:0008360 /// GO:0008283 /// GO:0009408	oxidation-reduction process /// amine metabolic process /// protein phosphorylation /// cell adhesion /// regulation of cell shape /// cell proliferation /// response to heat	GO:0000347 /// GO:0005634 /// GO:0005737	THO complex /// nucleus /// cytoplasm	GO:0008131 /// GO:0016491 /// GO:0005507 /// GO:0048038 /// GO:0004672 /// GO:0004674 /// GO:0005524 /// GO:0016740 /// GO:0003674 /// GO:0005515	primary amine oxidase activity /// oxidoreductase activity /// copper ion binding /// quinone binding /// protein kinase activity /// protein serine/threonine kinase activity /// ATP binding /// transferase activity /// molecular_function /// protein binding
CG33158	1	1	FBgn0053158	39834	---	---	---	---	GO:0005515	protein binding
CG33169	1	1	FBgn0053169	40504	---	---	---	---	---	---
CG33170	1	1	FBgn0053170	326267	GO:0007010	cytoskeleton organization	---	---	GO:0005515 /// GO:0003779	protein binding /// actin binding
CG33177	1	1	FBgn0053177	32438	---	---	---	---	---	---
CG33181	1	1	FBgn0053181	318916	---	---	---	---	---	---
CG33203	1	1	FBgn0053203	43414	---	---	---	---	---	---
CG33229	1	1	FBgn0053229	2768996	---	---	---	---	GO:0003723 /// GO:0008168 /// GO:0016740	RNA binding /// methyltransferase activity /// transferase activity
CG33232	1	1	FBgn0035347	2769004	GO:0006508	proteolysis	---	---	GO:0016787 /// GO:0004252	hydrolase activity /// serine-type endopeptidase activity
CG33275	1	1	FBgn0035802	2768948	GO:0006911 /// GO:0006281	phagocytosis, engulfment /// DNA repair	GO:0005634 /// GO:0005737 /// GO:0016020 /// GO:0030289	nucleus /// cytoplasm /// membrane /// protein phosphatase 4 complex	GO:0005488 /// GO:0005515	binding /// protein binding
CG3328	1	1	FBgn0034985	37871	GO:0009448	gamma-aminobutyric acid metabolic process	---	---	GO:0003824 /// GO:0003867 /// GO:0008483 /// GO:0030170 /// GO:0005515	catalytic activity /// 4-aminobutyrate transaminase activity /// transaminase activity /// pyridoxal phosphate binding /// protein binding
CG33291	1	1	FBgn0053291	2768995	---	---	---	---	---	---
CG33298	1	1	FBgn0032120	2768929	GO:0008150 /// GO:0006066 /// GO:0008152 /// GO:0046164 /// GO:0048149 /// GO:0055114	biological_process /// alcohol metabolic process /// metabolic process /// alcohol catabolic process /// behavioral response to ethanol /// oxidation-reduction process	GO:0005575 /// GO:0005811	cellular_component /// lipid particle	GO:0003674 /// GO:0003824 /// GO:0004022 /// GO:0005488 /// GO:0016491	molecular_function /// catalytic activity /// alcohol dehydrogenase (NAD) activity /// binding /// oxidoreductase activity
CG3339	1	1	FBgn0039510	43295	---	---	---	---	---	---
CG33465	1	1	FBgn0053465	3885587	GO:0006030	chitin metabolic process	GO:0005576	extracellular region	GO:0008061	chitin binding
CG33474	1	1	FBgn0053474	2768725	---	---	---	---	---	---
CG33626	1	1	FBgn0053626	3772257	---	---	---	---	---	---
CG33671	1	1	FBgn0061359	3772247	---	---	---	---	---	---
CG33672	1	1	FBgn0061360	3771915	---	---	---	---	---	---
CG33679	1	1	FBgn0053679	3772494	GO:0016226	iron-sulfur cluster assembly	---	---	GO:0046872 /// GO:0051536 /// GO:0051539	metal ion binding /// iron-sulfur cluster binding /// 4 iron, 4 sulfur cluster binding
CG33681	1	1	FBgn0053681	3772472	---	---	---	---	---	---
CG33724	1	1	FBgn0053724	3772206	---	---	---	---	GO:0005515	protein binding
CG33936	1	1	FBgn0053936	41114	GO:0006810 /// GO:0043687 /// GO:0051246	transport /// post-translational protein modification /// regulation of protein metabolic process	GO:0030288	outer membrane-bounded periplasmic space	GO:0005215 /// GO:0016874 /// GO:0019787	transporter activity /// ligase activity /// small conjugating protein ligase activity
CG33958	1	1	FBgn0053958	37088	GO:0055114 /// GO:0035058 /// GO:0042384	oxidation-reduction process /// sensory cilium assembly /// cilium assembly	---	---	GO:0005506 /// GO:0010181 /// GO:0016491 /// GO:0005515	iron ion binding /// FMN binding /// oxidoreductase activity /// protein binding
CG33960	1	1	FBgn0053960	246538	---	---	---	---	GO:0005515	protein binding
CG33967	1	1	FBgn0053967	41783	---	---	---	---	---	---
CG33970	1	1	FBgn0053970	43186	---	---	---	---	---	---
CG33977	1	1	FBgn0053977	3885575	---	---	---	---	GO:0005509 /// GO:0005544	calcium ion binding /// calcium-dependent phospholipid binding
CG33995	1	1	FBgn0053995	326173 /// 3885607	---	---	---	---	GO:0005515	protein binding
CG34005	1	1	FBgn0054005	3885597	GO:0006030	chitin metabolic process	GO:0005576	extracellular region	GO:0008061	chitin binding
CG34006	1	1	FBgn0054006	3885652	---	---	---	---	---	---
CG34038	1	1	FBgn0054038	3885596	GO:0009058	biosynthetic process	---	---	GO:0016740 /// GO:0016757	transferase activity /// transferase activity, transferring glycosyl groups
CG34054	1	1	FBgn0054054	3885601	---	---	---	---	GO:0005515	protein binding
CG3407	1	1	FBgn0031573	33606	---	---	---	---	GO:0016787	hydrolase activity
CG3408	1	1	FBgn0036008	39107	GO:0002121	inter-male aggressive behavior	GO:0005634	nucleus	GO:0003676 /// GO:0003723 /// GO:0008270	nucleic acid binding /// RNA binding /// zinc ion binding
CG34104	1	1	FBgn0083940	31945	---	---	---	---	---	---
CG34110	1	1	FBgn0083946	4379864	---	---	---	---	---	---
CG34118	1	1	FBgn0083954	4379858	---	---	---	---	---	---
CG34133	1	1	FBgn0083969	318566	---	---	---	---	---	---
CG3415	1	1	FBgn0030731	32582	---	---	---	---	---	---
CG3419	1	1	FBgn0035002	37896	GO:0000910 /// GO:0006468 /// GO:0006911 /// GO:0007049 /// GO:0007052 /// GO:0007058 /// GO:0007060 /// GO:0007067 /// GO:0007140 /// GO:0007143 /// GO:0007147 /// GO:0007344 /// GO:0007406 /// GO:0008104 /// GO:0035044 /// GO:0035046	cytokinesis /// protein phosphorylation /// phagocytosis, engulfment /// cell cycle /// mitotic spindle organization /// spindle assembly involved in female meiosis II /// male meiosis chromosome segregation /// mitosis /// male meiosis /// female meiosis /// female meiosis II /// pronuclear fusion /// negative regulation of neuroblast proliferation /// protein localization /// sperm aster format…	GO:0016020 /// GO:0000776 /// GO:0000922 /// GO:0000940 /// GO:0005737 /// GO:0005813 /// GO:0005819 /// GO:0030496	membrane /// kinetochore /// spindle pole /// condensed chromosome outer kinetochore /// cytoplasm /// centrosome /// spindle /// midbody	GO:0000166 /// GO:0004672 /// GO:0004674 /// GO:0005515 /// GO:0005524 /// GO:0016301 /// GO:0016740 /// GO:0032183 /// GO:0042801 /// GO:0004713	nucleotide binding /// protein kinase activity /// protein serine/threonine kinase activity /// protein binding /// ATP binding /// kinase activity /// transferase activity /// SUMO binding /// polo kinase kinase activity /// protein tyrosine kinase activity
CG34304	1	1	FBgn0085333	5740404	---	---	---	---	---	---
CG34310	1	1	FBgn0085339	5740536	---	---	GO:0016020	membrane	GO:0004867 /// GO:0005515 /// GO:0004930	serine-type endopeptidase inhibitor activity /// protein binding /// G-protein coupled receptor activity
CG34338	1	1	FBgn0085367	5740687	---	---	---	---	---	---
CG34339	1	1	---	---	---	---	---	---	---	---
CG3434	1	1	FBgn0036000	39098	GO:0006508	proteolysis	---	---	GO:0004190 /// GO:0008233 /// GO:0016787	aspartic-type endopeptidase activity /// peptidase activity /// hydrolase activity
CG34345	1	1	FBgn0085374	5740402	GO:0000022 /// GO:0006412 /// GO:0007052	mitotic spindle elongation /// translation /// mitotic spindle organization	GO:0005622 /// GO:0005811 /// GO:0005840 /// GO:0030529	intracellular /// lipid particle /// ribosome /// ribonucleoprotein complex	GO:0003735 /// GO:0005515 /// GO:0032183	structural constituent of ribosome /// protein binding /// SUMO binding
CG34347	1	1	FBgn0085376	5740668	---	---	---	---	---	---
CG34360	1	1	FBgn0250818	41217	---	---	GO:0005956	protein kinase CK2 complex	GO:0019887	protein kinase regulator activity
CG3437	1	1	FBgn0035998	39096	---	---	---	---	---	---
CG34383	1	1	FBgn0085412	5740131	GO:0006508 /// GO:0007283 /// GO:0007605 /// GO:0007626 /// GO:0035058	proteolysis /// spermatogenesis /// sensory perception of sound /// locomotory behavior /// sensory cilium assembly	GO:0016020 /// GO:0016021 /// GO:0005622 /// GO:0005814 /// GO:0005932	membrane /// integral to membrane /// intracellular /// centriole /// microtubule basal body	GO:0005515 /// GO:0008270 /// GO:0008234 /// GO:0016787	protein binding /// zinc ion binding /// cysteine-type peptidase activity /// hydrolase activity
CG34394	1	1	FBgn0085423	33552	GO:0007015 /// GO:0007303 /// GO:0007498 /// GO:0007519 /// GO:0008335 /// GO:0016477 /// GO:0040023 /// GO:0032313 /// GO:0031424 /// GO:0055114	actin filament organization /// cytoplasmic transport, nurse cell to oocyte /// mesoderm development /// skeletal muscle tissue development /// female germline ring canal stabilization /// cell migration /// establishment of nucleus localization /// regulation of Rab GTPase activity /// keratinization /// oxidation-reduction process	GO:0005635 /// GO:0005737 /// GO:0015629 /// GO:0030018 /// GO:0008305 /// GO:0016021 /// GO:0005622 /// GO:0005783 /// GO:0005789 /// GO:0005792 /// GO:0016020	nuclear envelope /// cytoplasm /// actin cytoskeleton /// Z disc /// integrin complex /// integral to membrane /// intracellular /// endoplasmic reticulum /// endoplasmic reticulum membrane /// microsome /// membrane	GO:0003779 /// GO:0005097 /// GO:0005515 /// GO:0004497 /// GO:0005506 /// GO:0009055 /// GO:0016491 /// GO:0020037 /// GO:0046872	actin binding /// Rab GTPase activator activity /// protein binding /// monooxygenase activity /// iron ion binding /// electron carrier activity /// oxidoreductase activity /// heme binding /// metal ion binding
CG34398	1	1	FBgn0085427	5740462	---	---	GO:0005622	intracellular	GO:0005515 /// GO:0000166 /// GO:0005524 /// GO:0016787 /// GO:0016887 /// GO:0017111 /// GO:0042624 /// GO:0003677 /// GO:0008270	protein binding /// nucleotide binding /// ATP binding /// hydrolase activity /// ATPase activity /// nucleoside-triphosphatase activity /// ATPase activity, uncoupled /// DNA binding /// zinc ion binding
CG34401	1	1	FBgn0085430	50356	---	---	---	---	---	---
CG34413	1	1	---	---	---	---	---	---	---	---
CG34417	1	1	FBgn0085446	31591	---	---	---	---	---	---
CG34441	1	1	FBgn0085470	44128	---	---	---	---	GO:0020037 /// GO:0016787 /// GO:0042624	heme binding /// hydrolase activity /// ATPase activity, uncoupled
CG34460	1	1	FBgn0085489	5740316	GO:0008152	metabolic process	---	---	GO:0003824 /// GO:0004035 /// GO:0016787 /// GO:0016791	catalytic activity /// alkaline phosphatase activity /// hydrolase activity /// phosphatase activity
CG3552	1	1	FBgn0035999	39097	GO:0006508 /// GO:0035071 /// GO:0048102 /// GO:0015986	proteolysis /// salivary gland cell autophagic cell death /// autophagic cell death /// ATP synthesis coupled proton transport	GO:0033178	proton-transporting two-sector ATPase complex, catalytic domain	GO:0004190 /// GO:0005515 /// GO:0008233 /// GO:0016787 /// GO:0016820	aspartic-type endopeptidase activity /// protein binding /// peptidase activity /// hydrolase activity /// hydrolase activity, acting on acid anhydrides, catalyzing transmembrane movement of substances
CG3558	1	1	FBgn0025681	48421	GO:0055085 /// GO:0006810	transmembrane transport /// transport	GO:0016021	integral to membrane	GO:0005515 /// GO:0005215 /// GO:0003723 /// GO:0005488	protein binding /// transporter activity /// RNA binding /// binding
CG3563	1	1	FBgn0260465	41788	---	---	---	---	---	---
CG3600	1	1	FBgn0026087	31161	---	---	---	---	---	---
CG3609	1	1	FBgn0031418	33421	GO:0006629	lipid metabolic process	---	---	GO:0004806 /// GO:0016787	triglyceride lipase activity /// hydrolase activity
CG3624	1	1	FBgn0034724	37557	---	---	---	---	GO:0004867	serine-type endopeptidase inhibitor activity
CG3638	1	1	FBgn0261444	31071	---	---	---	---	---	---
CG3655	1	1	FBgn0040397	31056	---	---	---	---	---	---
CG3726	1	1	FBgn0029824	31525	---	---	---	---	---	---
CG3774	1	1	FBgn0029849	31553	---	---	---	---	---	---
CG3777	1	1	FBgn0024989	30979	---	---	---	---	---	---
CG3788	1	1	FBgn0034800	37644	GO:0006355 /// GO:0008150	regulation of transcription, DNA-dependent /// biological_process	GO:0005575	cellular_component	GO:0003674 /// GO:0003676 /// GO:0003677	molecular_function /// nucleic acid binding /// DNA binding
CG3797	1	1	FBgn0036842	40079	GO:0007435 /// GO:0055114	salivary gland morphogenesis /// oxidation-reduction process	GO:0005783	endoplasmic reticulum	GO:0005506 /// GO:0016491 /// GO:0016705 /// GO:0031418 /// GO:0004656 /// GO:0005488 /// GO:0016702	iron ion binding /// oxidoreductase activity /// oxidoreductase activity, acting on paired donors, with incorporation or reduction of molecular oxygen /// L-ascorbic acid binding /// procollagen-proline 4-dioxygenase activity /// binding /// oxidoreductase activity, acting on single donors with incorporation of molecular oxygen, incorporation of two atoms of oxygen
CG3800	1	1	FBgn0034802	37646	GO:0055085	transmembrane transport	---	---	GO:0005515	protein binding
CG3808	1	1	FBgn0036838	40074	GO:0055114	oxidation-reduction process	GO:0005783	endoplasmic reticulum	GO:0004656 /// GO:0005488 /// GO:0005506 /// GO:0016491 /// GO:0016702 /// GO:0016705 /// GO:0031418	procollagen-proline 4-dioxygenase activity /// binding /// iron ion binding /// oxidoreductase activity /// oxidoreductase activity, acting on single donors with incorporation of molecular oxygen, incorporation of two atoms of oxygen /// oxidoreductase activity, acting on paired donors, with incorporation or reduction of molecular oxygen /// L-ascorbic acid binding
CG3837	1	1	FBgn0038279	41809	---	---	---	---	---	---
CG3838	1	1	FBgn0032130	34275	GO:0006508	proteolysis	---	---	GO:0003824 /// GO:0004252 /// GO:0016787	catalytic activity /// serine-type endopeptidase activity /// hydrolase activity
CG3842	1	1	FBgn0029866	31576	---	---	---	---	---	---
CG3918	1	1	FBgn0029873	31585	---	---	---	---	---	---
CG3919	1	1	FBgn0036423	39582	GO:0006412	translation	GO:0005739 /// GO:0005762 /// GO:0005840 /// GO:0030529	mitochondrion /// mitochondrial large ribosomal subunit /// ribosome /// ribonucleoprotein complex	GO:0003735 /// GO:0003723	structural constituent of ribosome /// RNA binding
CG3964	1	1	FBgn0031574	33609	GO:0007275 /// GO:0007283 /// GO:0008345 /// GO:0030154 /// GO:0030432 /// GO:0048477	multicellular organismal development /// spermatogenesis /// larval locomotory behavior /// cell differentiation /// peristalsis /// oogenesis	GO:0005739	mitochondrion	GO:0003674 /// GO:0005515	molecular_function /// protein binding
CG3973	1	1	FBgn0029881	31596	---	---	---	---	---	---
CG4004	1	1	FBgn0030418	32226	---	---	---	---	---	---
CG40045	1	1	FBgn0058045	3355079	---	---	---	---	---	---
CG40127	1	1	FBgn0058127	3355016	GO:0006281	DNA repair	GO:0005622	intracellular	GO:0003677 /// GO:0004003 /// GO:0005524 /// GO:0008270 /// GO:0000166 /// GO:0017111	DNA binding /// ATP-dependent DNA helicase activity /// ATP binding /// zinc ion binding /// nucleotide binding /// nucleoside-triphosphatase activity
CG4061	1	1	FBgn0025630	31175	---	---	---	---	---	---
CG4068	1	1	FBgn0029738	31424	---	---	---	---	---	---
CG4096	1	1	FBgn0029791	31490	---	---	---	---	---	---
CG4199	1	1	FBgn0025628	31174	---	---	---	---	---	---
CG4221	1	1	FBgn0038385	41935	---	---	---	---	---	---
CG42231	1	1	FBgn0087041	7354432	---	---	GO:0016020 /// GO:0016021	membrane /// integral to membrane	---	---
CG42232	1	1	FBgn0250754	7354465	---	---	---	---	---	---
CG42238	1	1	FBgn0250867	7354398	GO:0007498 /// GO:0007509 /// GO:0007513 /// GO:0007526 /// GO:0008543 /// GO:0010002	mesoderm development /// mesoderm migration involved in gastrulation /// pericardial cell differentiation /// larval somatic muscle development /// fibroblast growth factor receptor signaling pathway /// cardioblast differentiation	---	---	GO:0005104 /// GO:0008083	fibroblast growth factor receptor binding /// growth factor activity
CG42239	1	1	FBgn0250868	7354422	GO:0008152	metabolic process	---	---	GO:0003824	catalytic activity
CG42245	1	1	FBgn0250911	7354428	---	---	---	---	GO:0005515	protein binding
CG42257	1	1	FBgn0259142	37511	GO:0006810 /// GO:0006886 /// GO:0006913 /// GO:0007165 /// GO:0015031 /// GO:0007264	transport /// intracellular protein transport /// nucleocytoplasmic transport /// signal transduction /// protein transport /// small GTPase mediated signal transduction	GO:0005634 /// GO:0005737 /// GO:0005622 /// GO:0016021	nucleus /// cytoplasm /// intracellular /// integral to membrane	GO:0000166 /// GO:0003676 /// GO:0003924 /// GO:0005515 /// GO:0005525	nucleotide binding /// nucleic acid binding /// GTPase activity /// protein binding /// GTP binding
CG42258	1	1	FBgn0259143	32196	---	---	---	---	---	---
CG42260	1	1	FBgn0259145	37614	GO:0008152 /// GO:0055114	metabolic process /// oxidation-reduction process	---	---	GO:0042302 /// GO:0003824 /// GO:0004022 /// GO:0005488 /// GO:0016491	structural constituent of cuticle /// catalytic activity /// alcohol dehydrogenase (NAD) activity /// binding /// oxidoreductase activity
CG42262	1	1	FBgn0259147	50410	---	---	---	---	---	---
CG42268	1	1	FBgn0259163	39145	GO:0008150	biological_process	GO:0005575 /// GO:0016020 /// GO:0016021	cellular_component /// membrane /// integral to membrane	GO:0005515 /// GO:0003674	protein binding /// molecular_function
CG42270	1	1	---	---	---	---	---	---	---	---
CG42307	1	1	FBgn0259203	7354423	---	---	---	---	GO:0005515 /// GO:0003677	protein binding /// DNA binding
CG42321	1	1	FBgn0259221	36488	---	---	---	---	---	---
CG42327	1	1	FBgn0259227	41401	---	---	---	---	---	---
CG42340	1	1	FBgn0259242	7354472	---	---	---	---	---	---
CG42342	1	1	FBgn0259244	7354466	---	---	---	---	---	---
CG42353	1	1	FBgn0259699	32576	---	---	---	---	---	---
CG42354	1	1	FBgn0259700	7354437	---	---	---	---	---	---
CG42377	1	1	FBgn0259744	38050	GO:0055114	oxidation-reduction process	---	---	GO:0003954 /// GO:0016491	NADH dehydrogenase activity /// oxidoreductase activity
CG4238	1	1	FBgn0031384	33377	GO:0006508	proteolysis	GO:0016020	membrane	GO:0016757 /// GO:0003824 /// GO:0004252 /// GO:0016787	transferase activity, transferring glycosyl groups /// catalytic activity /// serine-type endopeptidase activity /// hydrolase activity
CG42388	1	1	FBgn0259734	8673992	---	---	---	---	---	---
CG42389	1	1	FBgn0259735	34987	GO:0055114 /// GO:0001736 /// GO:0001737 /// GO:0001738 /// GO:0007163 /// GO:0008104 /// GO:0042067 /// GO:0045184 /// GO:0045185 /// GO:0007164 /// GO:0007275 /// GO:0009948	oxidation-reduction process /// establishment of planar polarity /// establishment of imaginal disc-derived wing hair orientation /// morphogenesis of a polarized epithelium /// establishment or maintenance of cell polarity /// protein localization /// establishment of ommatidial planar polarity /// establishment of protein localization /// maintenance of protein location /// establishment of tis…	GO:0005783 /// GO:0005789 /// GO:0005792 /// GO:0016020 /// GO:0005737 /// GO:0005886 /// GO:0005622	endoplasmic reticulum /// endoplasmic reticulum membrane /// microsome /// membrane /// cytoplasm /// plasma membrane /// intracellular	GO:0004497 /// GO:0005506 /// GO:0005515 /// GO:0009055 /// GO:0016491 /// GO:0020037 /// GO:0046872 /// GO:0004867 /// GO:0008233 /// GO:0008270	monooxygenase activity /// iron ion binding /// protein binding /// electron carrier activity /// oxidoreductase activity /// heme binding /// metal ion binding /// serine-type endopeptidase inhibitor activity /// peptidase activity /// zinc ion binding
CG42457	1	1	FBgn0259934	8674070	---	---	---	---	---	---
CG42490	1	1	FBgn0086200	8674118	---	---	---	---	---	---
CG42506	1	1	FBgn0260232	8673996	---	---	---	---	---	---
CG42507	1	1	FBgn0260233	8674092	GO:0006810 /// GO:0006811	transport /// ion transport	GO:0005886 /// GO:0016020 /// GO:0016021 /// GO:0030054 /// GO:0045202 /// GO:0045211	plasma membrane /// membrane /// integral to membrane /// cell junction /// synapse /// postsynaptic membrane	GO:0004872 /// GO:0004889 /// GO:0005216 /// GO:0005230	receptor activity /// nicotinic acetylcholine-activated cation-selective channel activity /// ion channel activity /// extracellular ligand-gated ion channel activity
CG42510	1	1	FBgn0260236	8674053	---	---	---	---	---	---
CG42516	1	1	FBgn0260390	8674068	---	---	---	---	GO:0004364 /// GO:0016740	glutathione transferase activity /// transferase activity
CG42533	1	1	FBgn0260486	34030	---	---	---	---	GO:0005515	protein binding
CG42542	1	1	FBgn0260659	8674000	---	---	---	---	---	---
CG42574	1	1	FBgn0260794	40596	---	---	---	---	GO:0005515	protein binding
CG42575	1	1	FBgn0260795	39255	GO:0055085	transmembrane transport	---	---	---	---
CG42593	1	1	FBgn0260970	31713	---	---	---	---	---	---
CG42611	1	1	FBgn0261260	8674055	---	---	---	---	---	---
CG42636	1	1	FBgn0261359	40153 /// 8674026	GO:0006412 /// GO:0006414 /// GO:0007021	translation /// translational elongation /// tubulin complex assembly	GO:0005737 /// GO:0005874	cytoplasm /// microtubule	GO:0000166 /// GO:0003746 /// GO:0003924 /// GO:0005515 /// GO:0005525 /// GO:0051082	nucleotide binding /// translation elongation factor activity /// GTPase activity /// protein binding /// GTP binding /// unfolded protein binding
CG42637	1	1	FBgn0261360	40153 /// 8674026	GO:0001709 /// GO:0001964 /// GO:0002121 /// GO:0006350 /// GO:0007422 /// GO:0030707 /// GO:0031987 /// GO:0045449 /// GO:0045467 /// GO:0045892 /// GO:0046843 /// GO:0048666 /// GO:0048813 /// GO:0048854	cell fate determination /// startle response /// inter-male aggressive behavior /// transcription /// peripheral nervous system development /// ovarian follicle cell development /// locomotion involved in locomotory behavior /// regulation of transcription /// R7 cell development /// negative regulation of transcription, DNA-dependent /// dorsal appendage formation /// neuron development /// dend…	GO:0005622 /// GO:0005634 /// GO:0005700	intracellular /// nucleus /// polytene chromosome	GO:0003676 /// GO:0003677 /// GO:0003682 /// GO:0005515 /// GO:0008270 /// GO:0016566 /// GO:0042803 /// GO:0046872	nucleic acid binding /// DNA binding /// chromatin binding /// protein binding /// zinc ion binding /// specific transcriptional repressor activity /// protein homodimerization activity /// metal ion binding
CG4293	1	1	FBgn0024983	31001	---	---	---	---	---	---
CG4330	1	1	FBgn0030452	32263	---	---	---	---	---	---
CG4390	1	1	FBgn0038771	42396	---	---	---	---	---	---
CG4484	1	1	FBgn0035968	39055	---	---	---	---	GO:0005515	protein binding
CG4496	1	1	FBgn0031894	34000	---	---	---	---	---	---
CG4502	1	1	FBgn0031896	34002	GO:0006629	lipid metabolic process	---	---	GO:0004806 /// GO:0016787	triglyceride lipase activity /// hydrolase activity
CG4580	1	1	FBgn0032585	34983	---	---	GO:0016021	integral to membrane	---	---
CG4589	1	1	FBgn0019886	37912	GO:0006468 /// GO:0007369 /// GO:0007370 /// GO:0045839 /// GO:0051726 /// GO:0006810 /// GO:0006865 /// GO:0055085	protein phosphorylation /// gastrulation /// ventral furrow formation /// negative regulation of mitosis /// regulation of cell cycle /// transport /// amino acid transport /// transmembrane transport	GO:0016020 /// GO:0016021	membrane /// integral to membrane	GO:0004672 /// GO:0005515 /// GO:0005524 /// GO:0016740 /// GO:0004674 /// GO:0015171 /// GO:0005488	protein kinase activity /// protein binding /// ATP binding /// transferase activity /// protein serine/threonine kinase activity /// amino acid transmembrane transporter activity /// binding
CG4622	1	1	FBgn0035021	37919	GO:0006139 /// GO:0006629	nucleobase, nucleoside, nucleotide and nucleic acid metabolic process /// lipid metabolic process	---	---	GO:0005515 /// GO:0003887 /// GO:0016740 /// GO:0016779 /// GO:0000166 /// GO:0003676 /// GO:0004806 /// GO:0016787	protein binding /// DNA-directed DNA polymerase activity /// transferase activity /// nucleotidyltransferase activity /// nucleotide binding /// nucleic acid binding /// triglyceride lipase activity /// hydrolase activity
CG4674	1	1	FBgn0037856	41320	GO:0006468	protein phosphorylation	---	---	GO:0000166 /// GO:0004672 /// GO:0004674 /// GO:0005524 /// GO:0016740	nucleotide binding /// protein kinase activity /// protein serine/threonine kinase activity /// ATP binding /// transferase activity
CG4699	1	1	FBgn0038364	41911	---	---	---	---	---	---
CG4702	1	1	FBgn0037992	41472	GO:0006338 /// GO:0045449	chromatin remodeling /// regulation of transcription	GO:0005634 /// GO:0005737 /// GO:0005856 /// GO:0016585 /// GO:0031011	nucleus /// cytoplasm /// cytoskeleton /// chromatin remodeling complex /// Ino80 complex	GO:0005515 /// GO:0030528	protein binding /// transcription regulator activity
CG4726	1	1	FBgn0031307	33292	---	---	---	---	---	---
CG4729	1	1	FBgn0036623	39820	GO:0007498 /// GO:0007275 /// GO:0007283 /// GO:0007286 /// GO:0030154	mesoderm development /// multicellular organismal development /// spermatogenesis /// spermatid development /// cell differentiation	---	---	GO:0005509 /// GO:0005515 /// GO:0000166 /// GO:0003676 /// GO:0003723	calcium ion binding /// protein binding /// nucleotide binding /// nucleic acid binding /// RNA binding
CG4753	1	1	FBgn0036622	39819	GO:0000070 /// GO:0006468 /// GO:0007049 /// GO:0007052 /// GO:0007067 /// GO:0007126 /// GO:0007130 /// GO:0007143 /// GO:0016568 /// GO:0016572 /// GO:0018107 /// GO:0030717 /// GO:0051301 /// GO:0006281 /// GO:0006334 /// GO:0006974 /// GO:0007275	mitotic sister chromatid segregation /// protein phosphorylation /// cell cycle /// mitotic spindle organization /// mitosis /// meiosis /// synaptonemal complex assembly /// female meiosis /// chromatin modification /// histone phosphorylation /// peptidyl-threonine phosphorylation /// karyosome formation /// cell division /// DNA repair /// nucleosome assembly /// response to DNA damage stimulu…	GO:0000785 /// GO:0005634 /// GO:0005694 /// GO:0005737 /// GO:0000786 /// GO:0005700 /// GO:0005811 /// GO:0035267	chromatin /// nucleus /// chromosome /// cytoplasm /// nucleosome /// polytene chromosome /// lipid particle /// NuA4 histone acetyltransferase complex	GO:0000166 /// GO:0004672 /// GO:0004674 /// GO:0005515 /// GO:0005524 /// GO:0016301 /// GO:0016740 /// GO:0035184 /// GO:0003677 /// GO:0032183	nucleotide binding /// protein kinase activity /// protein serine/threonine kinase activity /// protein binding /// ATP binding /// kinase activity /// transferase activity /// histone threonine kinase activity /// DNA binding /// SUMO binding
CG4768	1	1	FBgn0030790	32666	---	---	---	---	---	---
CG4797	1	1	FBgn0034909	37770	GO:0006486	protein glycosylation	GO:0005635 /// GO:0005737 /// GO:0005783 /// GO:0005788 /// GO:0005791	nuclear envelope /// cytoplasm /// endoplasmic reticulum /// endoplasmic reticulum lumen /// rough endoplasmic reticulum	GO:0003980 /// GO:0016740 /// GO:0016757	UDP-glucose:glycoprotein glucosyltransferase activity /// transferase activity /// transferase activity, transferring glycosyl groups
CG4844	1	1	FBgn0061354	3772015	GO:0006508	proteolysis	---	---	GO:0008236 /// GO:0004180 /// GO:0016787	serine-type peptidase activity /// carboxypeptidase activity /// hydrolase activity
CG4911	1	1	FBgn0035959	39043	GO:0006071 /// GO:0006629	glycerol metabolic process /// lipid metabolic process	---	---	GO:0008081 /// GO:0008889 /// GO:0016787	phosphoric diester hydrolase activity /// glycerophosphodiester phosphodiesterase activity /// hydrolase activity
CG4927	1	1	FBgn0034139	36852	---	---	---	---	---	---
CG4928	1	1	FBgn0027556	32682	---	---	---	---	---	---
CG4942	1	1	FBgn0035960	39044	---	---	---	---	---	---
CG4966	1	1	FBgn0034261	37009	GO:0002009 /// GO:0002433 /// GO:0006909 /// GO:0006911 /// GO:0007254 /// GO:0007264 /// GO:0007390 /// GO:0007391 /// GO:0007394 /// GO:0007424 /// GO:0007426 /// GO:0007435 /// GO:0007520 /// GO:0008258 /// GO:0030032 /// GO:0034334 /// GO:0035010 /// GO:0035099 /// GO:0042742 /// GO:0050770 /// GO:0051017 /// GO:0006886 /// GO:0006913 /// GO:0007165 /// GO:0015031 /// GO:0006508 /// GO:004508…	morphogenesis of an epithelium /// phagocytosis triggered by activation of immune response cell surface activating receptor /// phagocytosis /// phagocytosis, engulfment /// JNK cascade /// small GTPase mediated signal transduction /// germ-band shortening /// dorsal closure /// dorsal closure, elongation of leading edge cells /// open tracheal system development /// tracheal outgrowth, open trac…	GO:0005622 /// GO:0005886 /// GO:0016020	intracellular /// plasma membrane /// membrane	GO:0000166 /// GO:0003924 /// GO:0005515 /// GO:0005525 /// GO:0003824 /// GO:0004252 /// GO:0016787	nucleotide binding /// GTPase activity /// protein binding /// GTP binding /// catalytic activity /// serine-type endopeptidase activity /// hydrolase activity
CG4970	1	1	FBgn0032364	3772412	GO:0001700 /// GO:0006470 /// GO:0007155 /// GO:0007399 /// GO:0007411 /// GO:0008045 /// GO:0008360 /// GO:0008594 /// GO:0016311 /// GO:0031290 /// GO:0045467 /// GO:0048477	embryonic development via the syncytial blastoderm /// protein dephosphorylation /// cell adhesion /// nervous system development /// axon guidance /// motor axon guidance /// regulation of cell shape /// photoreceptor cell morphogenesis /// dephosphorylation /// retinal ganglion cell axon guidance /// R7 cell development /// oogenesis	GO:0005622 /// GO:0005634 /// GO:0016020 /// GO:0016021	intracellular /// nucleus /// membrane /// integral to membrane	GO:0008270 /// GO:0005515 /// GO:0003676 /// GO:0004721 /// GO:0004725 /// GO:0004872 /// GO:0016787 /// GO:0016791	zinc ion binding /// protein binding /// nucleic acid binding /// phosphoprotein phosphatase activity /// protein tyrosine phosphatase activity /// receptor activity /// hydrolase activity /// phosphatase activity
CG4973	1	1	FBgn0038772	42397	---	---	---	---	---	---
CG5001	1	1	FBgn0031322	33308	---	---	---	---	---	---
CG5004	1	1	FBgn0260748	32698	---	---	---	---	---	---
CG5053	1	1	FBgn0039352	43096	---	---	---	---	---	---
CG5059	1	1	FBgn0037007	40278	---	---	---	---	---	---
CG5060	1	1	FBgn0038780	42406	---	---	---	---	---	---
CG5065	1	1	FBgn0034145	36860	GO:0007018	microtubule-based movement	GO:0030286	dynein complex	GO:0000166 /// GO:0003777 /// GO:0005524 /// GO:0016787 /// GO:0016887 /// GO:0017111 /// GO:0042624	nucleotide binding /// microtubule motor activity /// ATP binding /// hydrolase activity /// ATPase activity /// nucleoside-triphosphatase activity /// ATPase activity, uncoupled
CG5091	1	1	FBgn0032234	34409	---	---	---	---	---	---
CG5098	1	1	FBgn0034300	37063	GO:0006350 /// GO:0006355 /// GO:0045449 /// GO:0006914	transcription /// regulation of transcription, DNA-dependent /// regulation of transcription /// autophagy	GO:0005634	nucleus	GO:0003677 /// GO:0003700 /// GO:0003707 /// GO:0004872 /// GO:0004879 /// GO:0008270 /// GO:0043565 /// GO:0046872 /// GO:0005515	DNA binding /// sequence-specific DNA binding transcription factor activity /// steroid hormone receptor activity /// receptor activity /// ligand-dependent nuclear receptor activity /// zinc ion binding /// sequence-specific DNA binding /// metal ion binding /// protein binding
CG5130	1	1	FBgn0037000	40271	---	---	---	---	---	---
CG5142	1	1	FBgn0032470	34702	GO:0006334	nucleosome assembly	GO:0000786 /// GO:0005634 /// GO:0005694 /// GO:0005811 /// GO:0005622	nucleosome /// nucleus /// chromosome /// lipid particle /// intracellular	GO:0003677 /// GO:0005515 /// GO:0043565	DNA binding /// protein binding /// sequence-specific DNA binding
CG5144	1	1	FBgn0035957	39040	GO:0055114 /// GO:0008152	oxidation-reduction process /// metabolic process	---	---	GO:0005488 /// GO:0016491	binding /// oxidoreductase activity
CG5149	1	1	FBgn0031904	34013	GO:0048813	dendrite morphogenesis	---	---	GO:0005515	protein binding
CG5155	1	1	FBgn0031905	34014	---	---	---	---	---	---
CG5191	1	1	FBgn0038803	42431	---	---	---	---	---	---
CG5205	1	1	FBgn0038344	41891	---	---	---	---	---	---
CG5226	1	1	FBgn0034355	37129	GO:0007040 /// GO:0010507	lysosome organization /// negative regulation of autophagy	GO:0005737 /// GO:0005786 /// GO:0030529	cytoplasm /// signal recognition particle, endoplasmic reticulum targeting /// ribonucleoprotein complex	GO:0003723 /// GO:0005515	RNA binding /// protein binding
CG5235	1	1	FBgn0036565	39758	GO:0007610 /// GO:0018991 /// GO:0045297	behavior /// oviposition /// post-mating behavior	GO:0005576	extracellular region	GO:0003674 /// GO:0005515	molecular_function /// protein binding
CG5273	1	1	FBgn0040382	31021	---	---	---	---	---	---
CG5284	1	1	FBgn0036566	39759	GO:0007610 /// GO:0018991 /// GO:0045297	behavior /// oviposition /// post-mating behavior	GO:0005576 /// GO:0005795	extracellular region /// Golgi stack	GO:0003674 /// GO:0005515 /// GO:0008378 /// GO:0016740 /// GO:0016757	molecular_function /// protein binding /// galactosyltransferase activity /// transferase activity /// transferase activity, transferring glycosyl groups
CG5288	1	1	FBgn0035950	39031	GO:0008152 /// GO:0006810 /// GO:0055085	metabolic process /// transport /// transmembrane transport	GO:0005783 /// GO:0005794 /// GO:0005795 /// GO:0009986 /// GO:0016021	endoplasmic reticulum /// Golgi apparatus /// Golgi stack /// cell surface /// integral to membrane	GO:0003824 /// GO:0008484 /// GO:0016787 /// GO:0046872 /// GO:0005215	catalytic activity /// sulfuric ester hydrolase activity /// hydrolase activity /// metal ion binding /// transporter activity
CG5346	1	1	FBgn0038981	42653	---	---	---	---	---	---
CG5362	1	1	FBgn0032237	34414	---	---	---	---	---	---
CG5385	1	1	FBgn0032215	34386	GO:0008152 /// GO:0055114	metabolic process /// oxidation-reduction process	---	---	GO:0003824 /// GO:0005488 /// GO:0016491	catalytic activity /// binding /// oxidoreductase activity
CG5388	1	1	FBgn0038944	42612	---	---	---	---	---	---
CG5391	1	1	FBgn0038943	42611	---	---	---	---	---	---
CG5521	1	1	FBgn0039466	43242	---	---	---	---	---	---
CG5541	1	1	FBgn0030603	2768877	---	---	---	---	---	---
CG5555	1	1	FBgn0038686	42302	---	---	---	---	---	---
CG5577	1	1	FBgn0036759	39985	GO:0007052 /// GO:0007067 /// GO:0007076 /// GO:0030261	mitotic spindle organization /// mitosis /// mitotic chromosome condensation /// chromosome condensation	GO:0005634	nucleus	GO:0005488 /// GO:0005515	binding /// protein binding
CG5594	1	1	FBgn0025698	37800	GO:0006412 /// GO:0006342 /// GO:0006350 /// GO:0016568 /// GO:0016573 /// GO:0030111 /// GO:0042127 /// GO:0043486 /// GO:0045449 /// GO:0008150 /// GO:0016192	translation /// chromatin silencing /// transcription /// chromatin modification /// histone acetylation /// regulation of Wnt receptor signaling pathway /// regulation of cell proliferation /// histone exchange /// regulation of transcription /// biological_process /// vesicle-mediated transport	GO:0005622 /// GO:0005840 /// GO:0005634 /// GO:0031011 /// GO:0035267 /// GO:0016020 /// GO:0016021	intracellular /// ribosome /// nucleus /// Ino80 complex /// NuA4 histone acetyltransferase complex /// membrane /// integral to membrane	GO:0003723 /// GO:0003735 /// GO:0019843 /// GO:0000166 /// GO:0003678 /// GO:0003714 /// GO:0004386 /// GO:0005515 /// GO:0005524 /// GO:0016787 /// GO:0017111 /// GO:0004402 /// GO:0003674	RNA binding /// structural constituent of ribosome /// rRNA binding /// nucleotide binding /// DNA helicase activity /// transcription corepressor activity /// helicase activity /// protein binding /// ATP binding /// hydrolase activity /// nucleoside-triphosphatase activity /// histone acetyltransferase activity /// molecular_function
CG5630	1	1	FBgn0038842	42478	---	---	---	---	---	---
CG5674	1	1	FBgn0032656	35072	GO:0006350 /// GO:0006355 /// GO:0007275 /// GO:0007399 /// GO:0007530 /// GO:0007540 /// GO:0007549 /// GO:0008344 /// GO:0008345 /// GO:0016481 /// GO:0030154 /// GO:0045449 /// GO:0048813	transcription /// regulation of transcription, DNA-dependent /// multicellular organismal development /// nervous system development /// sex determination /// sex determination, establishment of X:A ratio /// dosage compensation /// adult locomotory behavior /// larval locomotory behavior /// negative regulation of transcription /// cell differentiation /// regulation of transcription /// dendrit…	GO:0016020 /// GO:0016021 /// GO:0005634	membrane /// integral to membrane /// nucleus	GO:0005509 /// GO:0016787 /// GO:0042624 /// GO:0004867 /// GO:0005524 /// GO:0016887 /// GO:0003677 /// GO:0003702 /// GO:0005515 /// GO:0030528	calcium ion binding /// hydrolase activity /// ATPase activity, uncoupled /// serine-type endopeptidase inhibitor activity /// ATP binding /// ATPase activity /// DNA binding /// RNA polymerase II transcription factor activity /// protein binding /// transcription regulator activity
CG5705	1	1	FBgn0032486	34720	GO:0006334 /// GO:0006352	nucleosome assembly /// transcription initiation	GO:0000786 /// GO:0005634 /// GO:0005694	nucleosome /// nucleus /// chromosome	GO:0003677 /// GO:0005515 /// GO:0016986	DNA binding /// protein binding /// transcription initiation factor activity
CG5708	1	1	FBgn0032196	34361	GO:0006260 /// GO:0007275 /// GO:0007304 /// GO:0007306 /// GO:0007307	DNA replication /// multicellular organismal development /// chorion-containing eggshell formation /// eggshell chorion assembly /// eggshell chorion gene amplification	GO:0005575 /// GO:0005622	cellular_component /// intracellular	GO:0003674 /// GO:0003676 /// GO:0003677 /// GO:0008270 /// GO:0046872	molecular_function /// nucleic acid binding /// DNA binding /// zinc ion binding /// metal ion binding
CG5715	1	1	FBgn0039180	42895	---	---	---	---	---	---
CG5767	1	1	FBgn0034292	37055	GO:0006417 /// GO:0007294 /// GO:0008298 /// GO:0009949 /// GO:0009951 /// GO:0009994 /// GO:0016321 /// GO:0030717 /// GO:0048477	regulation of translation /// germarium-derived oocyte fate determination /// intracellular mRNA localization /// polarity specification of anterior/posterior axis /// polarity specification of dorsal/ventral axis /// oocyte differentiation /// female meiosis chromosome segregation /// karyosome formation /// oogenesis	---	---	GO:0003676 /// GO:0004386 /// GO:0005524 /// GO:0008026 /// GO:0016787 /// GO:0042624 /// GO:0000166 /// GO:0005515	nucleic acid binding /// helicase activity /// ATP binding /// ATP-dependent helicase activity /// hydrolase activity /// ATPase activity, uncoupled /// nucleotide binding /// protein binding
CG5789	1	1	FBgn0039207	42928	---	---	---	---	---	---
CG5807	1	1	FBgn0027539	42956	---	---	---	---	---	---
CG5823	1	1	FBgn0038515	42105	---	---	---	---	---	---
CG5844	1	1	FBgn0038049	41533	---	---	GO:0005811	lipid particle	---	---
CG5853	1	1	FBgn0032167	34322	GO:0007165	signal transduction	---	---	GO:0008603	cAMP-dependent protein kinase regulator activity
CG5877	1	1	FBgn0030625	32455	---	---	---	---	---	---
CG5888	1	1	FBgn0028523	34980	---	---	GO:0016020 /// GO:0016021	membrane /// integral to membrane	---	---
CG5938	1	1	FBgn0046247	43290	---	---	---	---	---	---
CG5953	1	1	FBgn0032587	34985	GO:0008150	biological_process	GO:0005575 /// GO:0005622	cellular_component /// intracellular	GO:0003674 /// GO:0008270 /// GO:0046872	molecular_function /// zinc ion binding /// metal ion binding
CG5966	1	1	FBgn0029831	31532	---	---	---	---	---	---
CG5973	1	1	FBgn0031914	34023	GO:0006809 /// GO:0007416 /// GO:0007444 /// GO:0008156 /// GO:0008285 /// GO:0046620 /// GO:0055114 /// GO:0006508 /// GO:0008152	nitric oxide biosynthetic process /// synapse assembly /// imaginal disc development /// negative regulation of DNA replication /// negative regulation of cell proliferation /// regulation of organ growth /// oxidation-reduction process /// proteolysis /// metabolic process	GO:0005575	cellular_component	GO:0004517 /// GO:0005506 /// GO:0005515 /// GO:0005516 /// GO:0010181 /// GO:0016491 /// GO:0020037 /// GO:0046872 /// GO:0050660 /// GO:0050661 /// GO:0004190 /// GO:0008233 /// GO:0016787	nitric-oxide synthase activity /// iron ion binding /// protein binding /// calmodulin binding /// FMN binding /// oxidoreductase activity /// heme binding /// metal ion binding /// FAD or FADH2 binding /// NADP or NADPH binding /// aspartic-type endopeptidase activity /// peptidase activity /// hydrolase activity
CG5986	1	1	FBgn0043455	192506	---	---	---	---	---	---
CG5989	1	1	FBgn0017429	38984	GO:0007052 /// GO:0031424	mitotic spindle organization /// keratinization	GO:0005737	cytoplasm	GO:0005515	protein binding
CG5991	1	1	FBgn0026576	42849	---	---	---	---	---	---
CG6020	1	1	FBgn0037001	40272	---	---	---	---	---	---
CG6023	1	1	FBgn0030912	32814	---	---	---	---	---	---
CG6044	1	1	FBgn0034725	37558	GO:0006629 /// GO:0006513 /// GO:0006915 /// GO:0006916 /// GO:0007275 /// GO:0007289 /// GO:0007298 /// GO:0007423 /// GO:0008354 /// GO:0009987 /// GO:0031398 /// GO:0042787 /// GO:0043066 /// GO:0043154 /// GO:0048800 /// GO:0007391 /// GO:0008544 /// GO:0035317 /// GO:0045314 /// GO:0048477 /// GO:0006030	lipid metabolic process /// protein monoubiquitination /// apoptosis /// anti-apoptosis /// multicellular organismal development /// spermatid nucleus differentiation /// border follicle cell migration /// sensory organ development /// germ cell migration /// cellular process /// positive regulation of protein ubiquitination /// protein ubiquitination involved in ubiquitin-dependent protein catab…	GO:0005622 /// GO:0005576	intracellular /// extracellular region	GO:0008081 /// GO:0004842 /// GO:0005515 /// GO:0008270 /// GO:0016874 /// GO:0046872 /// GO:0017018 /// GO:0004721 /// GO:0016787 /// GO:0008061	phosphoric diester hydrolase activity /// ubiquitin-protein ligase activity /// protein binding /// zinc ion binding /// ligase activity /// metal ion binding /// myosin phosphatase activity /// phosphoprotein phosphatase activity /// hydrolase activity /// chitin binding
CG6051	1	1	FBgn0039492	43271	---	---	---	---	---	---
CG6055	1	1	FBgn0031918	34027	GO:0006886 /// GO:0007269 /// GO:0007427 /// GO:0046425 /// GO:0048488	intracellular protein transport /// neurotransmitter secretion /// epithelial cell migration, open tracheal system /// regulation of JAK-STAT cascade /// synaptic vesicle endocytosis	---	---	GO:0005515	protein binding
CG6073	1	1	FBgn0039417	43180	---	---	---	---	---	---
CG6094	1	1	FBgn0032261	34446	GO:0007275 /// GO:0007297 /// GO:0007300 /// GO:0007301 /// GO:0007349 /// GO:0030036 /// GO:0030154 /// GO:0030717 /// GO:0030723 /// GO:0048477	multicellular organismal development /// ovarian follicle cell migration /// ovarian nurse cell to oocyte transport /// female germline ring canal formation /// cellularization /// actin cytoskeleton organization /// cell differentiation /// karyosome formation /// ovarian fusome organization /// oogenesis	GO:0005737 /// GO:0005856 /// GO:0035183 /// GO:0045172	cytoplasm /// cytoskeleton /// female germline ring canal inner rim /// germline ring canal	GO:0003779 /// GO:0005515	actin binding /// protein binding
CG6118	1	1	FBgn0038339	41884	---	---	---	---	---	---
CG6145	1	1	FBgn0033853	36506	---	---	---	---	---	---
CG6151	1	1	FBgn0036533	39720	---	---	---	---	GO:0005515	protein binding
CG6163	1	1	FBgn0036155	39274	GO:0006810 /// GO:0006869 /// GO:0008202 /// GO:0007017	transport /// lipid transport /// steroid metabolic process /// microtubule-based process	GO:0005874	microtubule	GO:0005525	GTP binding
CG6175	1	1	FBgn0036152	39271	GO:0006350 /// GO:0007275 /// GO:0007474 /// GO:0016481 /// GO:0030308 /// GO:0045449 /// GO:0046843 /// GO:0048190 /// GO:0048592	transcription /// multicellular organismal development /// imaginal disc-derived wing vein specification /// negative regulation of transcription /// negative regulation of cell growth /// regulation of transcription /// dorsal appendage formation /// wing disc dorsal/ventral pattern formation /// eye morphogenesis	GO:0005634	nucleus	GO:0003677 /// GO:0003702	DNA binding /// RNA polymerase II transcription factor activity
CG6191	1	1	FBgn0027581	36513	---	---	---	---	---	---
CG6216	1	1	FBgn0036139	39257	---	---	---	---	GO:0000166 /// GO:0005524 /// GO:0016787 /// GO:0016887 /// GO:0017111 /// GO:0042624	nucleotide binding /// ATP binding /// hydrolase activity /// ATPase activity /// nucleoside-triphosphatase activity /// ATPase activity, uncoupled
CG6234	1	1	FBgn0038071	41558	GO:0002121	inter-male aggressive behavior	---	---	---	---
CG6282	1	1	FBgn0035914	38985	GO:0006911 /// GO:0014866 /// GO:0006508 /// GO:0042384	phagocytosis, engulfment /// skeletal myofibril assembly /// proteolysis /// cilium assembly	GO:0005737 /// GO:0005856 /// GO:0005578 /// GO:0031012	cytoplasm /// cytoskeleton /// proteinaceous extracellular matrix /// extracellular matrix	GO:0000166 /// GO:0005515 /// GO:0005524 /// GO:0004222 /// GO:0008233 /// GO:0008237 /// GO:0008270 /// GO:0016787 /// GO:0046872	nucleotide binding /// protein binding /// ATP binding /// metalloendopeptidase activity /// peptidase activity /// metallopeptidase activity /// zinc ion binding /// hydrolase activity /// metal ion binding
CG6333	1	1	FBgn0036731	39953	GO:0006508 /// GO:0006342 /// GO:0006476 /// GO:0045449	proteolysis /// chromatin silencing /// protein deacetylation /// regulation of transcription	---	---	GO:0003824 /// GO:0004252 /// GO:0008233 /// GO:0008236 /// GO:0016787 /// GO:0008270 /// GO:0016811 /// GO:0070403 /// GO:0005515	catalytic activity /// serine-type endopeptidase activity /// peptidase activity /// serine-type peptidase activity /// hydrolase activity /// zinc ion binding /// hydrolase activity, acting on carbon-nitrogen (but not peptide) bonds, in linear amides /// NAD binding /// protein binding
CG6398	1	1	FBgn0030870	32761	---	---	---	---	---	---
CG6418	1	1	FBgn0036104	39218	GO:0006338 /// GO:0006350 /// GO:0016568 /// GO:0045449	chromatin remodeling /// transcription /// chromatin modification /// regulation of transcription	GO:0005634 /// GO:0031011	nucleus /// Ino80 complex	GO:0000166 /// GO:0003676 /// GO:0003677 /// GO:0003678 /// GO:0004386 /// GO:0005515 /// GO:0005524 /// GO:0016787 /// GO:0016887	nucleotide binding /// nucleic acid binding /// DNA binding /// DNA helicase activity /// helicase activity /// protein binding /// ATP binding /// hydrolase activity /// ATPase activity
CG6421	1	1	FBgn0025827	46813	GO:0045454	cell redox homeostasis	---	---	GO:0003824	catalytic activity
CG6424	1	1	FBgn0028494	37012	---	---	GO:0016021	integral to membrane	---	---
CG6448	1	1	FBgn0032976	35442	GO:0006508 /// GO:0007049 /// GO:0007052 /// GO:0007067 /// GO:0007098 /// GO:0007126 /// GO:0007275 /// GO:0007417 /// GO:0007422 /// GO:0007494 /// GO:0016321 /// GO:0051301 /// GO:0008152 /// GO:0016998	proteolysis /// cell cycle /// mitotic spindle organization /// mitosis /// centrosome cycle /// meiosis /// multicellular organismal development /// central nervous system development /// peripheral nervous system development /// midgut development /// female meiosis chromosome segregation /// cell division /// metabolic process /// cell wall macromolecule catabolic process	GO:0000242 /// GO:0005737 /// GO:0005813 /// GO:0005815 /// GO:0005856 /// GO:0005929 /// GO:0005932 /// GO:0019861 /// GO:0042995	pericentriolar material /// cytoplasm /// centrosome /// microtubule organizing center /// cytoskeleton /// cilium /// microtubule basal body /// flagellum /// cell projection	GO:0003824 /// GO:0004252 /// GO:0008233 /// GO:0008236 /// GO:0016787 /// GO:0042624 /// GO:0005515 /// GO:0003796 /// GO:0016798	catalytic activity /// serine-type endopeptidase activity /// peptidase activity /// serine-type peptidase activity /// hydrolase activity /// ATPase activity, uncoupled /// protein binding /// lysozyme activity /// hydrolase activity, acting on glycosyl bonds
CG6461	1	1	FBgn0030932	32839	---	---	---	---	---	---
CG6465	1	1	FBgn0037818	41274	---	---	---	---	---	---
CG6479	1	1	FBgn0036710	39930	GO:0009312 /// GO:0006508	oligosaccharide biosynthetic process /// proteolysis	GO:0000139 /// GO:0005794 /// GO:0016020 /// GO:0016021	Golgi membrane /// Golgi apparatus /// membrane /// integral to membrane	GO:0004653 /// GO:0005529 /// GO:0016740 /// GO:0016757 /// GO:0003824 /// GO:0004252	polypeptide N-acetylgalactosaminyltransferase activity /// sugar binding /// transferase activity /// transferase activity, transferring glycosyl groups /// catalytic activity /// serine-type endopeptidase activity
CG6490	1	1	FBgn0039431	43197	---	---	---	---	---	---
CG6497	1	1	FBgn0036704	39924	---	---	---	---	---	---
CG6509	1	1	FBgn0032363	34573	GO:0006260 /// GO:0006275	DNA replication /// regulation of DNA replication	GO:0005634 /// GO:0043626	nucleus /// PCNA complex	GO:0005515 /// GO:0008270 /// GO:0046872 /// GO:0003677 /// GO:0030337	protein binding /// zinc ion binding /// metal ion binding /// DNA binding /// DNA polymerase processivity factor activity
CG6512	1	1	FBgn0036702	39922	GO:0008152	metabolic process	---	---	GO:0000166 /// GO:0017111 /// GO:0003824	nucleotide binding /// nucleoside-triphosphatase activity /// catalytic activity
CG6522	1	1	FBgn0034223	36965	GO:0008152 /// GO:0009113 /// GO:0009116	metabolic process /// purine base biosynthetic process /// nucleoside metabolic process	---	---	GO:0004044 /// GO:0005515 /// GO:0016740 /// GO:0016757	amidophosphoribosyltransferase activity /// protein binding /// transferase activity /// transferase activity, transferring glycosyl groups
CG6559	1	1	---	---	---	---	---	---	---	---
CG6602	1	1	FBgn0035673	38691	GO:0006412 /// GO:0006418	translation /// tRNA aminoacylation for protein translation	GO:0005737	cytoplasm	GO:0016874 /// GO:0000166 /// GO:0004812 /// GO:0005524	ligase activity /// nucleotide binding /// aminoacyl-tRNA ligase activity /// ATP binding
CG6608	1	1	FBgn0037852	41316	GO:0006886 /// GO:0007269 /// GO:0007291 /// GO:0016183 /// GO:0016192 /// GO:0033227	intracellular protein transport /// neurotransmitter secretion /// sperm individualization /// synaptic vesicle coating /// vesicle-mediated transport /// dsRNA transport	GO:0005905 /// GO:0008021 /// GO:0016020 /// GO:0030125 /// GO:0030130 /// GO:0030132 /// GO:0030135 /// GO:0030659 /// GO:0031410	coated pit /// synaptic vesicle /// membrane /// clathrin vesicle coat /// clathrin coat of trans-Golgi network vesicle /// clathrin coat of coated pit /// coated vesicle /// cytoplasmic vesicle membrane /// cytoplasmic vesicle	GO:0019211 /// GO:0005198 /// GO:0005488 /// GO:0005515	phosphatase activator activity /// structural molecule activity /// binding /// protein binding
CG6656	1	1	FBgn0038912	42576	---	---	---	---	---	---
CG6678	1	1	FBgn0038917	42581	---	---	---	---	---	---
CG6689	1	1	FBgn0037877	41345	---	---	---	---	---	---
CG6752	1	1	FBgn0038296	41826	---	---	---	---	---	---
CG6767	1	1	FBgn0036030	39132	GO:0035023	regulation of Rho protein signal transduction	GO:0005622	intracellular	GO:0005089	Rho guanyl-nucleotide exchange factor activity
CG6770	1	1	FBgn0032400	34621	GO:0007498	mesoderm development	---	---	---	---
CG6782	1	1	FBgn0037912	3772221	GO:0006470 /// GO:0007143 /// GO:0035220 /// GO:0051533	protein dephosphorylation /// female meiosis /// wing disc development /// positive regulation of NFAT protein import into nucleus	GO:0005737 /// GO:0005856 /// GO:0005575	cytoplasm /// cytoskeleton /// cellular_component	GO:0000166 /// GO:0003779 /// GO:0005515 /// GO:0005524 /// GO:0016787 /// GO:0004721 /// GO:0004722 /// GO:0005516 /// GO:0033192 /// GO:0046872	nucleotide binding /// actin binding /// protein binding /// ATP binding /// hydrolase activity /// phosphoprotein phosphatase activity /// protein serine/threonine phosphatase activity /// calmodulin binding /// calmodulin-dependent protein phosphatase activity /// metal ion binding
CG6783	1	1	FBgn0037913	3772232	GO:0051276 /// GO:0007140 /// GO:0007283 /// GO:0007619 /// GO:0008049 /// GO:0043687 /// GO:0051246 /// GO:0016311	chromosome organization /// male meiosis /// spermatogenesis /// courtship behavior /// male courtship behavior /// post-translational protein modification /// regulation of protein metabolic process /// dephosphorylation	GO:0005694 /// GO:0008278	chromosome /// cohesin complex	GO:0005515 /// GO:0005524 /// GO:0042624 /// GO:0016887 /// GO:0004842 /// GO:0016874 /// GO:0019787 /// GO:0004437 /// GO:0046030	protein binding /// ATP binding /// ATPase activity, uncoupled /// ATPase activity /// ubiquitin-protein ligase activity /// ligase activity /// small conjugating protein ligase activity /// inositol or phosphatidylinositol phosphatase activity /// inositol trisphosphate phosphatase activity
CG6812	1	1	FBgn0036843	40080	GO:0055114	oxidation-reduction process	GO:0005783	endoplasmic reticulum	GO:0004656 /// GO:0005488 /// GO:0005506 /// GO:0016491 /// GO:0016702 /// GO:0016705 /// GO:0031418	procollagen-proline 4-dioxygenase activity /// binding /// iron ion binding /// oxidoreductase activity /// oxidoreductase activity, acting on single donors with incorporation of molecular oxygen, incorporation of two atoms of oxygen /// oxidoreductase activity, acting on paired donors, with incorporation or reduction of molecular oxygen /// L-ascorbic acid binding
CG6847	1	1	FBgn0030884	32778	---	---	---	---	---	---
CG6854	1	1	FBgn0036478	39645	GO:0006810 /// GO:0055085 /// GO:0042255	transport /// transmembrane transport /// ribosome assembly	GO:0016021 /// GO:0005634	integral to membrane /// nucleus	GO:0005215 /// GO:0003723 /// GO:0005515	transporter activity /// RNA binding /// protein binding
CG6860	1	1	FBgn0032633	35041	---	---	---	---	---	---
CG6885	1	1	FBgn0036810	40041	---	---	---	---	GO:0005515 /// GO:0003676	protein binding /// nucleic acid binding
CG6891	1	1	FBgn0030955	32865	---	---	---	---	---	---
CG6902	1	1	FBgn0035899	38967	GO:0006412	translation	GO:0005622 /// GO:0005739 /// GO:0005762 /// GO:0005840 /// GO:0030529	intracellular /// mitochondrion /// mitochondrial large ribosomal subunit /// ribosome /// ribonucleoprotein complex	GO:0003735	structural constituent of ribosome
[truncated: 2,448 more rows]

## Sheet: Classes 1
flybasename_gene	flybase_gene_id	entrezgene	GO_biological_process_ids	GO_biological_process_names	GO_cellular_component_ids	GO_cellular_component_names	GO_molecular_function_ids	GO_molecular_function_names
[truncated: 450 more rows]

[truncated: 5 more sheets: Class 2, Class 3, Classs 4, Class 5, Class 6]
