# Supplementary material for: The BTB-zinc Finger Transcription Factor Abrupt Acts as an Epithelial Oncogene in Drosophila melanogaster through Maintaining a Progenitor-like Cell State
Source: PLoS Genet. 2013 Jul 18;9(7):e1003627. doi: 10.1371/journal.pgen.1003627 (PMC3715428; doi:10.1371/journal.pgen.1003627)
Supplement: Dataset S3 — GO enrichments (p<0.01) for differentially expressed genes, ChIP-Seq candidate genes and Classes 1, 2 and 5. Sheets 1–3. GO enrichments for differentially expressed genes unique to ab overexpression (“Abrupt Not Scrib”), unique to scrib1+ab (“Scrib Not Abrupt”), and shared between the two samples (“Abrupt and Scrib”). For the analysis, deregulated genes were identified from probe sets that could be assigned FlyBase Gene IDs. For genes with multiple deregulated probe sets, each FlyBase Gene ID was used only once per enrichment analysis. Sheets 3–6. GO enrichments for potential Ab target genes, identified by ChIP-Seq, unique to ab overexpression (“Abrupt Not Scrib”), unique to scrib1+ab (Scrib Not Abrupt”), and shared between the two samples (“Abrupt and Scrib”). Sheets 7–9. GO enrichments for genes within Classes 1, 2 and 5 (see Figure 2C for a Venn diagram depicting the different classes). Classes 3, 4 and 6 exhibited no significant GO enrichments. (XLS) [file pgen.1003627.s003.xls]

## Sheet: DiffExp Abrupt Not Scrib 
GO Term	Aspect	GO term name	p-value	No. Genes In Sample With GO Term	Total No. Genes In Sample	Sample %	No. Genes In Background With GO Term	Total No. Genes In Background	Background %	FoldEnrichment	Genes
GO:0000786	cellular component	nucleosome	3.52e-27	43	497	8.65191	96	9779	0.981695	8.81323	His2A:CG31618	His3:CG33833	His3:CG33824	His3:CG33854	His3:CG33809	His3:CG33827	His2A:CG33832	His2A:CG33856	His2A:CG33841	His3:CG33842	His3:CG33851	His2A:CG33820	His3:CG33818	His2A:CG33808	His3:CG33830	His3:CG33806	His2A:CG33853	His3:CG33863	His2A:CG33844	His3:CG33815	His3:CG33848	His2A:CG33829	His3:CG33803	His2A:CG33847	His3:CG33857	His2A:CG33865	His2A:CG33835	His3:CG33812	His2A:CG33862	His2A:CG33817	His3:CG33839	His2A:CG33826	His3:CG33866	His3:CG33845	His3:CG33860	His3:CG33821	His2A:CG33859	His3:CG31613	His3:CG33836
GO:0032993	cellular component	protein-DNA complex	2.97e-23	43	497	8.65191	115	9779	1.17599	7.35713	His2A:CG31618	His3:CG33833	His3:CG33824	His3:CG33854	His3:CG33809	His3:CG33827	His2A:CG33832	His2A:CG33856	His2A:CG33841	His3:CG33842	His3:CG33851	His2A:CG33820	His3:CG33818	His2A:CG33808	His3:CG33830	His3:CG33806	His2A:CG33853	His3:CG33863	His2A:CG33844	His3:CG33815	His3:CG33848	His2A:CG33829	His3:CG33803	His2A:CG33847	His3:CG33857	His2A:CG33865	His2A:CG33835	His3:CG33812	His2A:CG33862	His2A:CG33817	His3:CG33839	His2A:CG33826	His3:CG33866	His3:CG33845	His3:CG33860	His3:CG33821	His2A:CG33859	His3:CG31613	His3:CG33836
GO:0006333	biological process	chromatin assembly or disassembly	8.4e-19	45	497	9.05433	158	9779	1.61571	5.60394	His2A:CG31618	His3:CG33833	His3:CG33824	His3:CG33854	His3:CG33809	His3:CG33827	His2A:CG33832	His2A:CG33856	His2A:CG33841	His3:CG33842	His3:CG33851	His2A:CG33820	His3:CG33818	His2A:CG33808	His3:CG33830	His3:CG33806	CG34422	His2A:CG33853	His3:CG33863	His2A:CG33844	His3:CG33815	His3:CG33848	His2A:CG33829	His3:CG33803	His2A:CG33847	His3:CG33857	His2A:CG33865	His2A:CG33835	His3:CG33812	His2A:CG33862	His2A:CG33817	His3:CG33839	His2A:CG33826	His3:CG33866	His3:CG33845	His3:CG33860	His3:CG33821	mod(mdg4)	His2A:CG33859
GO:0000785	cellular component	chromatin	2.53e-16	47	497	9.45674	196	9779	2.00429	4.71824	His2A:CG31618	His3:CG33833	His3:CG33824	His3:CG33854	His3:CG33809	His3:CG33827	His2A:CG33832	His2A:CG33856	His2A:CG33841	His3:CG33842	Su(var)3-7	His3:CG33851	His2A:CG33820	His3:CG33818	Su(z)2	His2A:CG33808	His3:CG33830	His3:CG33806	CG34422	His2A:CG33853	His3:CG33863	His2A:CG33844	His3:CG33815	His3:CG33848	His2A:CG33829	His3:CG33803	His2A:CG33847	His3:CG33857	His2A:CG33865	His2A:CG33835	His3:CG33812	His2A:CG33862	His2A:CG33817	His3:CG33839	His2A:CG33826	His3:CG33866	His3:CG33845	His3:CG33860	His3:CG33821
GO:0005956	cellular component	protein kinase CK2 complex	7.21e-11	13	497	2.61569	17	9779	0.173842	15.0464	Ste:CG33242	Ste:CG33245	Ste:CG33239	Ste12DOR	Ste:CG33238	Ste:CG33241	Ste:CG33246	Ste:CG33243	Ste:CG33237	Ste:CG33240	Ste:CG33244	Ste:CG33236	Ste:CG33247
GO:0006325	biological process	chromatin organization	3.34e-10	45	497	9.05433	255	9779	2.60763	3.47225	His2A:CG31618	His3:CG33833	His3:CG33824	His3:CG33854	His3:CG33809	His3:CG33827	His2A:CG33832	His2A:CG33856	His2A:CG33841	His3:CG33842	His3:CG33851	His2A:CG33820	His3:CG33818	His2A:CG33808	His3:CG33830	His3:CG33806	CG34422	His2A:CG33853	His3:CG33863	His2A:CG33844	His3:CG33815	His3:CG33848	His2A:CG33829	His3:CG33803	His2A:CG33847	His3:CG33857	His2A:CG33865	His2A:CG33835	His3:CG33812	His2A:CG33862	His2A:CG33817	His3:CG33839	His2A:CG33826	His3:CG33866	His3:CG33845	His3:CG33860	His3:CG33821	mod(mdg4)	His2A:CG33859
GO:0044427	cellular component	chromosomal part	2.26e-09	49	497	9.85915	311	9779	3.18028	3.10009	His2A:CG31618	His3:CG33833	His3:CG33824	Lis-1	His3:CG33854	His3:CG33809	His3:CG33827	His2A:CG33832	His2A:CG33856	His2A:CG33841	His3:CG33842	Su(var)3-7	His3:CG33851	His2A:CG33820	His3:CG33818	Su(z)2	His2A:CG33808	His3:CG33830	His3:CG33806	mad2	CG34422	His2A:CG33853	His3:CG33863	His2A:CG33844	His3:CG33815	His3:CG33848	His2A:CG33829	His3:CG33803	His2A:CG33847	His3:CG33857	His2A:CG33865	His2A:CG33835	His3:CG33812	His2A:CG33862	His2A:CG33817	His3:CG33839	His2A:CG33826	His3:CG33866	His3:CG33845
GO:0005694	cellular component	chromosome	2.13e-08	52	497	10.4628	364	9779	3.72226	2.81087	His2A:CG31618	His3:CG33833	His3:CG33824	Lis-1	His3:CG33854	His3:CG33809	His3:CG33827	His2A:CG33832	His2A:CG33856	His2A:CG33841	His3:CG33842	Su(var)3-7	His3:CG33851	His2A:CG33820	His3:CG33818	Su(z)2	His2A:CG33808	His3:CG33830	His3:CG33806	mad2	CG34422	His2A:CG33853	stg	His3:CG33863	Eip93F	His2A:CG33844	His3:CG33815	His3:CG33848	His2A:CG33829	His3:CG33803	His2A:CG33847	His3:CG33857	His2A:CG33865	His2A:CG33835	His3:CG33812	His2A:CG33862	His2A:CG33817	His3:CG33839	His2A:CG33826
GO:0003677	molecular function	DNA binding	1.39e-07	82	497	16.499	770	9779	7.87402	2.09537	Crg-1	sv	His2A:CG31618	His3:CG33833	Chd64	His3:CG33824	His3:CG33854	HLHm5	His3:CG33809	PNUTS	Hr46	His3:CG33827	His2A:CG33832	His2A:CG33856	Rpb5	His2A:CG33841	His3:CG33842	CG13624	Su(var)3-7	His3:CG33851	tup	His2A:CG33820	His3:CG33818	Su(z)2	His2A:CG33808	His3:CG33830	her	His3:CG33806	CG11403	CG31169	CG14352	CG34422	His2A:CG33853	His3:CG33863	Eip93F	His2A:CG33844	Hr38	His3:CG33815	Scr
GO:0051276	biological process	chromosome organization	2.17e-06	48	497	9.65795	363	9779	3.71204	2.60179	His2A:CG31618	His3:CG33833	His3:CG33824	Lis-1	His3:CG33854	His3:CG33809	thr	His3:CG33827	His2A:CG33832	His2A:CG33856	His2A:CG33841	His3:CG33842	His3:CG33851	His2A:CG33820	His3:CG33818	His2A:CG33808	His3:CG33830	His3:CG33806	CG34422	His2A:CG33853	His3:CG33863	His2A:CG33844	His3:CG33815	His3:CG33848	His2A:CG33829	His3:CG33803	His2A:CG33847	His3:CG33857	His2A:CG33865	His2A:CG33835	His3:CG33812	His2A:CG33862	His2A:CG33817	His3:CG33839	His2A:CG33826	His3:CG33866	His3:CG33845	His3:CG33860	His3:CG33821
GO:0043228	cellular component	non-membrane-bounded organelle	2.51e-05	97	497	19.5171	1081	9779	11.0543	1.76557	mRpL27	His2A:CG31618	His3:CG33833	mRpL3	mRpS24	Chd64	His3:CG33824	Lis-1	His3:CG33854	yuri	His3:CG33809	Zyx102EF	RpL27	Lam	RpL5	CG12264	His3:CG33827	ctp	His2A:CG33832	His2A:CG33856	mRpL54	His2A:CG33841	RpL34a	His3:CG33842	Su(var)3-7	CG9547	His3:CG33851	His2A:CG33820	His3:CG33818	Su(z)2	His2A:CG33808	Klp68D	His3:CG33830	me31B	His3:CG33806	CG3226	mRpL20	mad2	CG34422
GO:0043232	cellular component	intracellular non-membrane-bounded organelle	2.51e-05	97	497	19.5171	1081	9779	11.0543	1.76557	mRpL27	His2A:CG31618	His3:CG33833	mRpL3	mRpS24	Chd64	His3:CG33824	Lis-1	His3:CG33854	yuri	His3:CG33809	Zyx102EF	RpL27	Lam	RpL5	CG12264	His3:CG33827	ctp	His2A:CG33832	His2A:CG33856	mRpL54	His2A:CG33841	RpL34a	His3:CG33842	Su(var)3-7	CG9547	His3:CG33851	His2A:CG33820	His3:CG33818	Su(z)2	His2A:CG33808	Klp68D	His3:CG33830	me31B	His3:CG33806	CG3226	mRpL20	mad2	CG34422
GO:0019887	molecular function	protein kinase regulator activity	0.000534	14	497	2.8169	52	9779	0.531752	5.2974	Ste:CG33242	Ste:CG33245	Ste:CG33239	Ste12DOR	Ste:CG33238	Ste:CG33241	Ste:CG33246	Ste:CG33243	Ste:CG33237	Epac	Ste:CG33240	Ste:CG33244	Ste:CG33236	Ste:CG33247
GO:0019207	molecular function	kinase regulator activity	0.000892	14	497	2.8169	54	9779	0.552204	5.1012	Ste:CG33242	Ste:CG33245	Ste:CG33239	Ste12DOR	Ste:CG33238	Ste:CG33241	Ste:CG33246	Ste:CG33243	Ste:CG33237	Epac	Ste:CG33240	Ste:CG33244	Ste:CG33236	Ste:CG33247
GO:0045859	biological process	regulation of protein kinase activity	0.00292	13	497	2.61569	51	9779	0.521526	5.01547	Ste:CG33242	Ste:CG33245	Ste:CG33239	Ste:CG33238	Ste:CG33241	Ste:CG33246	Ste:CG33243	Ste:CG33237	Ste:CG33240	Ste:CG33244	Krn	Ste:CG33236	Ste:CG33247
GO:0051338	biological process	regulation of transferase activity	0.00292	13	497	2.61569	51	9779	0.521526	5.01547	Ste:CG33242	Ste:CG33245	Ste:CG33239	Ste:CG33238	Ste:CG33241	Ste:CG33246	Ste:CG33243	Ste:CG33237	Ste:CG33240	Ste:CG33244	Krn	Ste:CG33236	Ste:CG33247
GO:0043549	biological process	regulation of kinase activity	0.00292	13	497	2.61569	51	9779	0.521526	5.01547	Ste:CG33242	Ste:CG33245	Ste:CG33239	Ste:CG33238	Ste:CG33241	Ste:CG33246	Ste:CG33243	Ste:CG33237	Ste:CG33240	Ste:CG33244	Krn	Ste:CG33236	Ste:CG33247
GO:0001932	biological process	regulation of protein phosphorylation	0.00446	14	497	2.8169	61	9779	0.623786	4.51582	Ste:CG33242	Ste:CG33245	Ste:CG33239	Ste:CG33238	Ste:CG33241	Ste:CG33246	Ste:CG33243	Ste:CG33237	Epac	Ste:CG33240	Ste:CG33244	Krn	Ste:CG33236	Ste:CG33247
GO:0043226	cellular component	organelle	0.00464	205	497	41.2475	3081	9779	31.5063	1.30918	Crg-1	CG4854	sv	mRpL27	His2A:CG31618	Gal	His3:CG33833	mRpL3	mRpS24	Chd64	His3:CG33824	Lis-1	His3:CG33854	Ste:CG33239	yuri	HLHm5	His3:CG33809	Cbp80	PNUTS	Zyx102EF	RpL27	Lam	RpL5	CG12264	Hr46	His3:CG33827	ctp	His2A:CG33832	MED28	His2A:CG33856	mRpL54	Ste12DOR	CG5933	sbr	Rpb5	H15	His2A:CG33841	RpL34a	His3:CG33842
GO:0032991	cellular component	macromolecular complex	0.00549	139	497	27.9678	1910	9779	19.5316	1.43192	mRpL27	Ste:CG33242	Ste:CG33245	His2A:CG31618	His3:CG33833	mRpL3	mRpS24	His3:CG33824	Lis-1	His3:CG33854	Ste:CG33239	yuri	His3:CG33809	Cbp80	RpL27	Lam	RpL5	CG12264	nAcRalpha-80B	His3:CG33827	ctp	His2A:CG33832	MED28	His2A:CG33856	mRpL54	Ste12DOR	Rpb5	His2A:CG33841	RpL34a	His3:CG33842	PH4alphaMP	CG9547	His3:CG33851	His2A:CG33820	His3:CG33818	His2A:CG33808	Klp68D	CG9698	His3:CG33830
GO:0044424	cellular component	intracellular part	0.00554	237	497	47.6861	3686	9779	37.693	1.26512	Crg-1	CG4854	sv	mRpL27	CG2918	Ste:CG33242	Ste:CG33245	His2A:CG31618	Gal	His3:CG33833	mRpL3	dsh	mRpS24	Chd64	His3:CG33824	Lis-1	His3:CG33854	Ste:CG33239	yuri	HLHm5	His3:CG33809	Cbp80	PNUTS	Zyx102EF	thr	RpL27	Lam	RpL5	CG12264	Hr46	His3:CG33827	ctp	His2A:CG33832	CG6330	MED28	His2A:CG33856	Sry-alpha	mRpL54	Ste12DOR
GO:0043229	cellular component	intracellular organelle	0.00616	204	497	41.0463	3074	9779	31.4347	1.30576	Crg-1	CG4854	sv	mRpL27	His2A:CG31618	Gal	His3:CG33833	mRpL3	mRpS24	Chd64	His3:CG33824	Lis-1	His3:CG33854	Ste:CG33239	yuri	HLHm5	His3:CG33809	Cbp80	PNUTS	Zyx102EF	RpL27	Lam	RpL5	CG12264	Hr46	His3:CG33827	ctp	His2A:CG33832	MED28	His2A:CG33856	mRpL54	Ste12DOR	CG5933	sbr	Rpb5	H15	His2A:CG33841	RpL34a	His3:CG33842
GO:0006996	biological process	organelle organization	0.00633	84	497	16.9014	1005	9779	10.2771	1.64457	Vps28	His2A:CG31618	His3:CG33833	dsh	srpk79D	His3:CG33824	Lis-1	His3:CG33854	yuri	His3:CG33809	thr	RpL27	Lam	His3:CG33827	cindr	ctp	His2A:CG33832	His2A:CG33856	Sry-alpha	His2A:CG33841	His3:CG33842	Mical	Atg12	His3:CG33851	CalpA	His2A:CG33820	His3:CG33818	His2A:CG33808	Klp68D	ALiX	His3:CG33830	His3:CG33806	mad2	ninaE	Vhl	CG34422	His2A:CG33853	tau	stg
GO:0003676	molecular function	nucleic acid binding	0.00828	115	497	23.1388	1516	9779	15.5026	1.49258	Crg-1	CG4854	sv	CG17737	CG1074	CG6695	His2A:CG31618	His3:CG33833	mRpS24	Chd64	His3:CG33824	His3:CG33854	HLHm5	His3:CG33809	Cbp80	PNUTS	RpL5	Hr46	His3:CG33827	His2A:CG33832	His2A:CG33856	CG17018	Rpb5	His2A:CG33841	His3:CG33842	eIF-4B	CG13624	Su(var)3-7	CG9989	His3:CG33851	tup	His2A:CG33820	His3:CG33818	Su(z)2	His2A:CG33808	His3:CG33830	her	me31B	His3:CG33806
[truncated: 198 more columns]

## Sheet: DiffExp Abrupt And Scrib 
GO Term	Aspect	GO term name	p-value	No. Genes In Sample With GO Term	Total No. Genes In Sample	Sample %	No. Genes In Background With GO Term	Total No. Genes In Background	Background %	FoldEnrichment	Genes
GO:0000786	cellular component	nucleosome	3.52e-27	43	497	8.65191	96	9779	0.981695	8.81323	His2A:CG31618	His3:CG33833	His3:CG33824	His3:CG33854	His3:CG33809	His3:CG33827	His2A:CG33832	His2A:CG33856	His2A:CG33841	His3:CG33842	His3:CG33851	His2A:CG33820	His3:CG33818	His2A:CG33808	His3:CG33830	His3:CG33806	His2A:CG33853	His3:CG33863	His2A:CG33844	His3:CG33815	His3:CG33848	His2A:CG33829	His3:CG33803	His2A:CG33847	His3:CG33857	His2A:CG33865	His2A:CG33835	His3:CG33812	His2A:CG33862	His2A:CG33817	His3:CG33839	His2A:CG33826	His3:CG33866	His3:CG33845	His3:CG33860	His3:CG33821	His2A:CG33859	His3:CG31613	His3:CG33836
GO:0032993	cellular component	protein-DNA complex	2.97e-23	43	497	8.65191	115	9779	1.17599	7.35713	His2A:CG31618	His3:CG33833	His3:CG33824	His3:CG33854	His3:CG33809	His3:CG33827	His2A:CG33832	His2A:CG33856	His2A:CG33841	His3:CG33842	His3:CG33851	His2A:CG33820	His3:CG33818	His2A:CG33808	His3:CG33830	His3:CG33806	His2A:CG33853	His3:CG33863	His2A:CG33844	His3:CG33815	His3:CG33848	His2A:CG33829	His3:CG33803	His2A:CG33847	His3:CG33857	His2A:CG33865	His2A:CG33835	His3:CG33812	His2A:CG33862	His2A:CG33817	His3:CG33839	His2A:CG33826	His3:CG33866	His3:CG33845	His3:CG33860	His3:CG33821	His2A:CG33859	His3:CG31613	His3:CG33836
GO:0006333	biological process	chromatin assembly or disassembly	8.4e-19	45	497	9.05433	158	9779	1.61571	5.60394	His2A:CG31618	His3:CG33833	His3:CG33824	His3:CG33854	His3:CG33809	His3:CG33827	His2A:CG33832	His2A:CG33856	His2A:CG33841	His3:CG33842	His3:CG33851	His2A:CG33820	His3:CG33818	His2A:CG33808	His3:CG33830	His3:CG33806	CG34422	His2A:CG33853	His3:CG33863	His2A:CG33844	His3:CG33815	His3:CG33848	His2A:CG33829	His3:CG33803	His2A:CG33847	His3:CG33857	His2A:CG33865	His2A:CG33835	His3:CG33812	His2A:CG33862	His2A:CG33817	His3:CG33839	His2A:CG33826	His3:CG33866	His3:CG33845	His3:CG33860	His3:CG33821	mod(mdg4)	His2A:CG33859
GO:0000785	cellular component	chromatin	2.53e-16	47	497	9.45674	196	9779	2.00429	4.71824	His2A:CG31618	His3:CG33833	His3:CG33824	His3:CG33854	His3:CG33809	His3:CG33827	His2A:CG33832	His2A:CG33856	His2A:CG33841	His3:CG33842	Su(var)3-7	His3:CG33851	His2A:CG33820	His3:CG33818	Su(z)2	His2A:CG33808	His3:CG33830	His3:CG33806	CG34422	His2A:CG33853	His3:CG33863	His2A:CG33844	His3:CG33815	His3:CG33848	His2A:CG33829	His3:CG33803	His2A:CG33847	His3:CG33857	His2A:CG33865	His2A:CG33835	His3:CG33812	His2A:CG33862	His2A:CG33817	His3:CG33839	His2A:CG33826	His3:CG33866	His3:CG33845	His3:CG33860	His3:CG33821
GO:0005956	cellular component	protein kinase CK2 complex	7.21e-11	13	497	2.61569	17	9779	0.173842	15.0464	Ste:CG33242	Ste:CG33245	Ste:CG33239	Ste12DOR	Ste:CG33238	Ste:CG33241	Ste:CG33246	Ste:CG33243	Ste:CG33237	Ste:CG33240	Ste:CG33244	Ste:CG33236	Ste:CG33247
GO:0006325	biological process	chromatin organization	3.34e-10	45	497	9.05433	255	9779	2.60763	3.47225	His2A:CG31618	His3:CG33833	His3:CG33824	His3:CG33854	His3:CG33809	His3:CG33827	His2A:CG33832	His2A:CG33856	His2A:CG33841	His3:CG33842	His3:CG33851	His2A:CG33820	His3:CG33818	His2A:CG33808	His3:CG33830	His3:CG33806	CG34422	His2A:CG33853	His3:CG33863	His2A:CG33844	His3:CG33815	His3:CG33848	His2A:CG33829	His3:CG33803	His2A:CG33847	His3:CG33857	His2A:CG33865	His2A:CG33835	His3:CG33812	His2A:CG33862	His2A:CG33817	His3:CG33839	His2A:CG33826	His3:CG33866	His3:CG33845	His3:CG33860	His3:CG33821	mod(mdg4)	His2A:CG33859
GO:0044427	cellular component	chromosomal part	2.26e-09	49	497	9.85915	311	9779	3.18028	3.10009	His2A:CG31618	His3:CG33833	His3:CG33824	Lis-1	His3:CG33854	His3:CG33809	His3:CG33827	His2A:CG33832	His2A:CG33856	His2A:CG33841	His3:CG33842	Su(var)3-7	His3:CG33851	His2A:CG33820	His3:CG33818	Su(z)2	His2A:CG33808	His3:CG33830	His3:CG33806	mad2	CG34422	His2A:CG33853	His3:CG33863	His2A:CG33844	His3:CG33815	His3:CG33848	His2A:CG33829	His3:CG33803	His2A:CG33847	His3:CG33857	His2A:CG33865	His2A:CG33835	His3:CG33812	His2A:CG33862	His2A:CG33817	His3:CG33839	His2A:CG33826	His3:CG33866	His3:CG33845
GO:0005694	cellular component	chromosome	2.13e-08	52	497	10.4628	364	9779	3.72226	2.81087	His2A:CG31618	His3:CG33833	His3:CG33824	Lis-1	His3:CG33854	His3:CG33809	His3:CG33827	His2A:CG33832	His2A:CG33856	His2A:CG33841	His3:CG33842	Su(var)3-7	His3:CG33851	His2A:CG33820	His3:CG33818	Su(z)2	His2A:CG33808	His3:CG33830	His3:CG33806	mad2	CG34422	His2A:CG33853	stg	His3:CG33863	Eip93F	His2A:CG33844	His3:CG33815	His3:CG33848	His2A:CG33829	His3:CG33803	His2A:CG33847	His3:CG33857	His2A:CG33865	His2A:CG33835	His3:CG33812	His2A:CG33862	His2A:CG33817	His3:CG33839	His2A:CG33826
GO:0003677	molecular function	DNA binding	1.39e-07	82	497	16.499	770	9779	7.87402	2.09537	Crg-1	sv	His2A:CG31618	His3:CG33833	Chd64	His3:CG33824	His3:CG33854	HLHm5	His3:CG33809	PNUTS	Hr46	His3:CG33827	His2A:CG33832	His2A:CG33856	Rpb5	His2A:CG33841	His3:CG33842	CG13624	Su(var)3-7	His3:CG33851	tup	His2A:CG33820	His3:CG33818	Su(z)2	His2A:CG33808	His3:CG33830	her	His3:CG33806	CG11403	CG31169	CG14352	CG34422	His2A:CG33853	His3:CG33863	Eip93F	His2A:CG33844	Hr38	His3:CG33815	Scr
GO:0051276	biological process	chromosome organization	2.17e-06	48	497	9.65795	363	9779	3.71204	2.60179	His2A:CG31618	His3:CG33833	His3:CG33824	Lis-1	His3:CG33854	His3:CG33809	thr	His3:CG33827	His2A:CG33832	His2A:CG33856	His2A:CG33841	His3:CG33842	His3:CG33851	His2A:CG33820	His3:CG33818	His2A:CG33808	His3:CG33830	His3:CG33806	CG34422	His2A:CG33853	His3:CG33863	His2A:CG33844	His3:CG33815	His3:CG33848	His2A:CG33829	His3:CG33803	His2A:CG33847	His3:CG33857	His2A:CG33865	His2A:CG33835	His3:CG33812	His2A:CG33862	His2A:CG33817	His3:CG33839	His2A:CG33826	His3:CG33866	His3:CG33845	His3:CG33860	His3:CG33821
GO:0043228	cellular component	non-membrane-bounded organelle	2.51e-05	97	497	19.5171	1081	9779	11.0543	1.76557	mRpL27	His2A:CG31618	His3:CG33833	mRpL3	mRpS24	Chd64	His3:CG33824	Lis-1	His3:CG33854	yuri	His3:CG33809	Zyx102EF	RpL27	Lam	RpL5	CG12264	His3:CG33827	ctp	His2A:CG33832	His2A:CG33856	mRpL54	His2A:CG33841	RpL34a	His3:CG33842	Su(var)3-7	CG9547	His3:CG33851	His2A:CG33820	His3:CG33818	Su(z)2	His2A:CG33808	Klp68D	His3:CG33830	me31B	His3:CG33806	CG3226	mRpL20	mad2	CG34422
GO:0043232	cellular component	intracellular non-membrane-bounded organelle	2.51e-05	97	497	19.5171	1081	9779	11.0543	1.76557	mRpL27	His2A:CG31618	His3:CG33833	mRpL3	mRpS24	Chd64	His3:CG33824	Lis-1	His3:CG33854	yuri	His3:CG33809	Zyx102EF	RpL27	Lam	RpL5	CG12264	His3:CG33827	ctp	His2A:CG33832	His2A:CG33856	mRpL54	His2A:CG33841	RpL34a	His3:CG33842	Su(var)3-7	CG9547	His3:CG33851	His2A:CG33820	His3:CG33818	Su(z)2	His2A:CG33808	Klp68D	His3:CG33830	me31B	His3:CG33806	CG3226	mRpL20	mad2	CG34422
GO:0019887	molecular function	protein kinase regulator activity	0.000534	14	497	2.8169	52	9779	0.531752	5.2974	Ste:CG33242	Ste:CG33245	Ste:CG33239	Ste12DOR	Ste:CG33238	Ste:CG33241	Ste:CG33246	Ste:CG33243	Ste:CG33237	Epac	Ste:CG33240	Ste:CG33244	Ste:CG33236	Ste:CG33247
GO:0019207	molecular function	kinase regulator activity	0.000892	14	497	2.8169	54	9779	0.552204	5.1012	Ste:CG33242	Ste:CG33245	Ste:CG33239	Ste12DOR	Ste:CG33238	Ste:CG33241	Ste:CG33246	Ste:CG33243	Ste:CG33237	Epac	Ste:CG33240	Ste:CG33244	Ste:CG33236	Ste:CG33247
GO:0045859	biological process	regulation of protein kinase activity	0.00292	13	497	2.61569	51	9779	0.521526	5.01547	Ste:CG33242	Ste:CG33245	Ste:CG33239	Ste:CG33238	Ste:CG33241	Ste:CG33246	Ste:CG33243	Ste:CG33237	Ste:CG33240	Ste:CG33244	Krn	Ste:CG33236	Ste:CG33247
GO:0051338	biological process	regulation of transferase activity	0.00292	13	497	2.61569	51	9779	0.521526	5.01547	Ste:CG33242	Ste:CG33245	Ste:CG33239	Ste:CG33238	Ste:CG33241	Ste:CG33246	Ste:CG33243	Ste:CG33237	Ste:CG33240	Ste:CG33244	Krn	Ste:CG33236	Ste:CG33247
GO:0043549	biological process	regulation of kinase activity	0.00292	13	497	2.61569	51	9779	0.521526	5.01547	Ste:CG33242	Ste:CG33245	Ste:CG33239	Ste:CG33238	Ste:CG33241	Ste:CG33246	Ste:CG33243	Ste:CG33237	Ste:CG33240	Ste:CG33244	Krn	Ste:CG33236	Ste:CG33247
GO:0001932	biological process	regulation of protein phosphorylation	0.00446	14	497	2.8169	61	9779	0.623786	4.51582	Ste:CG33242	Ste:CG33245	Ste:CG33239	Ste:CG33238	Ste:CG33241	Ste:CG33246	Ste:CG33243	Ste:CG33237	Epac	Ste:CG33240	Ste:CG33244	Krn	Ste:CG33236	Ste:CG33247
GO:0043226	cellular component	organelle	0.00464	205	497	41.2475	3081	9779	31.5063	1.30918	Crg-1	CG4854	sv	mRpL27	His2A:CG31618	Gal	His3:CG33833	mRpL3	mRpS24	Chd64	His3:CG33824	Lis-1	His3:CG33854	Ste:CG33239	yuri	HLHm5	His3:CG33809	Cbp80	PNUTS	Zyx102EF	RpL27	Lam	RpL5	CG12264	Hr46	His3:CG33827	ctp	His2A:CG33832	MED28	His2A:CG33856	mRpL54	Ste12DOR	CG5933	sbr	Rpb5	H15	His2A:CG33841	RpL34a	His3:CG33842
GO:0032991	cellular component	macromolecular complex	0.00549	139	497	27.9678	1910	9779	19.5316	1.43192	mRpL27	Ste:CG33242	Ste:CG33245	His2A:CG31618	His3:CG33833	mRpL3	mRpS24	His3:CG33824	Lis-1	His3:CG33854	Ste:CG33239	yuri	His3:CG33809	Cbp80	RpL27	Lam	RpL5	CG12264	nAcRalpha-80B	His3:CG33827	ctp	His2A:CG33832	MED28	His2A:CG33856	mRpL54	Ste12DOR	Rpb5	His2A:CG33841	RpL34a	His3:CG33842	PH4alphaMP	CG9547	His3:CG33851	His2A:CG33820	His3:CG33818	His2A:CG33808	Klp68D	CG9698	His3:CG33830
GO:0044424	cellular component	intracellular part	0.00554	237	497	47.6861	3686	9779	37.693	1.26512	Crg-1	CG4854	sv	mRpL27	CG2918	Ste:CG33242	Ste:CG33245	His2A:CG31618	Gal	His3:CG33833	mRpL3	dsh	mRpS24	Chd64	His3:CG33824	Lis-1	His3:CG33854	Ste:CG33239	yuri	HLHm5	His3:CG33809	Cbp80	PNUTS	Zyx102EF	thr	RpL27	Lam	RpL5	CG12264	Hr46	His3:CG33827	ctp	His2A:CG33832	CG6330	MED28	His2A:CG33856	Sry-alpha	mRpL54	Ste12DOR
GO:0043229	cellular component	intracellular organelle	0.00616	204	497	41.0463	3074	9779	31.4347	1.30576	Crg-1	CG4854	sv	mRpL27	His2A:CG31618	Gal	His3:CG33833	mRpL3	mRpS24	Chd64	His3:CG33824	Lis-1	His3:CG33854	Ste:CG33239	yuri	HLHm5	His3:CG33809	Cbp80	PNUTS	Zyx102EF	RpL27	Lam	RpL5	CG12264	Hr46	His3:CG33827	ctp	His2A:CG33832	MED28	His2A:CG33856	mRpL54	Ste12DOR	CG5933	sbr	Rpb5	H15	His2A:CG33841	RpL34a	His3:CG33842
GO:0006996	biological process	organelle organization	0.00633	84	497	16.9014	1005	9779	10.2771	1.64457	Vps28	His2A:CG31618	His3:CG33833	dsh	srpk79D	His3:CG33824	Lis-1	His3:CG33854	yuri	His3:CG33809	thr	RpL27	Lam	His3:CG33827	cindr	ctp	His2A:CG33832	His2A:CG33856	Sry-alpha	His2A:CG33841	His3:CG33842	Mical	Atg12	His3:CG33851	CalpA	His2A:CG33820	His3:CG33818	His2A:CG33808	Klp68D	ALiX	His3:CG33830	His3:CG33806	mad2	ninaE	Vhl	CG34422	His2A:CG33853	tau	stg
GO:0003676	molecular function	nucleic acid binding	0.00828	115	497	23.1388	1516	9779	15.5026	1.49258	Crg-1	CG4854	sv	CG17737	CG1074	CG6695	His2A:CG31618	His3:CG33833	mRpS24	Chd64	His3:CG33824	His3:CG33854	HLHm5	His3:CG33809	Cbp80	PNUTS	RpL5	Hr46	His3:CG33827	His2A:CG33832	His2A:CG33856	CG17018	Rpb5	His2A:CG33841	His3:CG33842	eIF-4B	CG13624	Su(var)3-7	CG9989	His3:CG33851	tup	His2A:CG33820	His3:CG33818	Su(z)2	His2A:CG33808	His3:CG33830	her	me31B	His3:CG33806
[truncated: 198 more columns]

## Sheet: DiffExp Scrib Not Abrupt
GO Term	Aspect	GO term name	p-value	No. Genes In Sample With GO Term	Total No. Genes In Sample	Sample %	No. Genes In Background With GO Term	Total No. Genes In Background	Background %	FoldEnrichment	Genes
GO:0007275	biological process	multicellular organismal development	5.92e-08	214	898	23.8307	1536	9779	15.7071	1.51719	sad	scaf	dib	dom	Gp93	ph-p	cyc	Dok	Mmp1	p47	egh	Gef64C	ImpE1	scrt	neo	Fas3	ru	Sema-2a	tsl	dac	Prx5	NijA	enok	rig	inv	lz	Blimp-1	E(bx)	Cyp18a1	dnd	wts	kat-60L1	edl	bbg	Actbeta	Ance	WASp	dy	svp
GO:0048731	biological process	system development	2.88e-06	168	898	18.7082	1178	9779	12.0462	1.55304	sad	scaf	dib	dom	Gp93	ph-p	Dok	Mmp1	p47	egh	Gef64C	ImpE1	scrt	Fas3	ru	Sema-2a	dac	NijA	enok	inv	lz	Blimp-1	E(bx)	dnd	wts	kat-60L1	edl	bbg	Actbeta	WASp	dy	svp	gukh	MYPT-75D	Smn	Ptp61F	rictor	m4	slow
GO:0032502	biological process	developmental process	3.92e-06	230	898	25.6125	1756	9779	17.9568	1.42633	sad	scaf	dib	dom	Gp93	ph-p	cyc	Dok	Mmp1	p47	egh	Gef64C	ImpE1	scrt	neo	Fas3	ru	Sema-2a	tsl	dac	Prx5	NijA	enok	rig	alpha-Cat	inv	lz	Blimp-1	E(bx)	Cyp18a1	dnd	wts	kat-60L1	edl	bbg	Actbeta	Ance	WASp	dy
GO:0048856	biological process	anatomical structure development	1.61e-05	202	898	22.4944	1518	9779	15.5231	1.4491	sad	scaf	dib	dom	Gp93	ph-p	Dok	Mmp1	p47	egh	Gef64C	ImpE1	scrt	Fas3	ru	Sema-2a	dac	NijA	enok	alpha-Cat	inv	lz	Blimp-1	E(bx)	Cyp18a1	dnd	wts	kat-60L1	edl	bbg	Actbeta	Ance	WASp	dy	svp	gukh	MYPT-75D	Smn	Ptp61F
GO:0007399	biological process	nervous system development	2.43e-05	106	898	11.804	668	9779	6.83096	1.72802	sad	dib	ph-p	p47	egh	Gef64C	scrt	Fas3	ru	Sema-2a	dac	NijA	enok	inv	lz	E(bx)	wts	kat-60L1	edl	Actbeta	WASp	svp	gukh	Ptp61F	rictor	br	trc	usp	slmb	olf186-F	Adf1	Nrt	Wnk	HLHm7	lbm	glec	CG12935	CycA	Arc42
GO:0050896	biological process	response to stimulus	6.08e-05	237	898	26.392	1876	9779	19.184	1.37573	sad	ETH	dom	Gp93	MTF-1	ph-p	cyc	pyx	Dok	Mmp1	RecQ5	mus312	Rrp1	egh	Cbp80	Gef64C	SF1	schlank	DAT	Fas3	CG10188	ru	Sema-2a	tsl	dac	Prx5	NijA	enok	Cyp6a9	CG9733	rig	lz	Tg	E(bx)	Hsp70Ab	dnd	wts	Rab9	edl
GO:0006935	biological process	chemotaxis	0.000215	39	898	4.34298	171	9779	1.74865	2.48363	sad	egh	Gef64C	Fas3	Sema-2a	dac	NijA	enok	gukh	Ptp61F	Nrt	Wnk	sec15	bnl	seq	trn	sm	N	Cdk5alpha	Liprin-alpha	retn	Fps85D	Mical	tok	lola	wun2	ena	gogo	Tig	if	CadN	nerfin-1	tutl	dsx	wun	stan	dnt	Ptp4E	fru
GO:0042330	biological process	taxis	0.000327	43	898	4.78842	201	9779	2.05542	2.32965	sad	pyx	egh	Gef64C	Fas3	Sema-2a	dac	NijA	enok	svp	gukh	Ptp61F	Nrt	Wnk	nmo	sec15	bnl	seq	trn	sm	N	Cdk5alpha	Liprin-alpha	retn	Fps85D	Mical	tok	lola	wun2	ena	gogo	Tig	if	CadN	nerfin-1	tutl	dsx	nonA	wun
GO:0022008	biological process	neurogenesis	0.00039	84	898	9.35412	518	9779	5.29707	1.76591	sad	ph-p	p47	egh	Gef64C	scrt	Fas3	ru	Sema-2a	dac	NijA	enok	inv	lz	E(bx)	wts	kat-60L1	edl	Actbeta	WASp	svp	gukh	Ptp61F	rictor	br	trc	usp	slmb	Adf1	Nrt	Wnk	HLHm7	CycA	Arc42	phyl	kni	eya	sec15	rho
GO:0042221	biological process	response to chemical stimulus	0.00039	84	898	9.35412	518	9779	5.29707	1.76591	sad	MTF-1	ph-p	cyc	egh	Cbp80	Gef64C	Fas3	Sema-2a	dac	Prx5	NijA	enok	Cyp6a9	rig	E(bx)	Hsp70Ab	CG5873	gukh	Hsp70Aa	Cat	Ptp61F	br	usp	slmb	Cbp20	Adf1	Nrt	ltd	Hr4	Wnk	Hsp70Ba	Spn	Poxn	Pxn	sec15	bnl	Irc	rho
GO:0048699	biological process	generation of neurons	0.000536	81	898	9.02004	497	9779	5.08232	1.77479	sad	ph-p	p47	egh	Gef64C	scrt	Fas3	ru	Sema-2a	dac	NijA	enok	inv	lz	E(bx)	wts	kat-60L1	edl	Actbeta	WASp	svp	gukh	Ptp61F	rictor	br	trc	usp	slmb	Adf1	Nrt	Wnk	HLHm7	CycA	Arc42	phyl	kni	eya	sec15	rho
GO:0009605	biological process	response to external stimulus	0.000575	56	898	6.23608	300	9779	3.0678	2.03275	sad	cyc	pyx	egh	Gef64C	Fas3	Sema-2a	dac	NijA	enok	timeout	svp	gukh	Ptp61F	Nrt	Wnk	HLHm7	CG11426	nmo	sec15	bnl	seq	PGRP-LC	trn	sm	Pten	N	Pld	PGRP-LB	Cdk5alpha	Liprin-alpha	retn	Fps85D	Mical	tok	lola	wun2	sda	ena
GO:0007411	biological process	axon guidance	0.0022	36	898	4.00891	165	9779	1.68729	2.37595	sad	egh	Gef64C	Fas3	Sema-2a	dac	NijA	enok	gukh	Ptp61F	Nrt	Wnk	sec15	seq	trn	sm	N	Cdk5alpha	Liprin-alpha	retn	Fps85D	Mical	tok	lola	ena	gogo	Tig	if	CadN	nerfin-1	tutl	dsx	stan	dnt	Ptp4E	fru
GO:0040011	biological process	locomotion	0.00222	63	898	7.01559	367	9779	3.75294	1.86936	sad	pyx	egh	Gef64C	Hex-A	Fas3	ru	Sema-2a	dac	NijA	enok	svp	gukh	Ptp61F	usp	slmb	CG33558	Adf1	Nrt	Wnk	HLHm7	Tre1	spas	mod(mdg4)	form3	kni	nmo	eya	stumps	sec15	bnl	seq	trn	sm	Pten	N	sr	Cdk5alpha	Liprin-alpha
GO:0009653	biological process	anatomical structure morphogenesis	0.00528	140	898	15.5902	1048	9779	10.7168	1.45474	sad	scaf	dib	Gp93	ph-p	Dok	Mmp1	p47	egh	Gef64C	ImpE1	scrt	Fas3	ru	Sema-2a	dac	NijA	enok	alpha-Cat	lz	E(bx)	Cyp18a1	dnd	wts	Actbeta	Ance	WASp	dy	svp	gukh	MYPT-75D	Smn	Ptp61F	rictor	br	trc	usp	gcl	slmb
GO:0030182	biological process	neuron differentiation	0.00855	71	898	7.90646	447	9779	4.57102	1.72969	sad	ph-p	p47	egh	Gef64C	scrt	Fas3	ru	Sema-2a	dac	NijA	enok	lz	E(bx)	wts	kat-60L1	edl	Actbeta	WASp	svp	gukh	Ptp61F	rictor	br	trc	usp	Adf1	Nrt	Wnk	HLHm7	Arc42	phyl	kni	eya	sec15	rho	seq	trn	sm
[truncated: 198 more columns]

## Sheet: ChIPSeq Abrupt Not Scrib
GO Term	Aspect	GO term name	p-value	No. Genes In Sample With GO Term	Total No. Genes In Sample	Sample %	No. Genes In Background With GO Term	Total No. Genes In Background	Background %	FoldEnrichment	Genes
GO:0043229	cellular component	intracellular organelle	0.00499	166	438	37.8995	3565	12838	27.7691	1.36481	ScpX	pds5	dys	CG7028	tud	tj	CG8790	CG6197	dom	Mlc-c	NA	MTF-1	CG1677	CG7011	CG10445	CG33214	c12.1	Gclc	Nelf-E	PNUTS	su(s)	Lam	NC2alpha	GV1	dor	egg	ctp	l(1)G0255	Ulp1	DnaJ-1	RpL14	CycB	Miro	CG18809	C15	CG3909	H15	D19B	NA
GO:0043226	cellular component	organelle	0.00567	166	438	37.8995	3572	12838	27.8236	1.36213	ScpX	pds5	dys	CG7028	tud	tj	CG8790	CG6197	dom	Mlc-c	NA	MTF-1	CG1677	CG7011	CG10445	CG33214	c12.1	Gclc	Nelf-E	PNUTS	su(s)	Lam	NC2alpha	GV1	dor	egg	ctp	l(1)G0255	Ulp1	DnaJ-1	RpL14	CycB	Miro	CG18809	C15	CG3909	H15	D19B	NA
GO:0044424	cellular component	intracellular part	0.0076	197	438	44.9772	4435	12838	34.5459	1.30195	CG2918	ScpX	pds5	dys	CG7028	tud	tj	sec3	CG8790	CG6197	dom	Mlc-c	NA	MTF-1	CG1677	Rpn5	CG7011	CG10445	eIF6	CG33214	Elf	c12.1	Gclc	Nelf-E	PNUTS	su(s)	Lam	NC2alpha	GV1	ari-2	dor	egg	ctp	l(1)G0255	regucalcin	Ulp1	ubl	DnaJ-1	RpL14
GO:0005622	cellular component	intracellular	0.00938	209	438	47.7169	4783	12838	37.2566	1.28076	CG2918	ScpX	pds5	dys	CG7028	tud	tj	sec3	CG8790	CG6197	dom	Mlc-c	NA	MTF-1	CG1677	Rpn5	CG7011	CG10445	eIF6	CG33214	Elf	c12.1	Gclc	Nelf-E	PNUTS	su(s)	Lam	NC2alpha	CG3732	GV1	ari-2	dor	egg	ctp	l(1)G0255	regucalcin	Ulp1	ubl	DnaJ-1
[truncated: 170 more columns]

## Sheet: ChIPSeq Abrupt And Scrib
GO Term	Aspect	GO term name	p-value	No. Genes In Sample With GO Term	Total No. Genes In Sample	Sample %	No. Genes In Background With GO Term	Total No. Genes In Background	Background %	FoldEnrichment	Genes
GO:0048731	biological process	system development	2.87e-96	528	1632	32.3529	1747	12838	13.608	2.37749	mbc	p130CAS	NA	wit	Pu	foxo	Dok	ImpE1	Dl	cindr	RhoGEF2	dco	sog	NA	lack	bab1	Stat92E	vn	dac	Invadolysin	tara	Ptp10D	Sdc	Blimp-1	NA	mew	Dscam	ptc	wts	Ubx	lea	bbg	L	pyr	vri	gsb	ush	bl	Sam-S
GO:0065007	biological process	biological regulation	9.84e-90	717	1632	43.9338	2921	12838	22.7528	1.93092	mbc	boi	p130CAS	gem	NA	wit	Pu	foxo	Chd64	Arp14D	Irk3	Spred	ttv	Dok	MED6	mus312	NK7.1	alien	Lk6	schlank	Dl	cindr	RhoGEF2	CycD	dco	ran	sog	cup	CG7879	NA	lack	bab1	Stat92E	vn	NFAT	CG4199	Sec61alpha	Ctr1A	Invadolysin
GO:0048513	biological process	organ development	8.21e-85	420	1632	25.7353	1286	12838	10.0171	2.56913	mbc	wit	foxo	Dok	ImpE1	Dl	cindr	RhoGEF2	dco	sog	NA	bab1	Stat92E	vn	dac	Invadolysin	tara	NA	mew	Dscam	ptc	wts	Ubx	lea	bbg	L	pyr	vri	gsb	ush	bl	Sam-S	pio	yrt	Mmp2	NA	Mkp3	14-3-3zeta	MYPT-75D
GO:0007275	biological process	multicellular organismal development	3.28e-84	614	1632	37.6225	2357	12838	18.3596	2.04921	mbc	p130CAS	NA	wit	Pu	foxo	Spred	Dok	ImpE1	Dl	cindr	RhoGEF2	dco	sog	cup	NA	lack	bab1	Stat92E	vn	Sec61alpha	dac	Invadolysin	tara	Ptp10D	Sdc	Blimp-1	NA	mew	Dscam	ptc	wts	Ubx	Eip78C	lea	bbg	L	pyr	ph-d
GO:0048856	biological process	anatomical structure development	8.84e-83	606	1632	37.1324	2326	12838	18.1181	2.04946	mbc	p130CAS	NA	wit	Pu	foxo	Dok	ImpE1	Dl	cindr	RhoGEF2	dco	sog	cup	NA	lack	bab1	Stat92E	vn	BBS8	Sec61alpha	dac	Invadolysin	tara	Ptp10D	Sdc	Blimp-1	NA	mew	Dscam	ptc	wts	Ubx	lea	bbg	L	pyr	vri	Myo61F
GO:0009653	biological process	anatomical structure morphogenesis	1.04e-81	467	1632	28.6152	1555	12838	12.1125	2.36246	mbc	p130CAS	wit	foxo	Dok	ImpE1	Dl	cindr	RhoGEF2	dco	sog	NA	lack	bab1	Stat92E	vn	BBS8	Sec61alpha	dac	Ptp10D	Sdc	mew	Dscam	ptc	wts	Ubx	lea	pyr	vri	gsb	ush	bl	blot	pio	yrt	Actn	stg	Mmp2	NA
GO:0050789	biological process	regulation of biological process	4.05e-81	653	1632	40.0123	2630	12838	20.4861	1.95315	mbc	boi	gem	wit	Pu	foxo	Chd64	Arp14D	Spred	ttv	Dok	MED6	mus312	NK7.1	alien	Lk6	schlank	Dl	cindr	RhoGEF2	CycD	dco	ran	sog	cup	CG7879	lack	bab1	Stat92E	vn	NFAT	CG4199	Sec61alpha	Ctr1A	Invadolysin	NA	tara	kek5	Gadd45
GO:0007399	biological process	nervous system development	5.82e-79	322	1632	19.7304	863	12838	6.72223	2.9351	p130CAS	wit	Dl	RhoGEF2	Stat92E	vn	dac	Invadolysin	Ptp10D	Sdc	mew	Dscam	ptc	wts	lea	pyr	gsb	yrt	stg	NA	14-3-3zeta	Snoo	jumu	br	Crc	otk	Fas2	olf186-F	CG32572	bib	mmy	Doa	ttk	lilli	NA	dpn	cib	Gli	Hrb27C
GO:0032502	biological process	developmental process	1.61e-76	655	1632	40.1348	2701	12838	21.0391	1.90763	mbc	p130CAS	NA	wit	Pu	foxo	Spred	Dok	ImpE1	Dl	cindr	RhoGEF2	dco	sog	cup	NA	lack	bab1	Stat92E	vn	BBS8	Sec61alpha	dac	Invadolysin	tara	Ptp10D	Sdc	Blimp-1	NA	mew	Dscam	ptc	wts	Ubx	Eip78C	lea	bbg	L	pyr
GO:0050794	biological process	regulation of cellular process	2.87e-74	613	1632	37.5613	2471	12838	19.2475	1.95148	boi	gem	wit	Pu	foxo	Chd64	Arp14D	Spred	ttv	Dok	MED6	mus312	NK7.1	alien	schlank	Dl	cindr	RhoGEF2	CycD	dco	ran	sog	cup	CG7879	lack	bab1	Stat92E	vn	NFAT	CG4199	Sec61alpha	Invadolysin	NA	tara	kek5	Gadd45	CG31716	CG7668	CrebB-17A
GO:0048869	biological process	cellular developmental process	2.23e-71	399	1632	24.4485	1294	12838	10.0795	2.42558	mbc	p130CAS	wit	Dok	Dl	cindr	RhoGEF2	dco	sog	cup	NA	Stat92E	vn	BBS8	dac	Ptp10D	Sdc	mew	Dscam	ptc	wts	Ubx	lea	pyr	vri	ush	bl	yrt	Actn	Mmp2	14-3-3zeta	Snoo	jumu	dia	br	bam	Syx1A	otk	Rala
GO:0030154	biological process	cell differentiation	1.42e-70	390	1632	23.8971	1255	12838	9.77567	2.44455	mbc	p130CAS	wit	Dl	cindr	RhoGEF2	dco	sog	cup	NA	Stat92E	vn	dac	Ptp10D	Sdc	mew	Dscam	ptc	wts	Ubx	lea	pyr	vri	ush	bl	yrt	Actn	Mmp2	14-3-3zeta	Snoo	jumu	dia	br	bam	Syx1A	otk	Rala	gcl	hyd
GO:0009791	biological process	post-embryonic development	6.39e-65	219	1632	13.4191	507	12838	3.94921	3.39792	mbc	Pu	Dok	ImpE1	Dl	RhoGEF2	dco	sog	bab1	Stat92E	vn	dac	mew	ptc	Ubx	Eip78C	pyr	vri	ush	Npc1a	pio	Mmp2	Mkp3	MYPT-75D	jumu	br	hyd	Fas2	Doa	NA	Cip4	cib	Gli	opa	psq	jing	by	pk	Src42A
GO:0022008	biological process	neurogenesis	9.32e-65	252	1632	15.4412	645	12838	5.02415	3.07339	p130CAS	wit	Dl	RhoGEF2	dac	Ptp10D	Sdc	mew	Dscam	ptc	wts	lea	pyr	yrt	14-3-3zeta	Snoo	jumu	br	otk	Fas2	mmy	Doa	ttk	lilli	NA	dpn	Hrb27C	zfh1	Ada2b	jing	Sema-1b	Syn2	Dg	Rab11	h	trx	Nedd4	chinmo	Lac
GO:0007444	biological process	imaginal disc development	2.39e-64	216	1632	13.2353	498	12838	3.87911	3.41194	Dok	ImpE1	Dl	RhoGEF2	dco	sog	NA	bab1	Stat92E	vn	dac	Invadolysin	tara	NA	mew	ptc	wts	Ubx	bbg	L	vri	bl	Sam-S	pio	Mmp2	Mkp3	MYPT-75D	jumu	Syx1A	hyd	Fas2	AnnIX	Su(Tpl)	lilli	NA	NA	ken	Cip4	Gli
GO:0002165	biological process	instar larval or pupal development	3.51e-64	212	1632	12.9902	483	12838	3.76227	3.45276	Pu	Dok	ImpE1	Dl	RhoGEF2	dco	sog	bab1	Stat92E	vn	dac	mew	ptc	Ubx	Eip78C	vri	Npc1a	pio	Mmp2	Mkp3	MYPT-75D	jumu	br	hyd	Fas2	Doa	NA	Cip4	cib	Gli	opa	psq	jing	by	pk	Src42A	Dg	raw	Atg18
GO:0048699	biological process	generation of neurons	2.16e-63	244	1632	14.951	619	12838	4.82162	3.10082	p130CAS	wit	Dl	RhoGEF2	dac	Ptp10D	Sdc	mew	Dscam	ptc	wts	lea	pyr	yrt	14-3-3zeta	Snoo	jumu	br	otk	Fas2	mmy	Doa	ttk	lilli	NA	dpn	Hrb27C	zfh1	Ada2b	jing	Sema-1b	Syn2	Dg	Rab11	h	trx	Nedd4	chinmo	Lac
GO:0009888	biological process	tissue development	6.67e-63	231	1632	14.1544	567	12838	4.41658	3.20484	mbc	wit	Dok	Dl	RhoGEF2	dco	sog	Sec61alpha	mew	wts	Ubx	pyr	vri	Myo61F	ush	blot	yrt	stg	NA	Mkp3	jumu	dia	br	Rala	Fas2	Vap-33-1	brn	shi	bib	mmy	Dp	Doa	ttk	NA	Cip4	Gli	zfh1	Pkn	gol
GO:0009886	biological process	post-embryonic morphogenesis	7.21e-62	191	1632	11.7034	413	12838	3.21701	3.63798	Dok	ImpE1	Dl	RhoGEF2	dco	sog	bab1	Stat92E	vn	dac	mew	ptc	Ubx	vri	pio	Mmp2	Mkp3	MYPT-75D	jumu	br	hyd	Fas2	Doa	NA	Cip4	cib	Gli	opa	psq	jing	by	pk	Src42A	Dg	raw	Atg18	sob	nmo	eya
GO:0007552	biological process	metamorphosis	9.2e-61	192	1632	11.7647	422	12838	3.28712	3.57904	Dok	ImpE1	Dl	RhoGEF2	dco	sog	bab1	Stat92E	vn	dac	mew	ptc	Ubx	vri	pio	Mmp2	Mkp3	MYPT-75D	jumu	br	hyd	Fas2	Doa	NA	Cip4	Gli	opa	psq	jing	by	pk	Src42A	Dg	raw	Atg18	sob	nmo	eya	crol
GO:0048707	biological process	instar larval or pupal morphogenesis	9.26e-61	187	1632	11.4583	403	12838	3.13912	3.65018	Dok	ImpE1	Dl	RhoGEF2	dco	sog	bab1	Stat92E	vn	dac	mew	ptc	Ubx	vri	pio	Mmp2	Mkp3	MYPT-75D	jumu	br	hyd	Fas2	Doa	NA	Cip4	Gli	opa	psq	jing	by	pk	Src42A	Dg	raw	Atg18	sob	nmo	eya	crol
GO:0050896	biological process	response to stimulus	4.43e-60	565	1632	34.6201	2365	12838	18.4219	1.87929	boi	wit	TepIV	foxo	Chd64	Spred	ttv	Dok	mus312	alien	schlank	Dl	RhoGEF2	CycD	Duox	dco	ran	sog	lack	Stat92E	vn	NFAT	dac	kek5	Ptp10D	Sdc	Gadd45	CG31716	CG7668	CrebB-17A	mew	Dscam	ptc	wts	lectin-46Cb	ImpL2	lea	L	pyr
GO:0030182	biological process	neuron differentiation	2.87e-59	225	1632	13.7868	563	12838	4.38542	3.14377	p130CAS	wit	Dl	RhoGEF2	dac	Ptp10D	Sdc	mew	Dscam	ptc	wts	lea	yrt	14-3-3zeta	Snoo	jumu	br	otk	Fas2	mmy	Doa	ttk	lilli	NA	dpn	Hrb27C	zfh1	Ada2b	jing	Sema-1b	Syn2	Dg	Rab11	h	trx	Nedd4	chinmo	Lac	eya
GO:0048468	biological process	cell development	4.68e-58	330	1632	20.2206	1062	12838	8.27232	2.44437	p130CAS	wit	Dl	cindr	RhoGEF2	sog	cup	NA	Stat92E	vn	dac	Ptp10D	Sdc	mew	Dscam	ptc	wts	lea	pyr	yrt	Actn	14-3-3zeta	Snoo	jumu	dia	br	bam	Syx1A	otk	Rala	gcl	hyd	Fas2	Vap-33-1	brn	shi	bib	mmy	Dp
GO:0009887	biological process	organ morphogenesis	4.19e-55	248	1632	15.1961	691	12838	5.38246	2.82326	foxo	Dok	ImpE1	Dl	cindr	RhoGEF2	dco	sog	NA	bab1	Stat92E	vn	dac	mew	ptc	wts	Ubx	lea	vri	pio	yrt	Mmp2	Mkp3	14-3-3zeta	MYPT-75D	jumu	br	Crc	Scr	hyd	Fas2	shi	Doa	ttk	lilli	NA	Cip4	Gli	opa
GO:0048569	biological process	post-embryonic organ development	2.31e-54	164	1632	10.049	346	12838	2.69512	3.72859	mbc	Dok	ImpE1	Dl	RhoGEF2	dco	sog	bab1	Stat92E	vn	dac	mew	ptc	Ubx	pyr	vri	ush	pio	Mmp2	Mkp3	MYPT-75D	jumu	hyd	Fas2	NA	Cip4	Gli	opa	psq	jing	by	pk	Src42A	Dg	sob	nmo	eya	crol	sd
GO:0048563	biological process	post-embryonic organ morphogenesis	1.92e-52	156	1632	9.55882	325	12838	2.53155	3.77588	Dok	ImpE1	Dl	RhoGEF2	dco	sog	bab1	Stat92E	vn	dac	mew	ptc	Ubx	vri	pio	Mmp2	Mkp3	MYPT-75D	jumu	hyd	Fas2	NA	Cip4	Gli	opa	psq	jing	by	pk	Src42A	Dg	sob	nmo	eya	crol	sd	rho	Myo31DF	sqh
GO:0007560	biological process	imaginal disc morphogenesis	1.92e-52	156	1632	9.55882	325	12838	2.53155	3.77588	Dok	ImpE1	Dl	RhoGEF2	dco	sog	bab1	Stat92E	vn	dac	mew	ptc	Ubx	vri	pio	Mmp2	Mkp3	MYPT-75D	jumu	hyd	Fas2	NA	Cip4	Gli	opa	psq	jing	by	pk	Src42A	Dg	sob	nmo	eya	crol	sd	rho	Myo31DF	sqh
GO:0005515	molecular function	protein binding	2.36e-52	343	1632	21.0172	1184	12838	9.22262	2.27887	mbc	Chd64	Arp14D	tmod	ttv	Dok	MED6	mus312	alien	kat80	Dl	cindr	CycD	ran	sog	cup	NA	NA	lack	bab1	Stat92E	vn	dac	Sdc	CG34347	CG7668	CrebB-17A	mew	Dscam	ptc	wts	Ubx	pyr	ph-d	vri	Myo61F	ush	bl	yrt
GO:0048666	biological process	neuron development	3.15e-52	197	1632	12.0711	487	12838	3.79343	3.1821	p130CAS	wit	RhoGEF2	dac	Ptp10D	Sdc	mew	Dscam	ptc	wts	lea	yrt	Snoo	jumu	otk	Fas2	mmy	Doa	ttk	lilli	dpn	Hrb27C	zfh1	Ada2b	jing	Sema-1b	Syn2	Dg	Rab11	trx	Nedd4	chinmo	Lac	eya	rho	NetB	robo	NA	InR
GO:0016043	biological process	cellular component organization	4.1e-50	496	1632	30.3922	2084	12838	16.2331	1.87224	Act42A	mbc	Ppn	p130CAS	wit	foxo	Arp14D	tmod	ttv	Dok	alien	Dl	cindr	RhoGEF2	CycD	dco	ran	cup	NA	NA	Stat92E	vn	BBS8	dac	Pomp	Invadolysin	tara	Ptp10D	Sdc	mew	Dscam	ptc	wts	HPS4	lea	vri	Myo61F	Nup153	Actn
GO:0071840	biological process	cellular component organization or biogenesis	2.3e-48	501	1632	30.6985	2140	12838	16.6693	1.84162	Act42A	mbc	Ppn	p130CAS	wit	foxo	Arp14D	tmod	ttv	Dok	alien	Dl	cindr	RhoGEF2	CycD	dco	ran	cup	NA	NA	Stat92E	vn	BBS8	dac	Pomp	Invadolysin	tara	Ptp10D	Sdc	Fib	mew	Dscam	ptc	wts	HPS4	lea	vri	Myo61F	Nup153
GO:0050793	biological process	regulation of developmental process	3.62e-48	154	1632	9.43627	337	12838	2.62502	3.59474	Pu	Dok	Dl	RhoGEF2	cup	bab1	Stat92E	wts	Ubx	lea	L	pyr	ush	dia	br	Syx1A	Fas2	ttk	NA	Hrb27C	lqf	cv	Eh	Syn2	Rab11	raw	Nedd4	eya	robo	Abl	DAAM	eff	ham	N	bif	Apc	klu	Rpd3	Fps85D
GO:0032501	biological process	multicellular organismal process	9.29e-48	692	1632	42.402	3389	12838	26.3982	1.60624	mbc	p130CAS	NA	wit	Pu	foxo	Chd64	Spred	ttv	Dok	ImpE1	Dl	cindr	RhoGEF2	dco	sog	cup	NA	lack	bab1	Stat92E	vn	Sec61alpha	Ctr1A	dac	Invadolysin	tara	Ptp10D	Sdc	NA	Blimp-1	CrebB-17A	NA	twin	mew	Dscam	ptc	wts	Ubx
GO:0000902	biological process	cell morphogenesis	1.34e-46	188	1632	11.5196	483	12838	3.76227	3.06188	mbc	p130CAS	wit	Dok	Dl	RhoGEF2	NA	Stat92E	BBS8	dac	Ptp10D	Sdc	mew	Dscam	ptc	wts	lea	jumu	dia	otk	Fas2	mmy	ttk	NA	dpn	Hrb27C	zfh1	Ada2b	jing	Sema-1b	Dg	h	trx	raw	Nedd4	chinmo	Lac	rho	NetB
GO:0009987	biological process	cellular process	3.21e-45	1140	1632	69.8529	6826	12838	53.1703	1.31376	Act42A	CG3788	mbc	Ppn	boi	p130CAS	CG14482	gem	CG7580	wit	Pu	CG6767	foxo	Chd64	CG5235	Arp14D	tmod	Irk3	Spred	ttv	Dok	MED6	CG7145	mus312	KP78b	NK7.1	alien	Lk6	kat80	schlank	Hex-A	Dl	CG9674	cindr	RhoGEF2	CycD	Sap-r	dco	ran
GO:0040011	biological process	locomotion	1.24e-44	192	1632	11.7647	513	12838	3.99595	2.94416	Pu	ttv	Hex-A	Dl	cindr	cup	Stat92E	vn	dac	Invadolysin	Ptp10D	Sdc	mew	Dscam	ptc	lea	pyr	NA	Crc	otk	Rala	brn	shi	Doa	Proct	ttk	NA	opa	Hrb27C	zfh1	nan	jing	Sema-1b	Tre1	Src42A	Dg	mod(mdg4)	Rab11	trx
GO:0032989	biological process	cellular component morphogenesis	1.02e-43	206	1632	12.6225	582	12838	4.53342	2.78433	mbc	p130CAS	wit	Dok	Dl	RhoGEF2	NA	Stat92E	BBS8	dac	Ptp10D	Sdc	mew	Dscam	ptc	wts	lea	Actn	jumu	dia	otk	Fas2	mmy	Dp	ttk	NA	dpn	Hrb27C	zfh1	tw	Ada2b	jing	Sema-1b	Dg	h	trx	raw	Nedd4	chinmo
GO:0051239	biological process	regulation of multicellular organismal process	1.29e-43	160	1632	9.80392	384	12838	2.99112	3.27768	Pu	foxo	Dok	Dl	RhoGEF2	dco	cup	bab1	Ctr1A	CrebB-17A	wts	Ubx	lea	L	pyr	ush	dia	Syx1A	Fas2	shi	Orct2	Dp	ttk	NA	Hrb27C	lqf	cv	Eh	Syn2	Dg	Rab11	raw	Nedd4	robo	sNPF	InR	Abl	DAAM	NA
GO:0007389	biological process	pattern specification process	1.45e-43	196	1632	12.0098	538	12838	4.19068	2.86583	Pu	Dl	sog	cup	NA	Stat92E	vn	dac	tara	mew	ptc	Ubx	lea	Myo61F	gsb	ush	NA	Mkp3	14-3-3zeta	Syx1A	gcl	Scr	AnnIX	Dp	Su(Tpl)	Doa	lilli	Gli	opa	Hrb27C	Brd	skd	Ada2b	psq	jing	Dg	Rab11	h	sob
GO:0000904	biological process	cell morphogenesis involved in differentiation	4.08e-43	169	1632	10.3554	424	12838	3.3027	3.13544	p130CAS	wit	Dl	RhoGEF2	Stat92E	dac	Ptp10D	Sdc	mew	Dscam	ptc	wts	lea	jumu	dia	otk	Fas2	mmy	ttk	dpn	Hrb27C	zfh1	Ada2b	jing	Sema-1b	Dg	trx	Nedd4	chinmo	Lac	rho	NetB	robo	NA	InR	Abl	sm	DAAM	sim
GO:0005488	molecular function	binding	6.48e-43	968	1632	59.3137	5501	12838	42.8494	1.38424	Act42A	CG32767	mbc	Cht2	Ppn	CG7580	NA	wit	CG4973	CG9503	CG6767	foxo	Chd64	CG5235	Arp14D	tmod	ttv	Dok	MED6	mus312	KP78b	NK7.1	alien	Lk6	kat80	CG9630	CG3919	schlank	CG31534	Hex-A	Dl	CG9674	CG11964	cindr	RhoGEF2	CycD	Duox	dco	ran
GO:0005623	cellular component	cell	6.75e-43	1062	1632	65.0735	6243	12838	48.6291	1.33816	Act42A	CG32767	CG3788	mbc	p130CAS	CG14482	gem	CG7580	NA	wit	Pu	foxo	Chd64	Arp14D	tmod	Irk3	Spred	ttv	Dok	MED6	CG7145	NK7.1	alien	Lk6	kat80	ImpE1	schlank	Dl	cindr	RhoGEF2	CycD	Duox	Sap-r	dco	ran	sog	cup	Aats-his	NA
GO:0044464	cellular component	cell part	6.75e-43	1062	1632	65.0735	6243	12838	48.6291	1.33816	Act42A	CG32767	CG3788	mbc	p130CAS	CG14482	gem	CG7580	NA	wit	Pu	foxo	Chd64	Arp14D	tmod	Irk3	Spred	ttv	Dok	MED6	CG7145	NK7.1	alien	Lk6	kat80	ImpE1	schlank	Dl	cindr	RhoGEF2	CycD	Duox	Sap-r	dco	ran	sog	cup	Aats-his	NA
GO:0030030	biological process	cell projection organization	8.58e-43	186	1632	11.3971	499	12838	3.8869	2.93217	p130CAS	wit	RhoGEF2	dco	vn	BBS8	dac	Ptp10D	Sdc	mew	Dscam	ptc	wts	lea	vri	Myo61F	jumu	otk	Fas2	mmy	ttk	NA	dpn	Cip4	Gli	Hrb27C	zfh1	Ada2b	jing	Sema-1b	pk	Dg	trx	Nedd4	chinmo	Lac	rho	NetB	robo
GO:0048736	biological process	appendage development	1.03e-42	135	1632	8.27206	291	12838	2.26671	3.64937	Dok	Dl	RhoGEF2	dco	sog	bab1	Stat92E	vn	dac	mew	ptc	Ubx	vri	bl	pio	Mkp3	MYPT-75D	jumu	Syx1A	NA	Cip4	Gli	psq	jing	by	pk	Src42A	Dg	sob	nmo	crol	sd	rho	sqh	ck	Gug	N	pot	bowl
GO:0071944	cellular component	cell periphery	2.53e-42	234	1632	14.3382	725	12838	5.6473	2.53896	p130CAS	wit	Dok	schlank	Dl	RhoGEF2	dco	sog	cup	vn	Ctr1A	kek5	Ptp10D	Sdc	mew	Dscam	ptc	lea	bbg	blot	yrt	Actn	ZnT63C	Mmp2	Cat	dia	GluClalpha	Syx1A	otk	Rala	Fas2	shi	a	Flo-2	bib	CG31928	NA	NA	Gli
GO:0035220	biological process	wing disc development	2.63e-42	149	1632	9.1299	347	12838	2.70291	3.3778	Dok	Dl	RhoGEF2	dco	sog	NA	Stat92E	vn	tara	mew	ptc	vri	Sam-S	pio	Mkp3	MYPT-75D	jumu	AnnIX	Su(Tpl)	lilli	NA	Cip4	Gli	skd	Ada2b	psq	jing	by	pk	Src42A	Dg	nmo	crol	sd	rho	sqh	ck	Gug	N
GO:0035107	biological process	appendage morphogenesis	9.55e-42	133	1632	8.14951	288	12838	2.24334	3.63276	Dok	Dl	RhoGEF2	dco	sog	bab1	Stat92E	vn	dac	mew	ptc	Ubx	vri	bl	pio	Mkp3	MYPT-75D	jumu	NA	Cip4	Gli	psq	jing	by	pk	Src42A	Dg	sob	nmo	crol	sd	rho	sqh	ck	Gug	N	pot	bowl	hth
GO:0031175	biological process	neuron projection development	2.1e-41	162	1632	9.92647	405	12838	3.1547	3.14657	p130CAS	wit	RhoGEF2	dac	Ptp10D	Sdc	mew	Dscam	ptc	wts	lea	jumu	otk	Fas2	mmy	ttk	dpn	Hrb27C	zfh1	Ada2b	jing	Sema-1b	Dg	trx	Nedd4	chinmo	Lac	rho	NetB	robo	NA	InR	Abl	sm	DAAM	sim	ham	N	bif
GO:0048812	biological process	neuron projection morphogenesis	1.12e-40	160	1632	9.80392	401	12838	3.12354	3.13872	p130CAS	wit	RhoGEF2	dac	Ptp10D	Sdc	mew	Dscam	ptc	wts	lea	jumu	otk	Fas2	mmy	ttk	dpn	Hrb27C	zfh1	Ada2b	jing	Sema-1b	Dg	trx	Nedd4	chinmo	Lac	rho	NetB	robo	NA	InR	Abl	sm	DAAM	sim	ham	N	bif
GO:0048737	biological process	imaginal disc-derived appendage development	2.07e-40	130	1632	7.96569	283	12838	2.20439	3.61355	Dok	Dl	RhoGEF2	dco	sog	bab1	Stat92E	vn	dac	mew	ptc	Ubx	vri	pio	Mkp3	MYPT-75D	jumu	Syx1A	NA	Cip4	Gli	psq	jing	by	pk	Src42A	Dg	sob	nmo	crol	sd	rho	sqh	ck	Gug	N	pot	bowl	hth
GO:0048729	biological process	tissue morphogenesis	2.55e-40	139	1632	8.51716	318	12838	2.47702	3.43847	mbc	Dok	Dl	RhoGEF2	dco	Sec61alpha	mew	wts	Ubx	pyr	ush	blot	yrt	NA	Mkp3	jumu	Rala	brn	shi	mmy	Dp	ttk	NA	Pkn	pk	apt	Src42A	Dg	Rab11	raw	Lac	nmo	tio	Btk29A	InR	sqh	Abl	ec	Tom
GO:0048667	biological process	cell morphogenesis involved in neuron differentiation	5.12e-40	160	1632	9.80392	405	12838	3.1547	3.10772	p130CAS	wit	RhoGEF2	dac	Ptp10D	Sdc	mew	Dscam	ptc	wts	lea	jumu	otk	Fas2	mmy	ttk	dpn	Hrb27C	zfh1	Ada2b	jing	Sema-1b	Dg	trx	Nedd4	chinmo	Lac	rho	NetB	robo	NA	InR	Abl	sm	DAAM	sim	ham	N	bif
GO:2000026	biological process	regulation of multicellular organismal development	1.68e-39	127	1632	7.78186	276	12838	2.14987	3.61969	Pu	Dok	Dl	RhoGEF2	cup	bab1	wts	Ubx	lea	L	pyr	dia	Syx1A	Fas2	ttk	NA	Hrb27C	lqf	cv	Eh	Syn2	Rab11	raw	Nedd4	robo	Abl	DAAM	eff	ham	N	bif	Apc	klu	Rpd3	Fps85D	spin	pros	CalpA	NA
GO:0035114	biological process	imaginal disc-derived appendage morphogenesis	1.88e-39	128	1632	7.84314	280	12838	2.18103	3.59608	Dok	Dl	RhoGEF2	dco	sog	bab1	Stat92E	vn	dac	mew	ptc	Ubx	vri	pio	Mkp3	MYPT-75D	jumu	NA	Cip4	Gli	psq	jing	by	pk	Src42A	Dg	sob	nmo	crol	sd	rho	sqh	ck	Gug	N	pot	bowl	hth	sn
GO:0007165	biological process	signal transduction	4.65e-39	300	1632	18.3824	1098	12838	8.55273	2.1493	boi	wit	foxo	Chd64	Spred	ttv	Dok	alien	schlank	Dl	RhoGEF2	CycD	dco	ran	sog	lack	Stat92E	vn	kek5	Gadd45	CG31716	CG7668	ptc	wts	ImpL2	L	pyr	m2	ush	Nup153	CG32447	Mmp2	NA	Mkp3	14-3-3zeta	Snoo	Pi3K68D	CG17278	Rala
GO:0023052	biological process	signaling	5.25e-39	338	1632	20.7108	1309	12838	10.1963	2.03121	boi	wit	foxo	Chd64	Spred	ttv	Dok	alien	schlank	Dl	RhoGEF2	CycD	dco	ran	sog	lack	Stat92E	vn	kek5	NA	Gadd45	CG31716	CG7668	ptc	wts	ImpL2	L	pyr	m2	ush	Nup153	CG32447	Mmp2	NA	Mkp3	14-3-3zeta	Snoo	Pi3K68D	Synd
GO:0035120	biological process	post-embryonic appendage morphogenesis	1.36e-38	124	1632	7.59804	269	12838	2.09534	3.62616	Dok	Dl	RhoGEF2	dco	sog	bab1	Stat92E	vn	mew	ptc	Ubx	vri	pio	Mkp3	MYPT-75D	jumu	NA	Cip4	Gli	psq	jing	by	pk	Src42A	Dg	sob	nmo	crol	sd	rho	sqh	ck	Gug	N	pot	bowl	hth	sn	zip
GO:0007409	biological process	axonogenesis	1.7e-38	126	1632	7.72059	277	12838	2.15766	3.57823	p130CAS	RhoGEF2	dac	Ptp10D	Sdc	mew	Dscam	ptc	lea	otk	Fas2	mmy	Hrb27C	zfh1	Ada2b	jing	Sema-1b	Dg	trx	Nedd4	Lac	rho	NetB	robo	NA	InR	Abl	sm	DAAM	sim	N	bif	Apc	Rpd3	wnd	bchs	Fps85D	Mical	pros
GO:0005886	cellular component	plasma membrane	1.78e-38	210	1632	12.8676	642	12838	5.00078	2.57313	p130CAS	wit	schlank	Dl	RhoGEF2	dco	sog	cup	vn	Ctr1A	kek5	Ptp10D	Sdc	mew	Dscam	ptc	lea	bbg	blot	yrt	Actn	ZnT63C	Mmp2	Cat	dia	GluClalpha	Syx1A	otk	Rala	Fas2	shi	a	Flo-2	bib	NA	NA	Gli	CG32810	CG9990
GO:0048858	biological process	cell projection morphogenesis	5.46e-38	164	1632	10.049	435	12838	3.38838	2.96573	p130CAS	wit	RhoGEF2	BBS8	dac	Ptp10D	Sdc	mew	Dscam	ptc	wts	lea	jumu	otk	Fas2	mmy	ttk	dpn	Hrb27C	zfh1	Ada2b	jing	Sema-1b	Dg	trx	Nedd4	chinmo	Lac	rho	NetB	robo	NA	InR	Abl	sm	DAAM	sim	ham	N
GO:0032990	biological process	cell part morphogenesis	7.72e-38	164	1632	10.049	436	12838	3.39617	2.95893	p130CAS	wit	RhoGEF2	BBS8	dac	Ptp10D	Sdc	mew	Dscam	ptc	wts	lea	jumu	otk	Fas2	mmy	ttk	dpn	Hrb27C	zfh1	Ada2b	jing	Sema-1b	Dg	trx	Nedd4	chinmo	Lac	rho	NetB	robo	NA	InR	Abl	sm	DAAM	sim	ham	N
GO:0060429	biological process	epithelium development	1.5e-37	131	1632	8.02696	301	12838	2.3446	3.42359	mbc	Dok	Dl	RhoGEF2	dco	Sec61alpha	wts	ush	blot	yrt	NA	Mkp3	jumu	dia	Rala	brn	shi	mmy	Dp	ttk	NA	Gli	Pkn	pk	apt	Src42A	Dg	Rab11	raw	Lac	nmo	Btk29A	InR	sqh	Abl	ec	Tom	N	zip
GO:0048523	biological process	negative regulation of cellular process	3.62e-37	222	1632	13.6029	712	12838	5.54604	2.45273	foxo	mus312	alien	Dl	dco	sog	cup	Stat92E	vn	Sec61alpha	CG31716	simj	ptc	wts	HPS4	ImpL2	Hrb98DE	L	ph-d	ush	Mmp2	Mkp3	Snoo	corto	CG17278	NA	Rala	gcl	hyd	Fas2	CG9426	pr-set7	snRNP-U1-70K	ttk	NA	dpn	Hrb27C	lqf	Smr
GO:0071842	biological process	cellular component organization at cellular level	7e-37	423	1632	25.9191	1839	12838	14.3247	1.80941	Act42A	mbc	Ppn	p130CAS	wit	Arp14D	tmod	ttv	Dl	cindr	RhoGEF2	CycD	dco	ran	cup	NA	NA	vn	BBS8	dac	Pomp	Invadolysin	tara	Ptp10D	Sdc	mew	Dscam	ptc	wts	HPS4	lea	vri	Myo61F	Nup153	Actn	RpL23	stg	Mmp2	14-3-3zeta
GO:0048519	biological process	negative regulation of biological process	9.11e-37	236	1632	14.4608	786	12838	6.12245	2.36193	foxo	mus312	alien	schlank	Dl	dco	sog	cup	bab1	Stat92E	vn	Sec61alpha	CG31716	simj	ptc	wts	HPS4	ImpL2	Hrb98DE	L	ph-d	ush	Mmp2	Mkp3	Snoo	corto	CG17278	NA	Rala	gcl	hyd	Fas2	CG9426	pr-set7	snRNP-U1-70K	ttk	NA	dpn	Hrb27C
GO:0002009	biological process	morphogenesis of an epithelium	1.91e-36	128	1632	7.84314	295	12838	2.29787	3.41323	mbc	Dok	Dl	RhoGEF2	dco	Sec61alpha	wts	ush	blot	yrt	NA	Mkp3	jumu	Rala	brn	shi	mmy	Dp	ttk	NA	Pkn	pk	apt	Src42A	Dg	Rab11	raw	Lac	nmo	Btk29A	InR	sqh	Abl	ec	Tom	N	zip	pnr	Fps85D
GO:0009790	biological process	embryo development	5.47e-36	207	1632	12.6838	649	12838	5.0553	2.50901	mbc	Pu	Dok	Dl	RhoGEF2	sog	cup	lack	Stat92E	Sec61alpha	ptc	Ubx	lea	pyr	ph-d	gsb	ush	yrt	stg	NA	14-3-3zeta	jumu	dia	Syx1A	Rala	gcl	Scr	brn	Orct2	fal	mmy	cdi	fd96Cb	Doa	ttk	lilli	NA	opa	Hrb27C
GO:0003002	biological process	regionalization	2.07e-35	176	1632	10.7843	507	12838	3.94921	2.73075	Dl	sog	cup	NA	Stat92E	vn	dac	tara	mew	ptc	Ubx	lea	gsb	ush	NA	Mkp3	Syx1A	gcl	Scr	AnnIX	Dp	Su(Tpl)	Doa	lilli	Gli	opa	Hrb27C	Brd	skd	Ada2b	psq	jing	Dg	Rab11	h	sob	nmo	rho	NetB
GO:0045165	biological process	cell fate commitment	2.11e-35	116	1632	7.10784	254	12838	1.9785	3.59254	Dl	Stat92E	vn	dac	ptc	wts	Ubx	lea	ush	bl	Mmp2	14-3-3zeta	jumu	br	bam	gcl	ttk	NA	Brd	skd	lqf	Rab11	h	eya	rho	mus301	sim	Tom	N	malpha	hth	pnr	pros	chn	Egfr	NA	S	tkv	nuf
GO:0071841	biological process	cellular component organization or biogenesis at cellular level	2.72e-35	426	1632	26.1029	1883	12838	14.6674	1.77966	Act42A	mbc	Ppn	p130CAS	wit	Arp14D	tmod	ttv	Dl	cindr	RhoGEF2	CycD	dco	ran	cup	NA	NA	vn	BBS8	dac	Pomp	Invadolysin	tara	Ptp10D	Sdc	Fib	mew	Dscam	ptc	wts	HPS4	lea	vri	Myo61F	Nup153	Actn	RpL23	stg	Mmp2
GO:0051716	biological process	cellular response to stimulus	5.85e-35	342	1632	20.9559	1386	12838	10.7961	1.94107	boi	wit	foxo	Chd64	Spred	ttv	Dok	mus312	alien	schlank	Dl	RhoGEF2	CycD	dco	ran	sog	lack	Stat92E	vn	kek5	Gadd45	CG31716	CG7668	ptc	wts	ImpL2	L	pyr	m2	ush	Nup153	CG32447	Mmp2	NA	Mkp3	14-3-3zeta	Snoo	Pi3K68D	CG17278
GO:0042221	biological process	response to chemical stimulus	1.62e-34	212	1632	12.9902	687	12838	5.3513	2.42748	foxo	Chd64	Duox	dco	dac	Ptp10D	Sdc	mew	Dscam	ptc	ImpL2	lea	NA	14-3-3zeta	Cat	br	Crc	NA	otk	NA	Fas2	shi	Pdp1	mura	lilli	NA	smi35A	Hrb27C	Spn	zfh1	nan	psq	jing	Sema-1b	Adar	Dg	Aldh	h	trx
GO:0007476	biological process	imaginal disc-derived wing morphogenesis	2.06e-34	115	1632	7.04657	255	12838	1.98629	3.5476	Dok	Dl	RhoGEF2	dco	sog	Stat92E	vn	mew	ptc	vri	pio	Mkp3	MYPT-75D	jumu	NA	Cip4	Gli	psq	jing	by	pk	Src42A	Dg	nmo	crol	sd	rho	sqh	ck	Gug	N	pot	hth	sn	zip	tsr	hipk	cora	Egfr
GO:0007472	biological process	wing disc morphogenesis	3.3e-34	115	1632	7.04657	256	12838	1.99408	3.53374	Dok	Dl	RhoGEF2	dco	sog	Stat92E	vn	mew	ptc	vri	pio	Mkp3	MYPT-75D	jumu	NA	Cip4	Gli	psq	jing	by	pk	Src42A	Dg	nmo	crol	sd	rho	sqh	ck	Gug	N	pot	hth	sn	zip	tsr	hipk	cora	Egfr
GO:0040007	biological process	growth	8.44e-33	116	1632	7.10784	267	12838	2.07976	3.41762	mbc	foxo	Dok	Lk6	RhoGEF2	CycD	dco	lack	Dscam	wts	Ubx	path	L	CG1139	bl	NA	hyd	Fas2	Orct2	Pdp1	ttk	NA	jing	Syn2	Dg	raw	sNPF	InR	sqh	Abl	NA	N	bif	NA	NA	wnd	Fps85D	spin	eag
GO:0065008	biological process	regulation of biological quality	1.58e-32	221	1632	13.5417	752	12838	5.85761	2.31181	p130CAS	NA	foxo	Arp14D	Irk3	Dok	alien	Dl	RhoGEF2	CycD	dco	ran	NA	CG4199	Ctr1A	NA	Blimp-1	mew	Dscam	ptc	wts	lectin-46Cb	ush	Npc1a	yrt	Actn	ZnT63C	Mkp3	14-3-3zeta	dia	Synd	NA	Syx1A	NA	Fas2	Vap-33-1	shi	Orct2	CG9426
GO:0019222	biological process	regulation of metabolic process	1.63e-31	313	1632	19.1789	1267	12838	9.86914	1.94332	gem	Pu	foxo	MED6	NK7.1	alien	schlank	cup	CG7879	bab1	Stat92E	NFAT	Sec61alpha	NA	tara	CG31716	CrebB-17A	simj	twin	CG3328	HPS4	Ubx	PPP4R2r	Eip78C	Hrb98DE	ph-d	vri	gsb	ush	bl	CG13188	14-3-3zeta	corto	jumu	br	NA	gcl	Scr	hyd
GO:0060255	biological process	regulation of macromolecule metabolic process	7.08e-31	286	1632	17.5245	1122	12838	8.73968	2.00517	gem	foxo	MED6	NK7.1	alien	schlank	cup	CG7879	bab1	Stat92E	NFAT	NA	tara	CG31716	CrebB-17A	simj	twin	CG3328	HPS4	Ubx	PPP4R2r	Eip78C	Hrb98DE	ph-d	vri	gsb	ush	bl	CG13188	14-3-3zeta	corto	jumu	br	NA	gcl	Scr	hyd	Suv4-20	GATAd
GO:0045595	biological process	regulation of cell differentiation	1.09e-30	106	1632	6.4951	239	12838	1.86166	3.48887	Dl	RhoGEF2	cup	Stat92E	wts	pyr	ush	Syx1A	Fas2	Hrb27C	lqf	Syn2	Rab11	eya	Abl	DAAM	eff	ham	N	bif	Apc	klu	Rpd3	spin	pros	NA	chn	Egfr	Gap1	NA	Galpha49B	tkv	lbe	ss	Rho1	trio	tutl	Lasp	cv-c
GO:0048732	biological process	gland development	1.33e-30	93	1632	5.69853	191	12838	1.48777	3.83025	sog	Stat92E	mew	lea	gsb	ush	br	Scr	shi	Doa	zfh1	Src42A	h	raw	eya	Atg6	rho	NetB	robo	Btk29A	lolal	N	hth	zip	Atg5	pnr	cora	Egfr	Rab7	NA	tkv	Rho1	NAT1	NA	Dif	NA	shn	tsh	NA
GO:0010468	biological process	regulation of gene expression	3.68e-30	261	1632	15.9926	992	12838	7.72706	2.06969	gem	foxo	MED6	NK7.1	alien	schlank	cup	CG7879	bab1	Stat92E	NFAT	NA	tara	CG31716	CrebB-17A	simj	twin	CG3328	HPS4	Ubx	Eip78C	Hrb98DE	ph-d	vri	gsb	ush	bl	CG13188	14-3-3zeta	corto	jumu	br	NA	gcl	Scr	Suv4-20	GATAd	Pdp1	Dp
GO:0006935	biological process	chemotaxis	2.17e-29	94	1632	5.7598	200	12838	1.55788	3.69722	dac	Ptp10D	Sdc	mew	Dscam	ptc	lea	otk	Hrb27C	zfh1	jing	Sema-1b	Dg	trx	Nedd4	NetB	robo	NA	InR	Abl	sm	sim	N	bif	Apc	Fps85D	Mical	pros	Hsc70-4	Pka-R2	wun2	Galpha49B	dlp	Rho1	NA	msn	Psc	trio	tutl
GO:0031323	biological process	regulation of cellular metabolic process	2.36e-29	285	1632	17.4632	1137	12838	8.85652	1.97179	gem	foxo	MED6	NK7.1	alien	schlank	cup	CG7879	bab1	Stat92E	NFAT	Sec61alpha	NA	tara	CG31716	CrebB-17A	simj	twin	CG3328	HPS4	Ubx	PPP4R2r	Eip78C	Hrb98DE	ph-d	vri	gsb	ush	bl	CG13188	corto	jumu	br	NA	gcl	Scr	cenG1A	GATAd	Pdp1
GO:0048518	biological process	positive regulation of biological process	1.01e-28	148	1632	9.06863	430	12838	3.34943	2.70751	schlank	Dl	cindr	CycD	dco	sog	vn	Invadolysin	tara	CrebB-17A	wts	Ubx	lea	pyr	br	olf186-F	Orct2	Dp	NA	Hrb27C	skd	Ada2b	cv	NA	apt	mod(mdg4)	trx	Nedd4	eya	crol	rho	robo	sNPF	InR	Chc	N	CG5059	hth	JIL-1
GO:0006928	biological process	cellular component movement	2.56e-28	114	1632	6.98529	284	12838	2.21218	3.15765	Pu	ttv	Dl	cindr	cup	Stat92E	vn	Invadolysin	mew	lea	pyr	NA	Rala	brn	shi	Proct	NA	opa	Hrb27C	zfh1	jing	Tre1	Src42A	mod(mdg4)	Rab11	trx	Ets98B	eya	Mdr49	NetB	robo	NA	sqh	N	sn	zip	Rpd3	pros	tsr
GO:0080090	biological process	regulation of primary metabolic process	2.62e-28	277	1632	16.973	1106	12838	8.61505	1.97016	gem	foxo	MED6	NK7.1	alien	schlank	cup	CG7879	bab1	Stat92E	NFAT	NA	tara	CG31716	CrebB-17A	simj	twin	CG3328	HPS4	Ubx	PPP4R2r	Eip78C	Hrb98DE	ph-d	vri	gsb	ush	bl	CG13188	corto	jumu	br	NA	gcl	Scr	hyd	cenG1A	GATAd	Pdp1
GO:0007423	biological process	sensory organ development	3.32e-28	176	1632	10.7843	568	12838	4.42437	2.43748	foxo	Dl	cindr	dco	NA	Stat92E	dac	ptc	wts	L	vri	ush	Sam-S	yrt	14-3-3zeta	jumu	br	Scr	hyd	Fas2	shi	a	Doa	ttk	lilli	NA	Brd	skd	pk	Syn2	Src42A	Rab11	h	nmo	eya	sd	tio	ec	Fer2LCH
GO:0048583	biological process	regulation of response to stimulus	8.33e-28	146	1632	8.94608	428	12838	3.33385	2.68341	foxo	Spred	ttv	RhoGEF2	sog	Stat92E	vn	kek5	CG31716	CrebB-17A	ptc	ImpL2	L	ush	Mmp2	Mkp3	Snoo	CG17278	Rala	hyd	NA	Fas2	cenG1A	vav	NA	ken	skd	lqf	kek1	drongo	Src42A	raw	Atg18	CG1657	Nedd4	nmo	crol	rho	sNPF
GO:0007411	biological process	axon guidance	1.07e-27	90	1632	5.51471	193	12838	1.50335	3.66828	dac	Ptp10D	Sdc	mew	Dscam	ptc	lea	otk	Hrb27C	zfh1	jing	Sema-1b	Dg	trx	Nedd4	NetB	robo	NA	InR	Abl	sm	sim	N	bif	Apc	Fps85D	Mical	pros	Hsc70-4	Pka-R2	Galpha49B	dlp	Rho1	NA	msn	Psc	trio	tutl	ko
GO:0001071	molecular function	nucleic acid binding transcription factor activity	2.47e-27	138	1632	8.45588	395	12838	3.0768	2.74827	gem	foxo	NK7.1	schlank	bab1	Stat92E	NFAT	NA	CrebB-17A	CG3328	Ubx	Eip78C	vri	gsb	ush	jumu	br	Scr	GATAd	Pdp1	Dp	fd96Cb	lilli	ken	OdsH	opa	zfh1	NA	jing	apt	trx	Ets98B	chinmo	sd	tio	sim	ham	hth	pnr
GO:0003700	molecular function	sequence-specific DNA binding transcription factor activity	2.47e-27	138	1632	8.45588	395	12838	3.0768	2.74827	gem	foxo	NK7.1	schlank	bab1	Stat92E	NFAT	NA	CrebB-17A	CG3328	Ubx	Eip78C	vri	gsb	ush	jumu	br	Scr	GATAd	Pdp1	Dp	fd96Cb	lilli	ken	OdsH	opa	zfh1	NA	jing	apt	trx	Ets98B	chinmo	sd	tio	sim	ham	hth	pnr
GO:0007417	biological process	central nervous system development	5.57e-27	99	1632	6.06618	231	12838	1.79935	3.37132	Dl	vn	dac	Invadolysin	Ptp10D	Dscam	lea	gsb	NA	br	Crc	Fas2	CG32572	mmy	Doa	ttk	cib	zfh1	jing	apt	raw	chinmo	rho	robo	Act5C	NA	Abl	pxb	sim	N	hth	Apc	spin	pros	tsr	CalpA	Egfr	mnb	Nrg
GO:0010556	biological process	regulation of macromolecule biosynthetic process	1.3e-26	231	1632	14.1544	872	12838	6.79234	2.08388	gem	foxo	MED6	NK7.1	alien	schlank	cup	bab1	Stat92E	NFAT	NA	tara	CG31716	CrebB-17A	simj	twin	CG3328	HPS4	Ubx	Eip78C	ph-d	vri	gsb	ush	CG13188	corto	jumu	br	NA	gcl	Scr	GATAd	Pdp1	Dp	fd96Cb	Su(Tpl)	ttk	dpn	OdsH
GO:2000112	biological process	regulation of cellular macromolecule biosynthetic process	1.3e-26	231	1632	14.1544	872	12838	6.79234	2.08388	gem	foxo	MED6	NK7.1	alien	schlank	cup	bab1	Stat92E	NFAT	NA	tara	CG31716	CrebB-17A	simj	twin	CG3328	HPS4	Ubx	Eip78C	ph-d	vri	gsb	ush	CG13188	corto	jumu	br	NA	gcl	Scr	GATAd	Pdp1	Dp	fd96Cb	Su(Tpl)	ttk	dpn	OdsH
GO:0051252	biological process	regulation of RNA metabolic process	1.67e-26	228	1632	13.9706	857	12838	6.67549	2.09282	gem	foxo	MED6	NK7.1	alien	schlank	CG7879	bab1	Stat92E	NFAT	NA	tara	CG31716	CrebB-17A	simj	twin	CG3328	HPS4	Ubx	Eip78C	Hrb98DE	ph-d	vri	gsb	ush	bl	CG13188	corto	jumu	br	gcl	Scr	GATAd	Pdp1	Dp	fd96Cb	snRNP-U1-70K	Su(Tpl)	Doa
GO:0035272	biological process	exocrine system development	1.69e-26	80	1632	4.90196	162	12838	1.26188	3.88465	mew	lea	gsb	br	Scr	shi	Doa	Src42A	h	raw	eya	Atg6	rho	NetB	robo	Btk29A	lolal	hth	zip	Atg5	cora	Egfr	Rab7	tkv	Rho1	NAT1	NA	Dif	NA	shn	tsh	NA	fra	EcR	rpr	fz2	Mmp1	Ser	Wnt4
GO:0007431	biological process	salivary gland development	1.69e-26	80	1632	4.90196	162	12838	1.26188	3.88465	mew	lea	gsb	br	Scr	shi	Doa	Src42A	h	raw	eya	Atg6	rho	NetB	robo	Btk29A	lolal	hth	zip	Atg5	cora	Egfr	Rab7	tkv	Rho1	NAT1	NA	Dif	NA	shn	tsh	NA	fra	EcR	rpr	fz2	Mmp1	Ser	Wnt4
GO:0042330	biological process	taxis	4.53e-26	101	1632	6.18873	244	12838	1.90061	3.25618	dac	Ptp10D	Sdc	mew	Dscam	ptc	lea	otk	Hrb27C	zfh1	nan	jing	Sema-1b	Dg	trx	Nedd4	nmo	NetB	robo	NA	InR	Abl	sm	sim	N	bif	Apc	Fps85D	Mical	pros	Hsc70-4	shep	Pka-R2	wun2	Galpha49B	dlp	Rho1	NA	msn
GO:0009889	biological process	regulation of biosynthetic process	5.04e-26	238	1632	14.5833	918	12838	7.15065	2.03944	gem	foxo	MED6	NK7.1	alien	schlank	cup	bab1	Stat92E	NFAT	NA	tara	CG31716	CrebB-17A	simj	twin	CG3328	HPS4	Ubx	Eip78C	ph-d	vri	gsb	ush	CG13188	corto	jumu	br	NA	gcl	Scr	GATAd	Pdp1	Dp	fd96Cb	Su(Tpl)	ttk	NA	dpn
GO:0031326	biological process	regulation of cellular biosynthetic process	5.04e-26	238	1632	14.5833	918	12838	7.15065	2.03944	gem	foxo	MED6	NK7.1	alien	schlank	cup	bab1	Stat92E	NFAT	NA	tara	CG31716	CrebB-17A	simj	twin	CG3328	HPS4	Ubx	Eip78C	ph-d	vri	gsb	ush	CG13188	corto	jumu	br	NA	gcl	Scr	GATAd	Pdp1	Dp	fd96Cb	Su(Tpl)	ttk	NA	dpn
GO:0009966	biological process	regulation of signal transduction	1.04e-25	126	1632	7.72059	353	12838	2.74965	2.80784	foxo	Spred	ttv	RhoGEF2	sog	Stat92E	vn	kek5	CG31716	ptc	ImpL2	L	Mmp2	Mkp3	Snoo	CG17278	Rala	hyd	NA	Fas2	cenG1A	vav	ken	skd	lqf	kek1	drongo	Src42A	raw	CG1657	Nedd4	nmo	crol	rho	sNPF	CG33275	NA	Gug	N
GO:0048522	biological process	positive regulation of cellular process	1.08e-25	135	1632	8.27206	394	12838	3.06901	2.69535	Dl	cindr	CycD	dco	sog	vn	Invadolysin	tara	CrebB-17A	wts	lea	pyr	br	olf186-F	Orct2	Dp	NA	Hrb27C	skd	Ada2b	NA	apt	mod(mdg4)	trx	Nedd4	crol	rho	robo	sNPF	InR	Chc	N	CG5059	hth	JIL-1	Pld	CanA-14F	klu	zip
GO:0016477	biological process	cell migration	1.97e-25	104	1632	6.37255	260	12838	2.02524	3.14657	Pu	ttv	Dl	cindr	cup	Stat92E	vn	Invadolysin	mew	lea	pyr	NA	Rala	brn	shi	NA	opa	Hrb27C	zfh1	jing	Tre1	Src42A	mod(mdg4)	Rab11	trx	Ets98B	eya	Mdr49	robo	NA	sqh	N	sn	zip	tsr	Egfr	NA	wun2	Hrs
GO:0019219	biological process	regulation of nucleobase, nucleoside, nucleotide and nucleic acid metabolic process	3.78e-25	237	1632	14.5221	924	12838	7.19738	2.01769	gem	foxo	MED6	NK7.1	alien	schlank	CG7879	bab1	Stat92E	NFAT	NA	tara	CG31716	CrebB-17A	simj	twin	CG3328	HPS4	Ubx	Eip78C	Hrb98DE	ph-d	vri	gsb	ush	bl	CG13188	corto	jumu	br	gcl	Scr	cenG1A	GATAd	Pdp1	Dp	fd96Cb	snRNP-U1-70K	Su(Tpl)
GO:0051171	biological process	regulation of nitrogen compound metabolic process	5.34e-25	237	1632	14.5221	926	12838	7.21296	2.01333	gem	foxo	MED6	NK7.1	alien	schlank	CG7879	bab1	Stat92E	NFAT	NA	tara	CG31716	CrebB-17A	simj	twin	CG3328	HPS4	Ubx	Eip78C	Hrb98DE	ph-d	vri	gsb	ush	bl	CG13188	corto	jumu	br	gcl	Scr	cenG1A	GATAd	Pdp1	Dp	fd96Cb	snRNP-U1-70K	Su(Tpl)
GO:0023051	biological process	regulation of signaling	6.59e-25	133	1632	8.14951	391	12838	3.04565	2.67579	foxo	Spred	ttv	RhoGEF2	dco	sog	Stat92E	vn	kek5	CG31716	ptc	ImpL2	L	Mmp2	Mkp3	Snoo	CG17278	Rala	hyd	NA	Fas2	shi	cenG1A	vav	ken	skd	lqf	kek1	drongo	Src42A	Dg	raw	CG1657	Nedd4	nmo	crol	rho	sNPF	CG33275
GO:0006355	biological process	regulation of transcription, DNA-dependent	6.71e-25	212	1632	12.9902	790	12838	6.15361	2.11099	gem	foxo	MED6	NK7.1	alien	schlank	bab1	Stat92E	NFAT	NA	tara	CG31716	CrebB-17A	simj	twin	CG3328	HPS4	Ubx	Eip78C	ph-d	vri	gsb	ush	CG13188	corto	jumu	br	gcl	Scr	GATAd	Pdp1	Dp	fd96Cb	Su(Tpl)	ttk	dpn	OdsH	opa	skd
GO:0007166	biological process	cell surface receptor linked signaling pathway	8.96e-25	183	1632	11.2132	638	12838	4.96962	2.25636	boi	foxo	ttv	Dl	dco	sog	lack	Stat92E	vn	kek5	ptc	ImpL2	L	pyr	m2	ush	Nup153	CG32447	Mmp2	NA	Snoo	CG17278	hyd	Fas2	brn	bib	mthl9	opa	Brd	skd	lqf	kek1	Eh	Tre1	Src42A	Nedd4	nmo	crol	rho
GO:0009605	biological process	response to external stimulus	9.39e-25	131	1632	8.02696	383	12838	2.98333	2.6906	foxo	dac	Ptp10D	Sdc	mew	Dscam	ptc	lea	Crc	NA	otk	shi	Pdp1	Doa	ttk	btv	Hrb27C	zfh1	nan	jing	Sema-1b	Dg	trx	Nedd4	nmo	NetB	robo	NA	InR	Abl	sm	sim	N	bif	Pld	Apc	Fps85D	Mical	pros
GO:0048870	biological process	cell motility	1.2e-24	105	1632	6.43382	269	12838	2.09534	3.07054	Pu	ttv	Dl	cindr	cup	Stat92E	vn	Invadolysin	mew	lea	pyr	NA	Rala	brn	shi	Proct	NA	opa	Hrb27C	zfh1	jing	Tre1	Src42A	mod(mdg4)	Rab11	trx	Ets98B	eya	Mdr49	robo	NA	sqh	N	sn	zip	tsr	Egfr	NA	wun2
GO:0051179	biological process	localization	1.54e-24	400	1632	24.5098	1914	12838	14.9089	1.64398	Act42A	p130CAS	Pu	Irk3	ttv	alien	Dl	cindr	Sap-r	dco	ran	cup	CG33298	Stat92E	vn	Sec61alpha	Ctr1A	Invadolysin	NA	Ncc69	mew	Dscam	ptc	HPS4	path	CG5789	CG11655	lea	CG5973	pyr	CG1139	Nup153	Npc1a	blot	Actn	ZnT63C	NA	CG6608	CG6479
GO:0007424	biological process	open tracheal system development	1.55e-24	101	1632	6.18873	253	12838	1.97071	3.14035	NA	Pu	Dl	RhoGEF2	Stat92E	Ptp10D	Blimp-1	mew	wts	Ubx	lea	vri	pio	stg	Mmp2	NA	Mkp3	dia	Fas2	shi	mmy	ttk	Gli	jing	wus	apt	Src42A	h	Lac	rho	robo	Btk29A	sqh	DAAM	Chc	lolal	N	zip	cora
GO:0060541	biological process	respiratory system development	2.26e-24	101	1632	6.18873	254	12838	1.9785	3.12799	NA	Pu	Dl	RhoGEF2	Stat92E	Ptp10D	Blimp-1	mew	wts	Ubx	lea	vri	pio	stg	Mmp2	NA	Mkp3	dia	Fas2	shi	mmy	ttk	Gli	jing	wus	apt	Src42A	h	Lac	rho	robo	Btk29A	sqh	DAAM	Chc	lolal	N	zip	cora
GO:0048598	biological process	embryonic morphogenesis	2.5e-24	99	1632	6.06618	246	12838	1.91619	3.16576	mbc	Dok	RhoGEF2	sog	lack	Sec61alpha	Ubx	pyr	ush	yrt	stg	NA	jumu	Rala	brn	Orct2	fal	mmy	NA	Pkn	Src42A	Rab11	raw	Lac	eya	Btk29A	InR	Abl	N	Pld	Apc	zip	pnr	T48	Fps85D	cora	Egfr	LanB2	inx2
GO:0048585	biological process	negative regulation of response to stimulus	6.34e-24	69	1632	4.22794	134	12838	1.04378	4.05062	foxo	sog	Stat92E	ptc	ImpL2	L	Mmp2	Mkp3	Snoo	CG17278	Rala	hyd	Fas2	kek1	Src42A	Nedd4	nmo	crol	Gug	N	NA	Apc	klu	pigs	CalpA	Notum	Gap1	Hrs	dlp	Cam	peb	aop	Dsp1	NA	NA	NA	Ser	Cyp310a1	sty
GO:0051674	biological process	localization of cell	6.59e-24	106	1632	6.4951	278	12838	2.16545	2.99943	Pu	ttv	Dl	cindr	cup	Stat92E	vn	Invadolysin	mew	lea	pyr	NA	Rala	brn	shi	Proct	NA	opa	Hrb27C	zfh1	jing	Tre1	Src42A	mod(mdg4)	Rab11	trx	Ets98B	eya	Mdr49	robo	NA	sqh	N	Apc	sn	zip	tsr	Egfr	NA
GO:0005622	cellular component	intracellular	9.37e-24	808	1632	49.5098	4783	12838	37.2566	1.32889	Act42A	CG32767	CG3788	CG14482	gem	CG7580	NA	Pu	foxo	Chd64	Arp14D	tmod	ttv	Dok	MED6	CG7145	NK7.1	alien	Lk6	kat80	Dl	RhoGEF2	CycD	Sap-r	dco	ran	cup	Aats-his	NA	CG5877	CG7879	NA	lack	bab1	CG11966	Stat92E	PyK	l(1)10Bb	NFAT
GO:0090066	biological process	regulation of anatomical structure size	2.16e-23	80	1632	4.90196	176	12838	1.37093	3.57565	NA	foxo	Arp14D	Dok	RhoGEF2	CycD	dco	Dscam	NA	Fas2	Orct2	mmy	ttk	lilli	Gli	wus	raw	Lac	Btk29A	sNPF	InR	sqh	Abl	Chc	bif	NA	zip	wnd	Fps85D	cora	eag	Nrg	Mnt	Cdk4	tkv	Rho1	trio	kay	NA
GO:0048589	biological process	developmental growth	5.54e-23	76	1632	4.65686	163	12838	1.26967	3.66778	Dok	RhoGEF2	dco	Dscam	wts	Ubx	L	bl	hyd	Fas2	ttk	NA	jing	Syn2	Dg	raw	InR	sqh	Abl	N	bif	NA	NA	wnd	Fps85D	spin	eag	Nrg	NA	tkv	dlp	CG11637	Rho1	trio	dsx	kay	Wnt2	fz2	NA
GO:0003006	biological process	developmental process involved in reproduction	6.9e-23	174	1632	10.6618	612	12838	4.7671	2.23653	Dl	cindr	RhoGEF2	sog	cup	NA	bab1	Stat92E	vn	dac	Invadolysin	ptc	14-3-3zeta	dia	br	bam	Syx1A	Rala	gcl	Scr	hyd	Fas2	brn	shi	bib	Dp	Doa	ttk	NA	dpn	ken	Hrb27C	zfh1	psq	jing	Tre1	Dg	Rab11	eya
GO:0009968	biological process	negative regulation of signal transduction	8.02e-23	66	1632	4.04412	128	12838	0.99704	4.05612	foxo	sog	Stat92E	ptc	ImpL2	L	Mmp2	Mkp3	Snoo	CG17278	Rala	hyd	Fas2	kek1	Src42A	Nedd4	nmo	crol	Gug	N	NA	Apc	klu	pigs	CalpA	Notum	Gap1	Hrs	dlp	Cam	peb	aop	NA	NA	NA	Ser	Cyp310a1	sty	sgg
GO:0001654	biological process	eye development	2.46e-22	143	1632	8.76225	461	12838	3.5909	2.44013	foxo	Dl	cindr	dco	NA	Stat92E	dac	ptc	wts	L	ush	yrt	14-3-3zeta	jumu	br	hyd	Fas2	shi	a	Doa	ttk	lilli	NA	pk	Syn2	Src42A	Rab11	h	nmo	eya	sd	tio	ec	Chc	eff	Gug	N	hth	Apc
GO:0051128	biological process	regulation of cellular component organization	3.35e-22	107	1632	6.55637	294	12838	2.29008	2.86295	foxo	Arp14D	cindr	RhoGEF2	CycD	dco	cup	Invadolysin	wts	stg	NA	Syx1A	Fas2	shi	Orct2	pr-set7	NA	Hrb27C	Ada2b	Syn2	mod(mdg4)	Rab11	Nedd4	Btk29A	InR	sqh	Abl	DAAM	Chc	ham	bif	NA	Pld	Rpd3	Tm1	bchs	spin	pros	tsr
GO:0048749	biological process	compound eye development	5.32e-22	136	1632	8.33333	430	12838	3.34943	2.48798	foxo	Dl	cindr	dco	NA	Stat92E	dac	wts	L	ush	14-3-3zeta	jumu	br	hyd	shi	a	Doa	ttk	lilli	NA	pk	Syn2	Src42A	Rab11	h	nmo	eya	sd	tio	ec	Chc	eff	N	hth	Apc	Amph	klu	bchs	pros
GO:0051093	biological process	negative regulation of developmental process	6e-22	65	1632	3.98284	128	12838	0.99704	3.99467	Dl	bab1	Stat92E	ush	NA	lqf	Rab11	eya	Abl	eff	N	bif	Apc	Rpd3	pros	chn	Egfr	Galpha49B	tkv	dsx	aop	chb	shn	tsh	tws	esg	Ser	shg	sty	neur	sgg	dally	ft	pelo	srp	usp	Abd-B	slmb	Mad
GO:0060284	biological process	regulation of cell development	7.41e-22	78	1632	4.77941	176	12838	1.37093	3.48626	Dl	RhoGEF2	cup	wts	pyr	Syx1A	Fas2	Hrb27C	Syn2	Rab11	Abl	DAAM	eff	ham	N	bif	Apc	klu	Rpd3	spin	pros	NA	Egfr	Gap1	NA	Galpha49B	tkv	lbe	ss	Rho1	trio	tutl	Lasp	cv-c	aop	NA	Akt1	Dlic	tws
GO:0023057	biological process	negative regulation of signaling	8.02e-22	66	1632	4.04412	132	12838	1.0282	3.93321	foxo	sog	Stat92E	ptc	ImpL2	L	Mmp2	Mkp3	Snoo	CG17278	Rala	hyd	Fas2	kek1	Src42A	Nedd4	nmo	crol	Gug	N	NA	Apc	klu	pigs	CalpA	Notum	Gap1	Hrs	dlp	Cam	peb	aop	NA	NA	NA	Ser	Cyp310a1	sty	sgg
GO:0010646	biological process	regulation of cell communication	1.19e-21	90	1632	5.51471	225	12838	1.75261	3.14657	foxo	dco	sog	Stat92E	vn	ptc	ImpL2	L	Mmp2	Mkp3	Snoo	CG17278	Rala	hyd	Fas2	shi	skd	kek1	Src42A	Dg	Nedd4	nmo	crol	rho	sNPF	NA	Gug	N	NA	Apc	klu	pigs	CalpA	Notum	hipk	Gap1	Hrs	dlp	Cam
GO:0010648	biological process	negative regulation of cell communication	1.4e-21	66	1632	4.04412	133	12838	1.03599	3.90364	foxo	sog	Stat92E	ptc	ImpL2	L	Mmp2	Mkp3	Snoo	CG17278	Rala	hyd	Fas2	kek1	Src42A	Nedd4	nmo	crol	Gug	N	NA	Apc	klu	pigs	CalpA	Notum	Gap1	Hrs	dlp	Cam	peb	aop	NA	NA	NA	Ser	Cyp310a1	sty	sgg
GO:0048646	biological process	anatomical structure formation involved in morphogenesis	2.15e-21	144	1632	8.82353	475	12838	3.69995	2.38477	mbc	Dl	RhoGEF2	Stat92E	BBS8	mew	Ubx	lea	pyr	Actn	Mmp2	NA	14-3-3zeta	dia	bam	Syx1A	gcl	Scr	brn	shi	mmy	Dp	ttk	Brd	tw	Dg	Rab11	eya	rho	NetB	robo	mus301	Btk29A	Act5C	sqh	Abl	Chc	Tom	N
GO:0006351	biological process	transcription, DNA-dependent	5.32e-21	217	1632	13.2966	869	12838	6.76897	1.96434	gem	foxo	MED6	NK7.1	alien	schlank	NA	bab1	Stat92E	NFAT	dac	NA	tara	CG31716	CrebB-17A	simj	twin	CG3328	Ubx	Eip78C	ph-d	vri	gsb	ush	CG13188	corto	jumu	br	gcl	Scr	GATAd	Pdp1	Dp	fd96Cb	Su(Tpl)	ttk	dpn	OdsH	opa
GO:0007167	biological process	enzyme linked receptor protein signaling pathway	7.15e-21	83	1632	5.08578	201	12838	1.56566	3.24832	foxo	ttv	sog	lack	vn	kek5	ImpL2	pyr	ush	Nup153	Mmp2	NA	Snoo	Fas2	brn	opa	kek1	Src42A	rho	aru	sNPF	fus	InR	Gug	pnr	CalpA	ths	Egfr	Gap1	Nrg	Hrs	S	tkv	dlp	Rho1	cv-c	peb	sfl	daw
GO:0032774	biological process	RNA biosynthetic process	7.35e-21	217	1632	13.2966	871	12838	6.78455	1.95983	gem	foxo	MED6	NK7.1	alien	schlank	NA	bab1	Stat92E	NFAT	dac	NA	tara	CG31716	CrebB-17A	simj	twin	CG3328	Ubx	Eip78C	ph-d	vri	gsb	ush	CG13188	corto	jumu	br	gcl	Scr	GATAd	Pdp1	Dp	fd96Cb	Su(Tpl)	ttk	dpn	OdsH	opa
GO:0043565	molecular function	sequence-specific DNA binding	8.22e-21	97	1632	5.94363	260	12838	2.02524	2.93478	foxo	Chd64	NK7.1	schlank	NA	NA	CrebB-17A	Ubx	Eip78C	Hrb98DE	vri	gsb	jumu	Scr	GATAd	Pdp1	fd96Cb	OdsH	zfh1	apt	trx	Ets98B	sim	cav	hth	pnr	crc	chn	B-H2	Taf1	NA	Mnt	ara	lbe	ss	nub	Hnf4	vfl	en
GO:0001738	biological process	morphogenesis of a polarized epithelium	1.48e-20	52	1632	3.18627	90	12838	0.701044	4.54504	Dl	dco	shi	NA	pk	nmo	sqh	ec	Tom	N	zip	tsr	Egfr	NA	S	ara	Rho1	msn	peb	rin	aop	kay	Rab23	baz	mirr	dlt	NA	Wnt4	spen	shg	sty	bdg	ft	NA	caup	sano	Krn	fz	cbt
GO:0046530	biological process	photoreceptor cell differentiation	3.06e-20	73	1632	4.47304	165	12838	1.28525	3.4803	Dl	dac	wts	yrt	14-3-3zeta	br	Doa	ttk	lilli	NA	Syn2	Rab11	h	eya	eff	N	hth	Amph	Fps85D	pros	tsr	pnut	NA	Egfr	Gap1	B-H2	S	msn	peb	rin	aop	kay	baz	dos	Cka	EcR	sty	neur	bdg
GO:0048610	biological process	cellular process involved in reproduction	5.4e-20	169	1632	10.3554	619	12838	4.82162	2.1477	ttv	Dl	cindr	RhoGEF2	sog	cup	NA	Stat92E	vn	Invadolysin	ptc	14-3-3zeta	dia	bam	Syx1A	Rala	gcl	hyd	brn	shi	bib	Dp	Doa	ttk	NA	opa	Hrb27C	zfh1	psq	jing	Tre1	Dg	mod(mdg4)	Rab11	trx	Ets98B	eya	Mdr49	rho
GO:0048477	biological process	oogenesis	6.96e-20	168	1632	10.2941	615	12838	4.79047	2.14888	Dl	cindr	sog	cup	NA	Stat92E	vn	twin	ptc	Mmp2	14-3-3zeta	br	bam	Syx1A	Rala	gcl	brn	shi	bib	Dp	Doa	ttk	Hrb27C	kek1	psq	jing	Dg	mod(mdg4)	Rab11	eya	rho	mus301	Btk29A	NA	InR	sqh	Abl	eff	Acp70A
GO:0007163	biological process	establishment or maintenance of cell polarity	1.16e-19	73	1632	4.47304	168	12838	1.30862	3.41815	p130CAS	Dl	dco	NA	yrt	14-3-3zeta	brn	Dp	NA	pk	Dg	Rab11	nmo	fz3	ec	N	Apc	sn	zip	tsr	cora	NA	Egfr	NA	S	ara	Rho1	peb	rin	aop	kay	baz	mirr	loco	chb	tws	fz4	14-3-3epsilon	NA
GO:0044237	biological process	cellular metabolic process	1.84e-19	663	1632	40.625	3843	12838	29.9346	1.35713	CG3788	CG14482	gem	CG7580	wit	Pu	CG6767	foxo	CG5235	ttv	MED6	CG7145	mus312	KP78b	NK7.1	alien	Lk6	schlank	Hex-A	CG9674	Sap-r	dco	cup	Aats-his	NA	CG5877	CG7879	lack	bab1	CG33298	Stat92E	PyK	l(1)10Bb	NFAT	Sec61alpha	dac	CG13334	NA	tara
GO:0051960	biological process	regulation of nervous system development	2.55e-19	63	1632	3.86029	132	12838	1.0282	3.75443	Dl	RhoGEF2	wts	pyr	Fas2	Syn2	Nedd4	Abl	DAAM	eff	ham	N	bif	Rpd3	spin	pros	CalpA	Gap1	tkv	lbe	ss	Rho1	trio	tutl	cv-c	aop	NA	Akt1	Dlic	tws	NA	HSPC300	sty	metro	neur	sgg	alph	lbl	trc
GO:0007292	biological process	female gamete generation	3.18e-19	168	1632	10.2941	623	12838	4.85278	2.12128	Dl	cindr	sog	cup	NA	Stat92E	vn	twin	ptc	Mmp2	14-3-3zeta	br	bam	Syx1A	Rala	gcl	brn	shi	bib	Dp	Doa	ttk	Hrb27C	kek1	psq	jing	Dg	mod(mdg4)	Rab11	eya	rho	mus301	Btk29A	NA	InR	sqh	Abl	eff	Acp70A
GO:0044459	cellular component	plasma membrane part	3.7e-19	118	1632	7.23039	369	12838	2.87428	2.51555	p130CAS	Dl	RhoGEF2	Sdc	mew	Dscam	ptc	blot	yrt	Actn	dia	a	Flo-2	bib	NA	NA	Gli	CG32810	by	Syn2	Src42A	Zasp52	Dg	inx7	Lac	Mdr49	rho	robo	GRHRII	InR	Abl	Chc	N	T48	Fps85D	pnut	nrv1	pes	Tsp
GO:0040008	biological process	regulation of growth	4.56e-19	67	1632	4.10539	148	12838	1.15283	3.56115	mbc	foxo	Lk6	CycD	dco	lack	wts	Ubx	path	L	NA	Fas2	Orct2	NA	Syn2	sNPF	InR	Abl	N	bif	NA	spin	Rab7	Mnt	Cdk4	tkv	dlp	pip	dsx	NA	NA	Akt1	NA	Lnk	EcR	14-3-3epsilon	NA	HSPC300	metro
GO:0001751	biological process	compound eye photoreceptor cell differentiation	7.07e-19	63	1632	3.86029	134	12838	1.04378	3.69839	Dl	dac	wts	14-3-3zeta	br	Doa	ttk	lilli	NA	Syn2	Rab11	h	eya	eff	N	hth	Amph	pros	tsr	pnut	NA	Egfr	Gap1	B-H2	S	rin	aop	kay	dos	Cka	sty	neur	bdg	alph	klar	mts	Moe	Rip11	Optix
GO:0007154	biological process	cell communication	9.1e-19	142	1632	8.70098	492	12838	3.83237	2.27039	wit	foxo	ttv	Dl	dco	sog	Stat92E	vn	NA	ptc	ImpL2	L	Mmp2	Mkp3	Snoo	Pi3K68D	Synd	CG17278	Syx1A	Rala	hyd	Fas2	Vap-33-1	shi	NA	skd	lqf	Ada2b	kek1	Syn2	apt	Src42A	Dg	Rab11	Nedd4	nmo	crol	rho	sNPF
GO:0030054	cellular component	cell junction	1.09e-18	54	1632	3.30882	103	12838	0.802306	4.12414	p130CAS	Dl	Sdc	yrt	Actn	dia	a	NA	NA	Gli	by	Src42A	Zasp52	inx7	Lac	InR	Abl	N	Fps85D	Tsp	cora	Nrg	CG5149	inx2	rols	NA	Vinc	Lasp	baz	NA	Shroom	CG6398	CAP	shg	Fas3	slow	Moe	Ilk	Pax
GO:0007164	biological process	establishment of tissue polarity	1.98e-18	46	1632	2.81863	78	12838	0.607571	4.63917	Dl	dco	NA	pk	nmo	sqh	ec	Tom	N	zip	tsr	Egfr	NA	S	ara	Rho1	msn	peb	rin	aop	kay	mirr	NA	Wnt4	spen	shg	sty	bdg	ft	NA	caup	sano	Krn	fz	cbt	btsz	nkd	Jra	lola
GO:0001736	biological process	establishment of planar polarity	1.98e-18	46	1632	2.81863	78	12838	0.607571	4.63917	Dl	dco	NA	pk	nmo	sqh	ec	Tom	N	zip	tsr	Egfr	NA	S	ara	Rho1	msn	peb	rin	aop	kay	mirr	NA	Wnt4	spen	shg	sty	bdg	ft	NA	caup	sano	Krn	fz	cbt	btsz	nkd	Jra	lola
GO:0007391	biological process	dorsal closure	2e-18	54	1632	3.30882	104	12838	0.810095	4.08449	mbc	Dok	Sec61alpha	ush	yrt	jumu	Rala	mmy	NA	Pkn	Src42A	Rab11	raw	Btk29A	InR	Abl	N	zip	pnr	Fps85D	cora	Egfr	tkv	Rho1	msn	cv-c	peb	aop	kay	shn	Cka	NA	flfl	shd	srp	Mad	chic	dpp	put
GO:0035152	biological process	regulation of tube architecture, open tracheal system	2.08e-18	44	1632	2.69608	72	12838	0.560835	4.80726	NA	Blimp-1	mew	Mkp3	Fas2	shi	mmy	ttk	Gli	wus	Lac	rho	sqh	DAAM	Chc	zip	cora	Egfr	Nrg	Rho1	cv-c	peb	NA	uif	Mmp1	shg	klar	ft	kkv	dpp	sano	grh	bnl	fz	vari	chico	nrv2	Atpalpha	NA
GO:0007155	biological process	cell adhesion	3.05e-18	77	1632	4.71814	192	12838	1.49556	3.15476	boi	p130CAS	Dl	ran	Invadolysin	mew	ImpL2	lea	Mkp3	Cat	otk	Fas2	brn	Flo-2	bib	vav	NA	glec	Lac	crol	rho	robo	N	Apc	pes	Tsp	Egfr	Nrg	Ten-a	NA	LanB2	tkv	CG11637	RhoL	Vinc	Cad96Ca	aop	NA	baz
GO:0030528	molecular function	transcription regulator activity	5.21e-18	140	1632	8.57843	490	12838	3.81679	2.24755	MED6	NK7.1	lack	Stat92E	NFAT	dac	CG31716	CrebB-17A	simj	twin	wts	Ubx	Eip78C	vri	gsb	ush	corto	br	Scr	GATAd	Dp	Su(Tpl)	ttk	dpn	OdsH	opa	skd	zfh1	NA	jing	apt	mod(mdg4)	h	sob	crol	sd	lolal	sim	Vdup1
GO:0045596	biological process	negative regulation of cell differentiation	5.87e-18	52	1632	3.18627	99	12838	0.771148	4.13186	Dl	Stat92E	ush	lqf	Rab11	eya	eff	N	bif	Rpd3	pros	chn	Egfr	tkv	aop	chb	tws	esg	Ser	shg	sty	neur	sgg	dally	pelo	srp	usp	Abd-B	slmb	Mad	mts	msi	dpp	brat	hdc	put	CycE	sdk	ro
GO:0001700	biological process	embryonic development via the syncytial blastoderm	8.44e-18	86	1632	5.26961	233	12838	1.81492	2.90349	mbc	Dok	RhoGEF2	lack	Sec61alpha	ush	yrt	jumu	dia	Rala	Orct2	mmy	cdi	NA	zfh1	Pkn	Sema-1b	Src42A	Rab11	raw	Btk29A	InR	sqh	Abl	N	Apc	zip	pnr	Fps85D	Hsc70-4	cora	chn	Egfr	tkv	Rho1	msn	cv-c	peb	aop
GO:0016331	biological process	morphogenesis of embryonic epithelium	1.02e-17	61	1632	3.73775	132	12838	1.0282	3.63524	mbc	Dok	RhoGEF2	Sec61alpha	ush	yrt	jumu	Rala	mmy	NA	Pkn	Src42A	Rab11	raw	Lac	Btk29A	InR	Abl	N	zip	pnr	Fps85D	cora	Egfr	inx2	tkv	Rho1	msn	cv-c	peb	aop	kuk	kay	baz	shn	Cka	NA	flfl	shd
GO:0008283	biological process	cell proliferation	1.56e-17	80	1632	4.90196	209	12838	1.62798	3.01107	foxo	Dl	CycD	Stat92E	vn	Pomp	NA	wts	pyr	bl	Mkp3	14-3-3zeta	bam	hyd	NA	Ada2b	Rab11	InR	N	Apc	pros	Egfr	Cdk4	lbe	Uba1	elB	Rho1	hts	NA	Dif	NA	baz	loco	shn	dlt	NA	tws	Gbeta13F	esg
GO:0030707	biological process	ovarian follicle cell development	1.84e-17	85	1632	5.20833	231	12838	1.79935	2.89457	Dl	cindr	cup	Stat92E	vn	ptc	Rala	brn	shi	bib	Dp	ttk	Hrb27C	jing	Rab11	eya	rho	NA	sqh	N	zip	pigs	tsr	Egfr	NA	Hrs	tkv	RhoL	Rho1	aop	mfr	kay	NA	baz	mirr	Mef2	toc	loco	EcR
GO:0007276	biological process	gamete generation	2.2e-17	206	1632	12.6225	860	12838	6.69886	1.88428	ttv	Dl	cindr	RhoGEF2	sog	cup	NA	Stat92E	vn	Invadolysin	twin	ptc	Mmp2	14-3-3zeta	dia	br	bam	Syx1A	Rala	gcl	hyd	brn	shi	bib	Dp	Doa	ttk	NA	opa	Hrb27C	zfh1	kek1	psq	jing	Tre1	Dg	mod(mdg4)	Rab11	trx
GO:0048859	biological process	formation of anatomical boundary	2.35e-17	36	1632	2.20588	52	12838	0.405048	5.44598	mew	lea	Scr	Brd	Rab11	rho	NetB	robo	sqh	Tom	N	hth	B-H2	tkv	nuf	ara	mirr	shn	tsh	NA	fra	neur	dally	sli	ft	Abd-B	Mad	caup	ct	dpp	put	fz	unc-5	ds	numb	spi
GO:0044424	cellular component	intracellular part	2.95e-17	734	1632	44.9755	4435	12838	34.5459	1.30191	Act42A	CG3788	CG14482	gem	CG7580	NA	Pu	foxo	Chd64	Arp14D	tmod	ttv	Dok	MED6	CG7145	NK7.1	alien	Lk6	kat80	Dl	RhoGEF2	CycD	Sap-r	dco	ran	cup	Aats-his	NA	CG5877	CG7879	NA	bab1	Stat92E	PyK	l(1)10Bb	NFAT	CG4199	Sec61alpha	dac
GO:0001754	biological process	eye photoreceptor cell differentiation	3.46e-17	64	1632	3.92157	146	12838	1.13725	3.44829	Dl	dac	wts	yrt	14-3-3zeta	br	Doa	ttk	lilli	NA	Syn2	Rab11	h	eya	eff	N	hth	Amph	pros	tsr	pnut	NA	Egfr	Gap1	B-H2	S	rin	aop	kay	dos	Cka	sty	neur	bdg	alph	klar	mts	Moe	Rip11
GO:0022414	biological process	reproductive process	4.49e-17	236	1632	14.4608	1041	12838	8.10874	1.78336	ttv	Dl	cindr	RhoGEF2	sog	cup	NA	bab1	Stat92E	vn	dac	Invadolysin	twin	ptc	lectin-46Cb	Mmp2	14-3-3zeta	dia	br	bam	Syx1A	Rala	gcl	Scr	hyd	Fas2	brn	shi	bib	Dp	Doa	ttk	btv	NA	dpn	ken	opa	Hrb27C	NA
GO:0000003	biological process	reproduction	4.49e-17	236	1632	14.4608	1041	12838	8.10874	1.78336	ttv	Dl	cindr	RhoGEF2	sog	cup	NA	bab1	Stat92E	vn	dac	Invadolysin	twin	ptc	lectin-46Cb	Mmp2	14-3-3zeta	dia	br	bam	Syx1A	Rala	gcl	Scr	hyd	Fas2	brn	shi	bib	Dp	Doa	ttk	btv	NA	dpn	ken	opa	Hrb27C	NA
GO:0008092	molecular function	cytoskeletal protein binding	5.04e-17	82	1632	5.02451	221	12838	1.72145	2.91876	Chd64	Arp14D	tmod	kat80	NA	Sdc	CG34347	Myo61F	yrt	Actn	dia	CG6891	shi	CG9426	AnnIX	CG31352	cib	by	Syn2	CG10083	coro	Myo31DF	sqh	DAAM	ck	bif	NA	Apc	sn	zip	Tm1	Mical	tsr	pnut	cora	NA	CG34417	CG32082	nuf
GO:0001709	biological process	cell fate determination	6.16e-17	60	1632	3.67647	132	12838	1.0282	3.57565	Stat92E	Ubx	ush	14-3-3zeta	jumu	bam	gcl	ttk	Brd	Rab11	rho	mus301	Tom	N	pnr	pros	Egfr	NA	S	tkv	nuf	nub	en	hts	peb	lab	aop	NA	baz	14-3-3epsilon	orb	spen	egl	neur	inv	srp	G-ialpha65A	pum	msi
GO:0009792	biological process	embryo development ending in birth or egg hatching	2.04e-16	86	1632	5.26961	243	12838	1.89282	2.784	mbc	Dok	RhoGEF2	lack	Sec61alpha	ush	yrt	jumu	dia	Rala	Orct2	mmy	cdi	NA	zfh1	Pkn	Sema-1b	Src42A	Rab11	raw	Btk29A	InR	sqh	Abl	N	Apc	zip	pnr	Fps85D	Hsc70-4	cora	chn	Egfr	tkv	Rho1	msn	cv-c	peb	aop
GO:0019953	biological process	sexual reproduction	2.05e-16	208	1632	12.7451	887	12838	6.90918	1.84466	ttv	Dl	cindr	RhoGEF2	sog	cup	NA	Stat92E	vn	Invadolysin	twin	ptc	Mmp2	14-3-3zeta	dia	br	bam	Syx1A	Rala	gcl	hyd	brn	shi	bib	Dp	Doa	ttk	NA	opa	Hrb27C	zfh1	kek1	psq	jing	Tre1	Dg	mod(mdg4)	Rab11	trx
GO:0061061	biological process	muscle structure development	2.28e-16	91	1632	5.57598	266	12838	2.07197	2.69114	mbc	wit	vn	mew	Ubx	pyr	Actn	jumu	br	Fas2	Vap-33-1	zfh1	tw	cv	Syn2	Dg	sd	coro	Abl	N	NA	zip	Rpd3	Mical	spin	betaTub56D	Tsp	cora	ths	Egfr	NA	tkv	lbe	rols	siz	Sin3A	hts	aop	kay
GO:0007435	biological process	salivary gland morphogenesis	2.48e-16	60	1632	3.67647	135	12838	1.05157	3.49619	mew	gsb	br	shi	Doa	Src42A	h	raw	eya	Atg6	Btk29A	lolal	zip	Atg5	cora	Rab7	Rho1	NAT1	NA	Dif	NA	EcR	rpr	fz2	Mmp1	Ser	Wnt4	shg	W	Cyp1	Pvf1	Akap200	srp	usp	Pvf3	Eip75B	Cp1	eyg	Eip74EF
GO:0022612	biological process	gland morphogenesis	2.48e-16	60	1632	3.67647	135	12838	1.05157	3.49619	mew	gsb	br	shi	Doa	Src42A	h	raw	eya	Atg6	Btk29A	lolal	zip	Atg5	cora	Rab7	Rho1	NAT1	NA	Dif	NA	EcR	rpr	fz2	Mmp1	Ser	Wnt4	shg	W	Cyp1	Pvf1	Akap200	srp	usp	Pvf3	Eip75B	Cp1	eyg	Eip74EF
GO:0007447	biological process	imaginal disc pattern formation	2.53e-16	51	1632	3.125	102	12838	0.794516	3.93321	Dl	NA	vn	dac	tara	ptc	AnnIX	Su(Tpl)	lilli	skd	Ada2b	jing	rho	N	hth	Apc	Notum	Egfr	ptip	B-H2	tkv	dlp	nuf	l(2)08717	en	peb	NA	shn	tsh	tws	14-3-3epsilon	Ser	inv	dally	Mpcp	Abd-B	fng	Mad	dpp
GO:0022603	biological process	regulation of anatomical structure morphogenesis	4.4e-16	51	1632	3.125	103	12838	0.802306	3.89502	RhoGEF2	wts	DAAM	eff	ham	N	bif	Apc	klu	Rpd3	pros	chn	Egfr	Gap1	Galpha49B	tkv	ss	Rho1	trio	tutl	cv-c	aop	Dlic	shn	tsh	NA	Wnt4	sty	W	neur	alph	trc	Abd-B	Mad	dpp	put	fry	ro	nkd
GO:0022610	biological process	biological adhesion	4.65e-16	77	1632	4.71814	206	12838	1.60461	2.94036	boi	p130CAS	Dl	ran	Invadolysin	mew	ImpL2	lea	Mkp3	Cat	otk	Fas2	brn	Flo-2	bib	vav	NA	glec	Lac	crol	rho	robo	N	Apc	pes	Tsp	Egfr	Nrg	Ten-a	NA	LanB2	tkv	CG11637	RhoL	Vinc	Cad96Ca	aop	NA	baz
GO:0044260	biological process	cellular macromolecule metabolic process	8.07e-16	523	1632	32.0466	2955	12838	23.0176	1.39226	gem	wit	foxo	ttv	MED6	mus312	KP78b	NK7.1	alien	Lk6	schlank	dco	cup	Aats-his	NA	CG5877	CG7879	lack	bab1	Stat92E	l(1)10Bb	NFAT	dac	NA	tara	Ptp10D	CG31716	CrebB-17A	simj	twin	Fib	CG3328	l(3)02640	wts	Ubx	PPP4R2r	Eip78C	Hrb98DE	RnpS1
GO:0046872	molecular function	metal ion binding	1.05e-15	297	1632	18.1985	1443	12838	11.2401	1.61908	CG32767	Ppn	CG4973	CG6767	CG5235	CG31534	Dl	CG9674	Duox	CG11966	CG33298	Stat92E	PyK	CG31650	Invadolysin	CG31716	Blimp-1	Su(z)2	CG33936	Eip78C	ph-d	ush	Nup153	Actn	Mmp2	Idh	Cat	br	Crc	CG9027	hyd	cenG1A	GATAd	AnnIX	PH4alphaEFB	NA	CG32699	ttk	mura
GO:0001745	biological process	compound eye morphogenesis	1.49e-15	111	1632	6.80147	369	12838	2.87428	2.36632	foxo	Dl	cindr	dco	dac	wts	14-3-3zeta	br	shi	Doa	ttk	lilli	NA	pk	Syn2	Rab11	h	nmo	eya	sd	ec	Chc	eff	N	hth	Apc	Amph	klu	pros	tsr	pnut	NA	chn	Egfr	Gap1	B-H2	S	Galpha49B	tkv
GO:0048609	biological process	multicellular organismal reproductive process	1.6e-15	217	1632	13.2966	955	12838	7.43885	1.78745	ttv	Dl	cindr	RhoGEF2	sog	cup	NA	Stat92E	vn	dac	Invadolysin	twin	ptc	lectin-46Cb	Mmp2	14-3-3zeta	dia	br	bam	Syx1A	Rala	gcl	hyd	brn	shi	bib	Dp	Doa	ttk	btv	NA	ken	opa	Hrb27C	NA	zfh1	kek1	psq	jing
GO:0032504	biological process	multicellular organism reproduction	1.6e-15	217	1632	13.2966	955	12838	7.43885	1.78745	ttv	Dl	cindr	RhoGEF2	sog	cup	NA	Stat92E	vn	dac	Invadolysin	twin	ptc	lectin-46Cb	Mmp2	14-3-3zeta	dia	br	bam	Syx1A	Rala	gcl	hyd	brn	shi	bib	Dp	Doa	ttk	btv	NA	ken	opa	Hrb27C	NA	zfh1	kek1	psq	jing
GO:0050767	biological process	regulation of neurogenesis	1.8e-15	48	1632	2.94118	95	12838	0.739991	3.97461	Dl	RhoGEF2	wts	pyr	DAAM	eff	ham	N	bif	Rpd3	pros	Gap1	lbe	ss	Rho1	trio	tutl	cv-c	aop	Akt1	Dlic	tws	NA	sty	neur	alph	lbl	trc	slmb	mts	brat	fry	sdk	ro	Pten	Lis-1	ed	Socs36E	LIMK1
GO:0008270	molecular function	zinc ion binding	1.88e-15	208	1632	12.7451	903	12838	7.03381	1.81198	CG32767	Ppn	CG4973	CG31534	CG11966	Invadolysin	CG31716	Blimp-1	Su(z)2	CG33936	Eip78C	ph-d	ush	Nup153	Mmp2	br	hyd	cenG1A	GATAd	ttk	mura	CG31352	ken	opa	esn	zfh1	Ada2b	gol	CG9650	jing	pk	CG2991	CG6752	drongo	Zasp52	trx	chinmo	CG9086	sob
GO:0007420	biological process	brain development	1.9e-15	57	1632	3.49265	128	12838	0.99704	3.50302	vn	dac	Invadolysin	Dscam	lea	NA	Crc	Fas2	CG32572	Doa	ttk	cib	chinmo	rho	robo	Act5C	pxb	sim	hth	Apc	pros	tsr	Egfr	mnb	Nrg	Uba1	trio	en	lab	D	ems	EcR	NA	Hr46	shg	vap	neur	sws	Smox
GO:0043226	cellular component	organelle	1.93e-15	608	1632	37.2549	3572	12838	27.8236	1.33897	Act42A	CG14482	gem	CG7580	foxo	Chd64	Arp14D	tmod	ttv	MED6	CG7145	NK7.1	alien	Lk6	kat80	Dl	RhoGEF2	CycD	Sap-r	dco	ran	cup	NA	CG5877	CG7879	bab1	Stat92E	l(1)10Bb	NFAT	Sec61alpha	dac	CG31650	NA	Gadd45	Blimp-1	CG34347	CrebB-17A	simj	twin
GO:0016265	biological process	death	3.1e-15	89	1632	5.45343	266	12838	2.07197	2.632	Dl	dco	vn	Sec61alpha	wts	L	br	Vap-33-1	shi	Dp	Doa	Tre1	mod(mdg4)	raw	Atg18	Atg6	ec	Chc	N	NA	CG5059	Apc	klu	zip	Atg5	spin	mdy	pnut	Egfr	DLP	wun2	S	Galpha49B	Rab7	Buffy	NAT1	aop	2001-09-01	NA
GO:0043229	cellular component	intracellular organelle	3.25e-15	606	1632	37.1324	3565	12838	27.7691	1.33718	Act42A	CG14482	gem	CG7580	foxo	Chd64	Arp14D	tmod	ttv	MED6	CG7145	NK7.1	alien	Lk6	kat80	Dl	RhoGEF2	CycD	Sap-r	dco	ran	cup	NA	CG5877	CG7879	bab1	Stat92E	l(1)10Bb	NFAT	Sec61alpha	dac	CG31650	NA	Gadd45	Blimp-1	CG34347	CrebB-17A	simj	twin
GO:0005634	cellular component	nucleus	4.31e-15	354	1632	21.6912	1825	12838	14.2156	1.52587	gem	foxo	MED6	NK7.1	alien	Lk6	CycD	dco	ran	cup	NA	CG5877	CG7879	bab1	Stat92E	l(1)10Bb	NFAT	dac	Gadd45	Blimp-1	CrebB-17A	simj	twin	Fib	Su(z)2	Ubx	Eip78C	bbg	Hrb98DE	ph-d	vri	gsb	ush	Nup153	bl	stg	14-3-3zeta	Snoo	corto
GO:0007610	biological process	behavior	5.13e-15	151	1632	9.25245	585	12838	4.55678	2.03048	dco	CrebB-17A	lectin-46Cb	vri	Actn	NA	14-3-3zeta	Crc	NA	Fas2	shi	CG9894	CG32572	Doa	ttk	mura	lilli	btv	NA	smi35A	dpn	Spn	NA	cv	psq	Eh	Adar	gk	rho	robo	Btk29A	Act5C	NA	sNPF	InR	CG9171	sm	pxb	Trh
GO:0048592	biological process	eye morphogenesis	5.51e-15	115	1632	7.04657	395	12838	3.0768	2.29022	foxo	Dl	cindr	dco	dac	ptc	wts	yrt	14-3-3zeta	br	Fas2	shi	Doa	ttk	lilli	NA	pk	Syn2	Rab11	h	nmo	eya	sd	ec	Chc	eff	N	hth	Apc	Amph	klu	pros	tsr	pnut	NA	chn	Egfr	Gap1	B-H2
GO:0043169	molecular function	cation binding	5.73e-15	302	1632	18.5049	1491	12838	11.614	1.59333	CG32767	Cht2	Ppn	CG4973	CG6767	CG5235	CG31534	Dl	CG9674	Duox	CG11966	CG33298	Stat92E	PyK	CG31650	Invadolysin	CG31716	Blimp-1	Su(z)2	CG33936	Eip78C	ph-d	ush	Nup153	Actn	Mmp2	Idh	Cat	br	Crc	CG9027	hyd	cenG1A	GATAd	AnnIX	PH4alphaEFB	NA	CG32699	ttk
GO:0043167	molecular function	ion binding	6.35e-15	302	1632	18.5049	1492	12838	11.6217	1.59226	CG32767	Cht2	Ppn	CG4973	CG6767	CG5235	CG31534	Dl	CG9674	Duox	CG11966	CG33298	Stat92E	PyK	CG31650	Invadolysin	CG31716	Blimp-1	Su(z)2	CG33936	Eip78C	ph-d	ush	Nup153	Actn	Mmp2	Idh	Cat	br	Crc	CG9027	hyd	cenG1A	GATAd	AnnIX	PH4alphaEFB	NA	CG32699	ttk
GO:0016070	biological process	RNA metabolic process	6.9e-15	279	1632	17.0956	1347	12838	10.4923	1.62935	gem	foxo	MED6	NK7.1	alien	schlank	Aats-his	NA	CG5877	CG7879	bab1	Stat92E	l(1)10Bb	NFAT	dac	NA	tara	CG31716	CrebB-17A	simj	twin	Fib	CG3328	Ubx	Eip78C	Hrb98DE	RnpS1	ph-d	vri	gsb	ush	bl	CG13188	corto	jumu	br	Pabp2	gcl	Scr
GO:0012501	biological process	programmed cell death	7.34e-15	84	1632	5.14706	246	12838	1.91619	2.6861	Dl	dco	vn	wts	L	br	Vap-33-1	shi	Dp	Doa	Tre1	mod(mdg4)	raw	Atg6	ec	Chc	N	NA	CG5059	Apc	klu	zip	Atg5	spin	mdy	pnut	Egfr	DLP	wun2	S	Galpha49B	Rab7	Buffy	NAT1	aop	2001-09-01	NA	Akt1	NA
GO:0003779	molecular function	actin binding	9.15e-15	54	1632	3.30882	120	12838	0.934725	3.53989	Chd64	Arp14D	tmod	NA	CG34347	Myo61F	Actn	dia	CG6891	shi	CG9426	AnnIX	CG31352	cib	by	CG10083	coro	Myo31DF	DAAM	ck	bif	sn	Tm1	Mical	tsr	pnut	cora	CG34417	Vinc	Lasp	hts	pod1	NA	Shroom	NA	Fim	klar	NA	CG33232
GO:0042067	biological process	establishment of ommatidial planar polarity	1.18e-14	34	1632	2.08333	53	12838	0.412837	5.04638	Dl	dco	NA	pk	nmo	ec	N	tsr	Egfr	S	ara	Rho1	peb	rin	aop	kay	mirr	NA	shg	sty	bdg	ft	caup	sano	Krn	fz	Jra	lola	argos	pnt	sca	cno	CadN	ds
GO:0009880	biological process	embryonic pattern specification	1.21e-14	86	1632	5.26961	257	12838	2.00187	2.63234	Pu	Dl	sog	cup	Stat92E	ptc	Ubx	gsb	ush	NA	Syx1A	gcl	Scr	Doa	lilli	opa	Hrb27C	psq	jing	Dg	Rab11	h	tio	NA	Gug	N	hth	pnr	Rpd3	Tm1	NA	Egfr	Gap1	Ten-a	ptip	NA	NA	Cdk4	dlp
GO:0016049	biological process	cell growth	1.27e-14	47	1632	2.8799	95	12838	0.739991	3.89181	foxo	Dok	RhoGEF2	CycD	dco	Dscam	NA	Orct2	raw	InR	sqh	bif	NA	wnd	Fps85D	eag	Nrg	Mnt	Cdk4	tkv	Rho1	trio	kay	Akt1	Wnt2	fz2	NA	jagn	Pk61C	Sesn	tai	poe	hdc	eIF-4E	Paip2	fz	chico	Pten	Dad
GO:0008219	biological process	cell death	1.34e-14	87	1632	5.33088	262	12838	2.04082	2.61213	Dl	dco	vn	Sec61alpha	wts	L	br	Vap-33-1	shi	Dp	Doa	Tre1	mod(mdg4)	raw	Atg6	ec	Chc	N	NA	CG5059	Apc	klu	zip	Atg5	spin	mdy	pnut	Egfr	DLP	wun2	S	Galpha49B	Rab7	Buffy	NAT1	aop	2001-09-01	NA	Akt1
GO:0006139	biological process	nucleobase, nucleoside, nucleotide and nucleic acid metabolic process	1.4e-14	344	1632	21.0784	1772	12838	13.8028	1.52712	CG3788	gem	CG6767	foxo	MED6	mus312	NK7.1	alien	schlank	Aats-his	NA	CG5877	CG7879	bab1	CG33298	Stat92E	l(1)10Bb	NFAT	dac	NA	tara	CG31716	CrebB-17A	simj	twin	Fib	CG3328	HPS4	Ubx	Eip78C	Hrb98DE	RnpS1	ph-d	vri	gsb	ush	bl	Sam-S	CG13188
GO:0008361	biological process	regulation of cell size	1.42e-14	50	1632	3.06373	106	12838	0.825674	3.71058	foxo	Dok	RhoGEF2	CycD	dco	Dscam	NA	Orct2	lilli	raw	sNPF	InR	sqh	bif	NA	wnd	Fps85D	eag	Nrg	Mnt	Cdk4	tkv	Rho1	trio	kay	Akt1	Wnt2	fz2	NA	jagn	Pk61C	Sesn	tai	poe	hdc	eIF-4E	Paip2	fz	btsz
GO:0035282	biological process	segmentation	1.68e-14	94	1632	5.7598	296	12838	2.30566	2.49812	Dl	sog	cup	Stat92E	ptc	Ubx	gsb	ush	NA	Syx1A	gcl	Scr	Doa	lilli	opa	Hrb27C	psq	jing	Dg	Rab11	h	sob	tio	NA	Gug	N	bowl	hth	pnr	Rpd3	Tm1	tsr	NA	Egfr	Gap1	Ten-a	NA	dan	NA
GO:0034641	biological process	cellular nitrogen compound metabolic process	9.08e-14	367	1632	22.4877	1945	12838	15.1503	1.48431	CG3788	gem	Pu	CG6767	foxo	CG5235	MED6	CG7145	mus312	NK7.1	alien	schlank	CG9674	Aats-his	NA	CG5877	CG7879	bab1	CG33298	Stat92E	l(1)10Bb	NFAT	dac	NA	tara	CG31716	CrebB-17A	simj	NA	twin	Fib	CG3328	l(3)02640	HPS4	Ubx	Eip78C	Hrb98DE	RnpS1	ph-d
GO:0061024	biological process	membrane organization	1.33e-13	103	1632	6.31127	349	12838	2.71849	2.32161	Act42A	ttv	alien	cindr	Dscam	CG6479	Pi3K68D	Synd	Syx1A	CG4942	CG16791	shi	NA	ken	lqf	Smr	NA	wus	Src42A	Rab11	h	Nedd4	sob	Act5C	Chc	CG7367	Pld	Amph	CG5844	spin	pros	CalpA	NA	rho-7	Hrs	scramb1	Rab7	Mnt	Vinc
GO:0007422	biological process	peripheral nervous system development	1.75e-13	47	1632	2.8799	100	12838	0.778938	3.69722	Dl	vn	Dscam	ptc	stg	Crc	ttk	Gli	raw	rho	NA	N	hth	hoip	spin	pros	chn	Egfr	S	cpo	Rho1	trio	Sin3A	tutl	Dif	mirr	shn	NA	fray	EcR	NA	esg	spen	neur	Appl	ct	CycA	emc	CycE
GO:0007517	biological process	muscle organ development	1.75e-13	71	1632	4.35049	198	12838	1.5423	2.82079	mbc	wit	vn	mew	Ubx	jumu	Fas2	Vap-33-1	zfh1	tw	cv	Syn2	Dg	Abl	N	NA	Rpd3	spin	betaTub56D	Tsp	Egfr	NA	tkv	lbe	Sin3A	aop	kay	Mef2	sqz	EcR	Wnt2	NA	HSPC300	blow	nvy	Not1	metro	sgg	hbs
GO:0003702	molecular function	RNA polymerase II transcription factor activity	1.77e-13	86	1632	5.26961	267	12838	2.07976	2.53375	MED6	Stat92E	NFAT	dac	CrebB-17A	Ubx	Eip78C	vri	corto	br	Scr	GATAd	Dp	ttk	dpn	opa	skd	zfh1	apt	mod(mdg4)	sob	crol	sd	lolal	sim	bowl	B-H2	Taf1	NA	Mnt	ara	elB	nub	Sin3A	en	dsx	lab	kay	Mef2
GO:0030029	biological process	actin filament-based process	2.27e-13	69	1632	4.22794	190	12838	1.47998	2.85675	mbc	Arp14D	Dl	cindr	RhoGEF2	ran	NA	Actn	dia	NA	shi	vav	lilli	tw	Src42A	Dg	Rab11	Btk29A	sqh	Abl	DAAM	ck	N	sn	zip	Fps85D	Mical	tsr	CalpA	pnut	NA	nuf	siz	Rho1	trio	hts	loco	Gbeta13F	NA
GO:0010160	biological process	formation of organ boundary	2.36e-13	30	1632	1.83824	45	12838	0.350522	5.24428	mew	lea	Scr	Brd	Rab11	rho	NetB	robo	Tom	N	hth	B-H2	tkv	nuf	shn	tsh	NA	fra	neur	dally	sli	Abd-B	Mad	ct	dpp	put	fz	unc-5	numb	spi
GO:0007297	biological process	ovarian follicle cell migration	2.44e-13	46	1632	2.81863	97	12838	0.755569	3.73047	Dl	cindr	cup	Stat92E	vn	Rala	brn	shi	Hrb27C	jing	Rab11	NA	sqh	N	zip	tsr	Egfr	NA	Hrs	RhoL	Rho1	aop	kay	baz	EcR	spri	NA	NA	shg	Pvf1	usp	slmb	tai	Cortactin	Krn	fz	NA	jar	Rab5
GO:0090304	biological process	nucleic acid metabolic process	2.5e-13	304	1632	18.6275	1542	12838	12.0112	1.55084	gem	foxo	MED6	mus312	NK7.1	alien	schlank	Aats-his	NA	CG5877	CG7879	bab1	Stat92E	l(1)10Bb	NFAT	dac	NA	tara	CG31716	CrebB-17A	simj	twin	Fib	CG3328	Ubx	Eip78C	Hrb98DE	RnpS1	ph-d	vri	gsb	ush	bl	CG13188	corto	jumu	br	Pabp2	gcl
GO:0035556	biological process	intracellular signal transduction	3.02e-13	106	1632	6.4951	368	12838	2.86649	2.26587	Dok	RhoGEF2	CycD	Stat92E	Gadd45	CG31716	wts	L	Mkp3	14-3-3zeta	Pi3K68D	Rala	NA	cenG1A	vav	CG6860	ken	Src42A	Rab11	raw	CG1657	Btk29A	sNPF	Socs16D	CG33275	NA	Pkc98E	N	NA	Rgl	klu	NA	C3G	Gap1	Taf1	Rab7	Cdk4	RhoL	siz
GO:0032535	biological process	regulation of cellular component size	3.09e-13	56	1632	3.43137	136	12838	1.05936	3.23911	foxo	Arp14D	Dok	RhoGEF2	CycD	dco	Dscam	NA	Orct2	lilli	raw	Btk29A	sNPF	InR	sqh	Abl	bif	NA	wnd	Fps85D	eag	Nrg	Mnt	Cdk4	tkv	Rho1	trio	kay	Akt1	Wnt2	fz2	NA	jagn	Pk61C	Sesn	tai	poe	capu	hdc
GO:0016044	biological process	cellular membrane organization	3.22e-13	102	1632	6.25	348	12838	2.7107	2.30568	Act42A	ttv	alien	cindr	Dscam	CG6479	Pi3K68D	Synd	Syx1A	CG4942	CG16791	shi	NA	ken	lqf	Smr	NA	wus	Src42A	Rab11	h	Nedd4	sob	Act5C	Chc	CG7367	Pld	Amph	CG5844	spin	pros	CalpA	NA	rho-7	Hrs	scramb1	Rab7	Mnt	Vinc
GO:0030036	biological process	actin cytoskeleton organization	3.55e-13	68	1632	4.16667	187	12838	1.45661	2.86052	mbc	Arp14D	Dl	cindr	RhoGEF2	ran	NA	Actn	dia	NA	shi	vav	lilli	tw	Src42A	Dg	Rab11	Btk29A	sqh	Abl	DAAM	N	sn	zip	Fps85D	Mical	tsr	CalpA	pnut	NA	nuf	siz	Rho1	trio	hts	loco	Gbeta13F	NA	NA
GO:0042127	biological process	regulation of cell proliferation	4.67e-13	40	1632	2.45098	77	12838	0.599782	4.08645	foxo	Dl	vn	wts	pyr	Mkp3	hyd	NA	InR	N	pros	Egfr	NA	Dif	shn	dlt	NA	tws	ft	vsg	slmb	NA	mts	E2f	dpp	brat	Krn	grh	CycE	hh	Pten	Rab5	ago	NA	phl	dlg1	spi	bun	Tob
GO:0006807	biological process	nitrogen compound metabolic process	7.75e-13	383	1632	23.4681	2078	12838	16.1863	1.44987	CG3788	Cht2	gem	NA	Pu	CG6767	foxo	CG5235	ttv	MED6	CG7145	mus312	NK7.1	alien	schlank	CG9674	Aats-his	NA	CG5877	CG7879	bab1	CG33298	Stat92E	l(1)10Bb	NFAT	dac	NA	tara	CG31716	CrebB-17A	simj	NA	twin	Fib	CG3328	obst-B	l(3)02640	HPS4	Ubx
GO:0035150	biological process	regulation of tube size	1.45e-12	30	1632	1.83824	47	12838	0.366101	5.02112	NA	Fas2	mmy	ttk	Gli	wus	raw	Lac	sqh	Chc	zip	cora	Nrg	Rho1	NA	EcR	Mmp1	ft	kkv	dpp	sano	grh	fz	vari	chico	nrv2	Atpalpha	NA	knrl	ds
GO:0035110	biological process	leg morphogenesis	1.55e-12	31	1632	1.89951	50	12838	0.389469	4.87718	Dl	bab1	dac	Ubx	sob	sd	Gug	N	bowl	hth	tsr	lbe	ss	NA	drm	dve	tsh	Drak	Ser	Bx	dally	lbl	mib1	fng	NA	Mad	ftz-f1	bab2	ds	Pka-C1	Lim1
GO:0048645	biological process	organ formation	1.56e-12	32	1632	1.96078	53	12838	0.412837	4.74954	mew	Ubx	lea	Scr	Brd	Rab11	rho	NetB	robo	Tom	N	hth	B-H2	tkv	nuf	shn	tsh	NA	fra	neur	dally	sli	Abd-B	Mad	ct	dpp	put	fz	hh	unc-5	numb	spi
GO:0045664	biological process	regulation of neuron differentiation	1.95e-12	39	1632	2.38971	76	12838	0.591993	4.03672	RhoGEF2	wts	DAAM	eff	ham	N	bif	Rpd3	pros	Gap1	lbe	ss	Rho1	trio	tutl	cv-c	aop	Akt1	Dlic	NA	sty	neur	alph	lbl	trc	fry	sdk	ro	Pten	Lis-1	Socs36E	LIMK1	Mbs	sar1	CadN	RhoGAPp190	Rac2	shot	phl
GO:0007298	biological process	border follicle cell migration	1.97e-12	41	1632	2.51225	83	12838	0.646518	3.88582	Dl	cindr	Stat92E	vn	Rala	brn	shi	Hrb27C	jing	Rab11	NA	sqh	N	tsr	Egfr	NA	Hrs	RhoL	Rho1	aop	kay	baz	EcR	spri	NA	NA	shg	Pvf1	usp	slmb	tai	Cortactin	Krn	fz	jar	Rab5	NA	ena	NA
GO:0044238	biological process	primary metabolic process	2.51e-12	693	1632	42.4632	4307	12838	33.5488	1.26571	CG3788	Cht2	gem	NA	wit	CG6767	foxo	ttv	MED6	CG7145	mus312	KP78b	NK7.1	alien	Lk6	schlank	Hex-A	CG9674	Sap-r	dco	cup	Aats-his	NA	CG5877	CG7879	lack	bab1	CG33298	Stat92E	PyK	l(1)10Bb	NFAT	dac	CG13334	Pomp	Invadolysin	NA	tara	Ptp10D
GO:0005912	cellular component	adherens junction	3.14e-12	33	1632	2.02206	57	12838	0.443994	4.55424	p130CAS	Dl	Sdc	yrt	Actn	dia	a	by	Src42A	Zasp52	Abl	N	Fps85D	Tsp	rols	Vinc	Lasp	baz	NA	CAP	shg	slow	Moe	Ilk	Pax	ed	ena	cno	NA	shot	kirre	mys	ex
GO:0035218	biological process	leg disc development	3.14e-12	33	1632	2.02206	57	12838	0.443994	4.55424	Dl	bab1	vn	dac	Ubx	jing	sob	sd	rho	Gug	N	bowl	hth	Egfr	B-H2	NA	Dsp1	drm	dve	tsh	Drak	Bx	dally	mib1	NA	Mad	dpp	Pax	hh	bab2	ds	Pka-C1	Lim1
GO:0042461	biological process	photoreceptor cell development	3.39e-12	41	1632	2.51225	84	12838	0.654308	3.83956	dac	yrt	Doa	ttk	lilli	Syn2	Rab11	eya	N	Amph	Fps85D	tsr	pnut	NA	S	msn	peb	aop	baz	Cka	EcR	sty	neur	edl	klar	Moe	Rip11	fry	Pten	Ten-m	oc	lola	Mbs	gl	pnt	CadN	NA	NA	Rac2
GO:0035108	biological process	limb morphogenesis	3.48e-12	31	1632	1.89951	51	12838	0.397258	4.78155	Dl	bab1	dac	Ubx	sob	sd	Gug	N	bowl	hth	tsr	lbe	ss	NA	drm	dve	tsh	Drak	Ser	Bx	dally	lbl	mib1	fng	NA	Mad	ftz-f1	bab2	ds	Pka-C1	Lim1
GO:0060173	biological process	limb development	3.48e-12	31	1632	1.89951	51	12838	0.397258	4.78155	Dl	bab1	dac	Ubx	sob	sd	Gug	N	bowl	hth	tsr	lbe	ss	NA	drm	dve	tsh	Drak	Ser	Bx	dally	lbl	mib1	fng	NA	Mad	ftz-f1	bab2	ds	Pka-C1	Lim1
GO:0007350	biological process	blastoderm segmentation	3.94e-12	78	1632	4.77941	241	12838	1.87724	2.54598	Dl	sog	cup	Stat92E	ptc	Ubx	gsb	ush	NA	Syx1A	gcl	Scr	Doa	lilli	opa	Hrb27C	psq	jing	Dg	Rab11	h	tio	NA	N	hth	pnr	Rpd3	Tm1	NA	Egfr	Gap1	Ten-a	NA	NA	Cdk4	dlp	fs(1)h	Lasp	en
GO:0051704	biological process	multi-organism process	4.27e-12	100	1632	6.12745	350	12838	2.72628	2.24755	TepIV	foxo	Duox	Stat92E	lectin-46Cb	Myo61F	ush	NA	br	NA	shi	CG9894	CG32572	ttk	btv	NA	ken	vir-1	Spn	NA	zfh1	Rab11	Atg18	Btk29A	Act5C	NA	InR	CG9171	pxb	4EHP	Acp70A	N	pnr	spin	pros	CG6175	eag	ptip	NA
GO:0016337	biological process	cell-cell adhesion	4.52e-12	38	1632	2.32843	74	12838	0.576414	4.03951	p130CAS	mew	lea	Mkp3	Cat	Fas2	brn	bib	NA	glec	Lac	rho	robo	N	Apc	Egfr	Nrg	NA	tkv	Cad96Ca	aop	NA	baz	shg	Fas3	sli	ft	fz	rst	ed	Cad74A	argos	pnt	if	CadN	ds	kirre	mys
GO:0045177	cellular component	apical part of cell	4.72e-12	35	1632	2.14461	64	12838	0.49852	4.30195	RhoGEF2	Ptp10D	pio	dia	a	Abl	ck	pot	Apc	zip	T48	pros	pnut	inx2	sas	baz	uif	loco	corn	Ser	mib1	NA	G-ialpha65A	sano	brat	kst	Traf4	rst	tyn	Cad74A	NA	dlg1	Ptp4E	insc	ex
GO:0007169	biological process	transmembrane receptor protein tyrosine kinase signaling pathway	4.73e-12	55	1632	3.3701	139	12838	1.08272	3.11261	foxo	sog	vn	ImpL2	pyr	ush	Mmp2	NA	Fas2	brn	kek1	Src42A	rho	aru	sNPF	fus	InR	Gug	ths	Egfr	Gap1	Nrg	Hrs	S	Rho1	cv-c	peb	sfl	Akt1	dos	Lnk	spen	sty	tsl	edl	fred	Hs6st	Pvf1	Pk61C
GO:0035222	biological process	wing disc pattern formation	5.78e-12	37	1632	2.26716	71	12838	0.553046	4.0994	Dl	NA	tara	ptc	AnnIX	Su(Tpl)	lilli	skd	Ada2b	N	Notum	Egfr	tkv	dlp	nuf	l(2)08717	en	peb	NA	shn	tsh	14-3-3epsilon	inv	dally	Mpcp	fng	Mad	dpp	cbt	hh	bi	drpr	pnt	ds	CG11399	sbb	CG1943
GO:0001708	biological process	cell fate specification	6.1e-12	39	1632	2.38971	78	12838	0.607571	3.93321	Dl	vn	dac	wts	Ubx	lea	ush	bam	Brd	lqf	eya	rho	Tom	N	malpha	pros	chn	Egfr	ara	lbe	NA	esg	sty	lbl	Abd-B	fng	dpp	hdc	pcs	CycE	ro	hh	nkd	tup	argos	melt	pnt	numb	bun
GO:0070161	cellular component	anchoring junction	6.39e-12	33	1632	2.02206	58	12838	0.451784	4.47572	p130CAS	Dl	Sdc	yrt	Actn	dia	a	by	Src42A	Zasp52	Abl	N	Fps85D	Tsp	rols	Vinc	Lasp	baz	NA	CAP	shg	slow	Moe	Ilk	Pax	ed	ena	cno	NA	shot	kirre	mys	ex
GO:0008152	biological process	metabolic process	7.5e-12	810	1632	49.6324	5211	12838	40.5904	1.22276	CG3788	Cht2	CG14482	gem	CG7580	NA	wit	Pu	CG9503	CG6767	foxo	CG5235	ttv	MED6	CG7145	mus312	KP78b	NK7.1	alien	Lk6	schlank	Hex-A	CG9674	Duox	Sap-r	dco	cup	Aats-his	NA	CG5877	CG7879	lack	bab1	CG33298	Stat92E	PyK	l(1)10Bb	NFAT	CG4199
GO:0035215	biological process	genital disc development	1.48e-11	24	1632	1.47059	33	12838	0.257049	5.72103	dac	ptc	Fas2	ken	rho	Btk29A	Myo31DF	sim	Egfr	S	tkv	lbe	en	dsx	scaf	lbl	Abd-B	dpp	bnl	hh	argos	pnt	mys	spi
GO:0035151	biological process	regulation of tube size, open tracheal system	1.6e-11	28	1632	1.71569	44	12838	0.342733	5.0059	NA	Fas2	mmy	ttk	Gli	wus	Lac	sqh	Chc	zip	cora	Nrg	Rho1	NA	Mmp1	ft	kkv	dpp	sano	grh	fz	vari	chico	nrv2	Atpalpha	NA	knrl	ds
GO:0006897	biological process	endocytosis	1.79e-11	86	1632	5.26961	286	12838	2.22776	2.36543	Act42A	ttv	alien	cindr	Dscam	CG6479	Pi3K68D	Synd	CG16791	shi	NA	ken	lqf	Smr	NA	wus	Src42A	Rab11	Nedd4	sob	Act5C	Chc	CG7367	Amph	CG5844	spin	pros	CalpA	Hrs	Rab7	Mnt	Vinc	Rho1	BRWD3	NA	aop	l(1)G0232	sfl	CHES-1-like
GO:0010324	biological process	membrane invagination	1.79e-11	86	1632	5.26961	286	12838	2.22776	2.36543	Act42A	ttv	alien	cindr	Dscam	CG6479	Pi3K68D	Synd	CG16791	shi	NA	ken	lqf	Smr	NA	wus	Src42A	Rab11	Nedd4	sob	Act5C	Chc	CG7367	Amph	CG5844	spin	pros	CalpA	Hrs	Rab7	Mnt	Vinc	Rho1	BRWD3	NA	aop	l(1)G0232	sfl	CHES-1-like
GO:0008544	biological process	epidermis development	2.07e-11	34	1632	2.08333	63	12838	0.490731	4.24537	dco	vri	NA	Cip4	Gli	pk	tio	sqh	ck	sn	zip	tsr	cora	NA	lbe	Rho1	tsh	EcR	NA	Wnt4	spen	ft	lbl	trc	ovo	NA	fry	fz	hh	LIMK1	Mbs	Hr38	cno	ds
GO:0002118	biological process	aggressive behavior	2.49e-11	33	1632	2.02206	60	12838	0.467363	4.32653	NA	CG9894	CG32572	ttk	Spn	Act5C	CG9171	pxb	4EHP	CG6175	siz	px	CG32541	CG30492	Fkbp13	Gef64C	Bx	neur	CG14478	NA	NA	Sesn	emc	ed	lola	noc	CkIalpha	CG17323	Gp150	l(3)L1231	fru	l(1)G0007	Rtnl1
GO:0035159	biological process	regulation of tube length, open tracheal system	3.13e-11	20	1632	1.22549	24	12838	0.186945	6.55535	NA	Fas2	wus	sqh	Chc	zip	Rho1	NA	Mmp1	ft	kkv	sano	grh	fz	vari	chico	nrv2	Atpalpha	NA	ds
GO:0060538	biological process	skeletal muscle organ development	3.99e-11	46	1632	2.81863	108	12838	0.841253	3.35051	mbc	wit	vn	mew	Fas2	Vap-33-1	tw	Syn2	Dg	Abl	N	NA	spin	betaTub56D	Tsp	Egfr	NA	tkv	lbe	kay	Mef2	NA	HSPC300	blow	metro	sgg	flw	lbl	slow	Mad	akirin	pum	Ilk	hiw	sesB	rt	PP2A-B'	sr	Jra
GO:0007432	biological process	salivary gland boundary specification	4.09e-11	19	1632	1.16422	22	12838	0.171366	6.79373	mew	lea	Scr	rho	NetB	robo	hth	tkv	shn	tsh	NA	fra	sli	Abd-B	Mad	dpp	put	unc-5	spi
GO:0002121	biological process	inter-male aggressive behavior	5.72e-11	32	1632	1.96078	58	12838	0.451784	4.34009	NA	CG9894	CG32572	ttk	Spn	Act5C	CG9171	pxb	4EHP	CG6175	siz	px	CG32541	CG30492	Fkbp13	Gef64C	Bx	neur	CG14478	NA	NA	Sesn	emc	ed	lola	noc	CkIalpha	CG17323	Gp150	l(3)L1231	l(1)G0007	Rtnl1
GO:0042692	biological process	muscle cell differentiation	6.83e-11	53	1632	3.24755	138	12838	1.07493	3.02116	mbc	wit	Actn	br	Fas2	Vap-33-1	tw	Syn2	Dg	sd	Abl	N	NA	zip	Mical	spin	Egfr	NA	tkv	lbe	rols	siz	hts	aop	kay	Mef2	HSPC300	blow	sty	metro	sgg	hbs	lbl	Mad	pum	hiw	sesB	pcs	rt
GO:0033036	biological process	macromolecule localization	9.01e-11	132	1632	8.08824	540	12838	4.20626	1.9229	p130CAS	Sap-r	dco	ran	cup	CG33298	Sec61alpha	ptc	Nup153	Npc1a	Actn	jumu	dia	Syx1A	CG4942	olf186-F	nxf4	KrT95D	CG9426	NA	Hrb27C	Roe1	by	pk	Dg	Rab11	raw	mus301	Act5C	Abl	Chc	Gdi	Hsp60	CanA-14F	Amph	zip	Tm1	pros	mdy
GO:0016020	cellular component	membrane	1.05e-10	379	1632	23.223	2114	12838	16.4667	1.4103	p130CAS	CG14482	CG7580	wit	Irk3	Spred	ttv	ImpE1	schlank	Dl	RhoGEF2	Duox	dco	sog	cup	CG33298	vn	Sec61alpha	Ctr1A	Invadolysin	kek5	Ptp10D	Sdc	NA	Ncc69	mew	Dscam	ptc	HPS4	CG5789	Tsp39D	CG11655	lea	bbg	Nup153	Npc1a	blot	yrt	Actn
GO:0007010	biological process	cytoskeleton organization	1.49e-10	133	1632	8.14951	549	12838	4.27637	1.90571	Act42A	mbc	p130CAS	Arp14D	tmod	Dl	cindr	RhoGEF2	ran	NA	Pomp	Invadolysin	Actn	RpL23	stg	14-3-3zeta	RpS15	dia	NA	shi	vav	snRNP-U1-70K	CG31352	lilli	cib	tw	by	Src42A	Dg	Rab11	Btk29A	Act5C	sqh	Abl	DAAM	NA	N	Apc	sn
GO:0016323	cellular component	basolateral plasma membrane	1.56e-10	25	1632	1.53186	38	12838	0.295996	5.17528	p130CAS	Sdc	yrt	Actn	NA	by	Zasp52	Dg	Abl	Tsp	NA	Vinc	Lasp	NA	NA	CAP	Fas3	slow	Nrt	Ilk	Pax	ogre	cno	mys	dlg1
GO:0072359	biological process	circulatory system development	1.65e-10	37	1632	2.26716	77	12838	0.599782	3.77997	Ubx	lea	pyr	ush	NA	zfh1	lqf	apt	sd	robo	N	pnr	Tina-1	ths	NA	tkv	lbe	sfl	Mef2	NA	EcR	NA	shg	sgg	sli	lbl	srp	Abd-B	Mad	dpp	fz	hh	qm	sar1	pnt	numb	mam
GO:0007507	biological process	heart development	1.65e-10	37	1632	2.26716	77	12838	0.599782	3.77997	Ubx	lea	pyr	ush	NA	zfh1	lqf	apt	sd	robo	N	pnr	Tina-1	ths	NA	tkv	lbe	sfl	Mef2	NA	EcR	NA	shg	sgg	sli	lbl	srp	Abd-B	Mad	dpp	fz	hh	qm	sar1	pnt	numb	mam
GO:0072358	biological process	cardiovascular system development	1.65e-10	37	1632	2.26716	77	12838	0.599782	3.77997	Ubx	lea	pyr	ush	NA	zfh1	lqf	apt	sd	robo	N	pnr	Tina-1	ths	NA	tkv	lbe	sfl	Mef2	NA	EcR	NA	shg	sgg	sli	lbl	srp	Abd-B	Mad	dpp	fz	hh	qm	sar1	pnt	numb	mam
GO:0043231	cellular component	intracellular membrane-bounded organelle	3.52e-10	485	1632	29.7181	2872	12838	22.3711	1.32842	CG14482	gem	CG7580	foxo	ttv	MED6	CG7145	NK7.1	alien	Lk6	Dl	CycD	Sap-r	dco	ran	cup	NA	CG5877	CG7879	bab1	Stat92E	l(1)10Bb	NFAT	Sec61alpha	dac	CG31650	NA	Gadd45	Blimp-1	CrebB-17A	simj	twin	Fib	Su(z)2	ptc	HPS4	Ubx	Eip78C	bbg
GO:0043227	cellular component	membrane-bounded organelle	4.26e-10	485	1632	29.7181	2875	12838	22.3945	1.32703	CG14482	gem	CG7580	foxo	ttv	MED6	CG7145	NK7.1	alien	Lk6	Dl	CycD	Sap-r	dco	ran	cup	NA	CG5877	CG7879	bab1	Stat92E	l(1)10Bb	NFAT	Sec61alpha	dac	CG31650	NA	Gadd45	Blimp-1	CrebB-17A	simj	twin	Fib	Su(z)2	ptc	HPS4	Ubx	Eip78C	bbg
GO:0060560	biological process	developmental growth involved in morphogenesis	4.78e-10	31	1632	1.89951	58	12838	0.451784	4.20447	Dok	RhoGEF2	Dscam	ttk	raw	sqh	bif	wnd	Fps85D	Nrg	tkv	Rho1	trio	kay	Wnt2	fz2	NA	Mmp1	tai	hdc	fz	vari	Dad	NA	Mbs	rut	cno	CadN	dnc	Rac2	shot
GO:0008104	biological process	protein localization	8.11e-10	102	1632	6.25	388	12838	3.02228	2.06798	p130CAS	dco	ran	Sec61alpha	ptc	Nup153	Actn	jumu	dia	Syx1A	CG4942	olf186-F	KrT95D	CG9426	NA	Roe1	by	pk	Dg	Rab11	raw	Act5C	Abl	Chc	Gdi	Hsp60	CanA-14F	Amph	zip	pros	cora	NA	NA	Hrs	S	Rab7	nuf	Vinc	Rho1
GO:0055123	biological process	digestive system development	8.4e-10	38	1632	2.32843	84	12838	0.654308	3.55862	lack	Stat92E	vn	mew	Ubx	pyr	Scr	opa	raw	N	bowl	zip	ths	Egfr	inx2	NA	Rho1	cv-c	lab	drm	dve	D	Mef2	shn	EcR	shd	Pvf1	srp	Abd-B	kkv	ct	dpp	put	emc	hh	Dad	if	mys
GO:0048565	biological process	digestive tract development	8.4e-10	38	1632	2.32843	84	12838	0.654308	3.55862	lack	Stat92E	vn	mew	Ubx	pyr	Scr	opa	raw	N	bowl	zip	ths	Egfr	inx2	NA	Rho1	cv-c	lab	drm	dve	D	Mef2	shn	EcR	shd	Pvf1	srp	Abd-B	kkv	ct	dpp	put	emc	hh	Dad	if	mys
GO:0006464	biological process	protein modification process	8.61e-10	164	1632	10.049	743	12838	5.78751	1.73633	wit	KP78b	Lk6	dco	lack	Ptp10D	l(3)02640	wts	PPP4R2r	stg	Mkp3	otk	hyd	brn	Suv4-20	PH4alphaEFB	cdi	pr-set7	Doa	smi35A	CG4502	tw	Pkn	Ada2b	kek1	Ubi-p5E	Src42A	trx	Uev1A	Nedd4	CG9086	nmo	eya	rho	Btk29A	InR	Abl	HDAC6	CG11486
GO:0005911	cellular component	cell-cell junction	9.43e-10	33	1632	2.02206	66	12838	0.514099	3.93321	Dl	yrt	NA	NA	Gli	inx7	Lac	InR	Abl	N	cora	Nrg	CG5149	inx2	NA	baz	Shroom	CG6398	shg	Fas3	Moe	vari	ed	nrv2	Atpalpha	ena	ogre	cno	CadN	NA	inx3	dlg1	ex
GO:0035214	biological process	eye-antennal disc development	9.43e-10	33	1632	2.02206	66	12838	0.514099	3.93321	Dl	bab1	Stat92E	dac	ptc	L	hyd	NA	opa	eya	ck	N	sn	Egfr	B-H2	ss	elB	Ser	W	Rca1	trc	eyg	ct	dpp	fry	so	oc	Dad	bab2	argos	pnt	noc	NA
GO:0005938	cellular component	cell cortex	1.44e-09	39	1632	2.38971	89	12838	0.693254	3.44708	Dok	RhoGEF2	dia	Abl	ck	zip	pros	pnut	NA	Rho1	msn	2001-09-01	NA	baz	toc	loco	Shroom	corn	trc	mib1	NA	G-ialpha65A	Moe	capu	sano	brat	fry	spir	fz	kst	Traf4	Lis-1	jar	tyn	sktl	cno	numb	dlg1	insc
GO:0016564	molecular function	transcription repressor activity	1.51e-09	40	1632	2.45098	93	12838	0.724412	3.38341	lack	CG31716	simj	wts	Ubx	br	ttk	dpn	jing	h	sim	Vdup1	N	pros	chn	Mnt	tkv	Sin3A	en	aop	Dsp1	NA	HLHm3	tsh	NA	NA	Pc	Not1	NA	ovo	Mad	eyg	dpp	put	emc	retn	melt	HLHmbeta	Aef1
GO:0046914	molecular function	transition metal ion binding	1.77e-09	229	1632	14.0319	1153	12838	8.98115	1.56237	CG32767	Ppn	CG4973	CG5235	CG31534	CG9674	Duox	CG11966	Invadolysin	CG31716	Blimp-1	Su(z)2	CG33936	Eip78C	ph-d	ush	Nup153	Mmp2	Cat	br	hyd	cenG1A	GATAd	PH4alphaEFB	ttk	mura	CG31352	ken	opa	esn	zfh1	Ada2b	gol	CG9650	jing	pk	CG2991	CG6752	drongo
GO:0008038	biological process	neuron recognition	2.05e-09	30	1632	1.83824	57	12838	0.443994	4.14022	p130CAS	mew	Dscam	Fas2	mmy	Nedd4	NetB	robo	Hsc70-4	Galpha49B	NA	tutl	dsx	NA	fray	fra	Fas3	Sema-2a	sli	Nrt	Sema-1a	Ptp99A	tok	lola	NA	if	CadN	shot	uzip	fru
GO:0007498	biological process	mesoderm development	2.32e-09	40	1632	2.45098	94	12838	0.732201	3.34741	Dl	Ubx	pyr	Myo61F	stg	NA	bib	Cip4	zfh1	gol	eya	Myo31DF	N	pnr	ths	CG34417	S	lbe	RhoL	Hnf4	sfl	Mef2	NA	blow	shg	neur	sli	flw	lbl	Ald	srp	Abd-B	dpp	pcs	hh	Glycogenin	Pde8	how	Zasp66
GO:0006357	biological process	regulation of transcription from RNA polymerase II promoter	2.43e-09	62	1632	3.79902	190	12838	1.47998	2.56694	MED6	CrebB-17A	twin	Ubx	Scr	Dp	ttk	dpn	opa	skd	apt	h	crol	sd	lolal	N	hth	chn	Taf1	NA	ara	fs(1)h	nub	dsx	lab	Dsp1	Dif	D	shn	HLHm3	tsh	NA	NA	CtBP	EcR	esg	pb	inv	ovo
GO:0043412	biological process	macromolecule modification	2.46e-09	169	1632	10.3554	782	12838	6.09129	1.70003	wit	KP78b	Lk6	dco	lack	Ptp10D	l(3)02640	wts	PPP4R2r	stg	Mkp3	otk	hyd	brn	Suv4-20	PH4alphaEFB	cdi	pr-set7	Doa	smi35A	CG4502	tw	Pkn	Ada2b	kek1	Adar	Ubi-p5E	Src42A	trx	Uev1A	Nedd4	CG9086	nmo	eya	rho	Btk29A	InR	Abl	HDAC6
GO:0043170	biological process	macromolecule metabolic process	2.9e-09	589	1632	36.0907	3660	12838	28.5091	1.26594	Cht2	gem	NA	wit	foxo	ttv	MED6	mus312	KP78b	NK7.1	alien	Lk6	schlank	dco	cup	Aats-his	NA	CG5877	CG7879	lack	bab1	Stat92E	l(1)10Bb	NFAT	dac	Pomp	Invadolysin	NA	tara	Ptp10D	CG31716	CrebB-17A	simj	twin	Fib	CG3328	obst-B	l(3)02640	ptc
GO:0009058	biological process	biosynthetic process	3.1e-09	371	1632	22.7328	2106	12838	16.4044	1.38578	gem	Pu	CG6767	foxo	ttv	MED6	CG7145	NK7.1	alien	schlank	CG9674	cup	Aats-his	NA	bab1	CG33298	Stat92E	NFAT	dac	NA	tara	CG31716	CrebB-17A	simj	NA	twin	CG3328	l(3)02640	HPS4	Ubx	Eip78C	ph-d	vri	gsb	ush	Npc1a	Sam-S	CG17672	CG12413
GO:0044249	biological process	cellular biosynthetic process	3.11e-09	363	1632	22.2426	2051	12838	15.976	1.39225	gem	Pu	CG6767	foxo	ttv	MED6	CG7145	NK7.1	alien	schlank	CG9674	cup	Aats-his	NA	bab1	CG33298	Stat92E	NFAT	dac	NA	tara	CG31716	CrebB-17A	simj	NA	twin	CG3328	l(3)02640	HPS4	Ubx	Eip78C	ph-d	vri	gsb	ush	Npc1a	Sam-S	CG17672	CG12413
GO:0006996	biological process	organelle organization	3.13e-09	236	1632	14.4608	1204	12838	9.37841	1.54192	Act42A	mbc	p130CAS	Arp14D	tmod	ttv	Dl	cindr	RhoGEF2	CycD	ran	cup	NA	Pomp	Invadolysin	tara	Nup153	Actn	RpL23	stg	14-3-3zeta	jumu	RpS15	dia	bam	NA	Syx1A	hyd	NA	shi	Suv4-20	Pdp1	bib	vav	pr-set7	snRNP-U1-70K	Doa	CG31352	lilli
GO:0042462	biological process	eye photoreceptor cell development	3.39e-09	34	1632	2.08333	72	12838	0.560835	3.7147	dac	yrt	Doa	ttk	lilli	Syn2	Rab11	eya	N	Amph	tsr	pnut	NA	S	aop	Cka	sty	neur	klar	Moe	Rip11	fry	Pten	Ten-m	oc	lola	Mbs	gl	pnt	CadN	NA	NA	Rac2	spi
GO:0008037	biological process	cell recognition	3.73e-09	30	1632	1.83824	58	12838	0.451784	4.06884	p130CAS	mew	Dscam	Fas2	mmy	Nedd4	NetB	robo	Hsc70-4	Galpha49B	NA	tutl	dsx	NA	fray	fra	Fas3	Sema-2a	sli	Nrt	Sema-1a	Ptp99A	tok	lola	NA	if	CadN	shot	uzip	fru
GO:0051301	biological process	cell division	3.98e-09	66	1632	4.04412	211	12838	1.64356	2.46059	Act42A	Dl	cindr	dco	Stat92E	ptc	dia	bam	Syx1A	hyd	shi	lilli	kek1	Rab11	rho	Act5C	InR	sqh	eff	N	zip	pros	tsr	pnut	tkv	nuf	Rho1	hts	2001-09-01	baz	loco	chb	Gbeta13F	CG6191	esg	shg	flfl	neur	dally
GO:0000166	molecular function	nucleotide binding	4.04e-09	222	1632	13.6029	1117	12838	8.70073	1.56342	Act42A	mbc	wit	KP78b	Lk6	CG9630	Hex-A	CG9674	dco	ran	Aats-his	CG7879	CG33298	dac	CG31716	NA	wts	CG5789	Hrb98DE	RnpS1	Myo61F	CG5288	CG7504	CG9813	Sam-S	CG12413	eIF5B	NA	Snoo	Idh	CG3339	Pabp2	otk	Rala	shi	cenG1A	cdi	snRNP-U1-70K	Doa
GO:0016358	biological process	dendrite development	6.57e-09	58	1632	3.55392	175	12838	1.36314	2.60716	wit	wts	jumu	ttk	dpn	chinmo	NetB	robo	ham	Rpd3	Sox14	Tm1	Mical	pros	Nrg	lbe	ss	Rho1	Sin3A	tutl	Tab2	cv-c	aop	Akt1	MEP-1	Dlic	sqz	ems	fra	EcR	nvy	Not1	W	dally	E(bx)	sli	rictor	Smox	trc
GO:0051146	biological process	striated muscle cell differentiation	6.61e-09	48	1632	2.94118	130	12838	1.01262	2.90452	mbc	wit	Actn	br	Fas2	Vap-33-1	tw	Syn2	Dg	sd	Abl	NA	zip	Mical	spin	NA	tkv	lbe	rols	siz	hts	aop	kay	Mef2	HSPC300	blow	sty	metro	sgg	hbs	lbl	Mad	pum	hiw	sesB	rt	PP2A-B'	rst	Jra
GO:0017145	biological process	stem cell division	7.81e-09	33	1632	2.02206	70	12838	0.545256	3.70846	Stat92E	ptc	bam	Rab11	InR	eff	pros	tkv	baz	loco	Gbeta13F	esg	shg	flfl	dally	pelo	Mad	G-ialpha65A	mts	pum	msi	CycA	dpp	brat	put	koko	hh	chico	jar	eas	numb	NA	insc
GO:0042051	biological process	compound eye photoreceptor development	7.81e-09	33	1632	2.02206	70	12838	0.545256	3.70846	dac	Doa	ttk	lilli	Syn2	Rab11	eya	N	Amph	tsr	pnut	NA	S	aop	Cka	sty	neur	klar	Moe	Rip11	fry	Pten	Ten-m	oc	lola	Mbs	gl	pnt	CadN	NA	NA	Rac2	spi
GO:0009059	biological process	macromolecule biosynthetic process	7.85e-09	303	1632	18.5662	1656	12838	12.8992	1.43933	gem	foxo	ttv	MED6	NK7.1	alien	schlank	cup	Aats-his	NA	bab1	Stat92E	NFAT	dac	NA	tara	CG31716	CrebB-17A	simj	twin	CG3328	Ubx	Eip78C	ph-d	vri	gsb	ush	CG17672	CG12413	eIF5B	RpL23	CG13188	NA	corto	jumu	RpS15	br	NA	gcl
GO:0035295	biological process	tube development	8.13e-09	49	1632	3.00245	135	12838	1.05157	2.85522	mew	wts	Ubx	lea	Mmp2	NA	Mkp3	mmy	ttk	apt	h	raw	robo	lolal	zip	pnr	Egfr	Gap1	Rho1	cv-c	sfl	EcR	esg	shg	sty	sli	klar	caps	Hs6st	Pvf1	srp	kkv	ct	dpp	hdc	grh	form3	put	bnl
GO:0045169	cellular component	fusome	9.15e-09	22	1632	1.34804	34	12838	0.264839	5.09004	tmod	Sap-r	Sec61alpha	ptc	Crc	bam	NA	Rab11	NA	NA	Pdi	Fer1HCH	hts	NA	chb	NA	sgg	Cp1	CycA	Tsp42Ee	shot	Rtnl1
GO:0003677	molecular function	DNA binding	9.31e-09	178	1632	10.9069	849	12838	6.61318	1.64926	foxo	Chd64	NK7.1	CG3919	schlank	NA	bab1	Stat92E	NA	CrebB-17A	Su(z)2	Ubx	CG33291	CG33936	Eip78C	Hrb98DE	vri	gsb	CG7504	jumu	br	Scr	CG13204	GATAd	Pdp1	Dp	fd96Cb	ttk	lilli	dpn	OdsH	Hrb27C	CG3726	zfh1	Smr	Ada2b	psq	apt	h
GO:0007478	biological process	leg disc morphogenesis	9.89e-09	23	1632	1.40931	37	12838	0.288207	4.88994	Dl	bab1	Ubx	sob	sd	Gug	N	bowl	hth	NA	drm	dve	tsh	Drak	dally	mib1	NA	Mad	hh	bab2	ds	Pka-C1	Lim1
GO:0003704	molecular function	specific RNA polymerase II transcription factor activity	1.01e-08	35	1632	2.14461	78	12838	0.607571	3.5298	Ubx	Eip78C	br	Scr	Dp	ttk	dpn	opa	sd	lolal	B-H2	NA	ara	en	dsx	lab	kay	ems	tsh	esg	pb	lbl	Abd-B	Eip75B	Trl	caup	ct	Eip74EF	grh	bcd	Jra	tup	lola	NA	gl
GO:0009953	biological process	dorsal/ventral pattern formation	1.16e-08	51	1632	3.125	145	12838	1.12946	2.76681	Dl	sog	cup	NA	tara	AnnIX	Dp	Su(Tpl)	lilli	skd	mus301	N	CalpA	Notum	Egfr	NA	tkv	dlp	nuf	l(2)08717	pip	growl	peb	D	loco	shn	NA	14-3-3epsilon	Ser	orb	egl	dally	Mpcp	fng	Spn27A	enc	dpp	put	CrebA
GO:0034645	biological process	cellular macromolecule biosynthetic process	1.38e-08	301	1632	18.4436	1650	12838	12.8525	1.43503	gem	foxo	ttv	MED6	NK7.1	alien	schlank	cup	Aats-his	NA	bab1	Stat92E	NFAT	dac	NA	tara	CG31716	CrebB-17A	simj	twin	CG3328	Ubx	Eip78C	ph-d	vri	gsb	ush	CG17672	CG12413	eIF5B	RpL23	CG13188	NA	corto	jumu	RpS15	br	NA	gcl
GO:0008356	biological process	asymmetric cell division	1.46e-08	34	1632	2.08333	75	12838	0.584203	3.56611	Dl	Stat92E	ptc	bam	Rab11	InR	eff	N	pros	tkv	hts	baz	chb	shg	neur	dally	pelo	Mad	G-ialpha65A	pum	msi	enc	dpp	brat	put	CycE	fz	koko	hh	chico	NA	numb	mam	insc
GO:0051234	biological process	establishment of localization	1.86e-08	287	1632	17.5858	1560	12838	12.1514	1.44722	Act42A	Irk3	ttv	alien	cindr	Sap-r	dco	ran	CG33298	Sec61alpha	Ctr1A	NA	Ncc69	Dscam	ptc	HPS4	path	CG5789	CG11655	CG5973	CG1139	Nup153	Npc1a	blot	ZnT63C	CG6608	CG6479	Pi3K68D	dia	Synd	Tret1-1	bam	GluClalpha	Syx1A	CG16791	Vap-33-1	olf186-F	nxf4	shi
GO:0035315	biological process	hair cell differentiation	1.89e-08	25	1632	1.53186	44	12838	0.342733	4.46956	dco	vri	NA	Cip4	Gli	pk	sqh	ck	sn	zip	tsr	cora	NA	Rho1	Wnt4	spen	ft	trc	ovo	NA	fry	fz	LIMK1	Mbs	ds
GO:0035316	biological process	non-sensory hair organization	1.89e-08	25	1632	1.53186	44	12838	0.342733	4.46956	dco	vri	NA	Cip4	Gli	pk	sqh	ck	sn	zip	tsr	cora	NA	Rho1	Wnt4	spen	ft	trc	ovo	NA	fry	fz	LIMK1	Mbs	ds
GO:0016318	biological process	ommatidial rotation	3.13e-08	19	1632	1.16422	27	12838	0.210313	5.53563	Dl	nmo	ec	Egfr	S	Rho1	peb	rin	NA	shg	sty	ft	Krn	fz	argos	sca	cno	CadN	ds
GO:0022607	biological process	cellular component assembly	3.19e-08	132	1632	8.08824	582	12838	4.53342	1.78414	cup	NA	vn	BBS8	Invadolysin	HPS4	Actn	dia	Syx1A	gcl	CG4942	Fas2	Vap-33-1	Dp	ttk	lilli	Df31	NA	Gli	Hrb27C	tw	psq	Syn2	Src42A	Dg	Rab11	Nedd4	Btk29A	Abl	DAAM	N	NA	sn	zip	Tm1	Fps85D	Mical	spin	pros
GO:0048813	biological process	dendrite morphogenesis	3.6e-08	56	1632	3.43137	172	12838	1.33977	2.56116	wit	wts	jumu	ttk	dpn	chinmo	NetB	robo	ham	Rpd3	Sox14	Tm1	Mical	pros	Nrg	lbe	ss	Rho1	Sin3A	tutl	Tab2	cv-c	aop	MEP-1	Dlic	sqz	ems	fra	EcR	nvy	Not1	W	dally	E(bx)	sli	rictor	Smox	trc	usp
GO:0016055	biological process	Wnt receptor signaling pathway	3.98e-08	38	1632	2.32843	93	12838	0.724412	3.21424	ttv	dco	Stat92E	L	NA	CG17278	skd	nmo	crol	fz3	Apc	Notum	hipk	NA	dlp	Rho1	sfl	NA	tws	CtBP	fz4	Wnt2	fz2	Wnt4	Cyp310a1	spen	sgg	dally	ft	slmb	Wnt6	mts	fz	shf	nkd	arr	gro	CkIalpha
GO:0071844	biological process	cellular component assembly at cellular level	4.55e-08	130	1632	7.96569	573	12838	4.46331	1.7847	cup	NA	vn	BBS8	Invadolysin	HPS4	Actn	dia	Syx1A	gcl	CG4942	Fas2	Vap-33-1	Dp	ttk	lilli	Df31	NA	Gli	Hrb27C	tw	psq	Syn2	Src42A	Dg	Rab11	Nedd4	Btk29A	Abl	DAAM	N	NA	sn	zip	Tm1	Fps85D	Mical	spin	pros
GO:0043062	biological process	extracellular structure organization	5.89e-08	50	1632	3.06373	146	12838	1.13725	2.69398	Ppn	wit	ttv	cindr	Mmp2	Fas2	Vap-33-1	shi	mmy	Syn2	wus	Rab11	Nedd4	Btk29A	Abl	Chc	NA	bchs	spin	pros	Nrg	NA	tkv	hts	kay	NA	baz	fz2	Mmp1	HSPC300	metro	sgg	fwd	flw	Appl	Mad	Adf1	Sema-1a	pum
GO:0016271	biological process	tissue death	6.03e-08	36	1632	2.20588	86	12838	0.669886	3.29292	br	Doa	raw	Atg18	Atg6	NA	zip	Atg5	Rab7	NAT1	NA	Dif	NA	EcR	rpr	Mmp1	W	Cyp1	Akap200	usp	Eip75B	Cp1	Eip74EF	comm3	Cerk	eIF-4E	cbt	Traf4	ftz-f1	eIF-5A	sktl	Eip63F-1	NA	emp	Ark	bun
GO:0007559	biological process	histolysis	6.03e-08	36	1632	2.20588	86	12838	0.669886	3.29292	br	Doa	raw	Atg18	Atg6	NA	zip	Atg5	Rab7	NAT1	NA	Dif	NA	EcR	rpr	Mmp1	W	Cyp1	Akap200	usp	Eip75B	Cp1	Eip74EF	comm3	Cerk	eIF-4E	cbt	Traf4	ftz-f1	eIF-5A	sktl	Eip63F-1	NA	emp	Ark	bun
GO:2000027	biological process	regulation of organ morphogenesis	6.29e-08	28	1632	1.71569	56	12838	0.436205	3.93321	eff	N	Apc	klu	chn	Egfr	Gap1	Galpha49B	tkv	aop	shn	tsh	Wnt4	sty	W	neur	alph	Abd-B	Mad	dpp	put	ro	nkd	Socs36E	Mbs	NA	spi	Ark
GO:0035317	biological process	imaginal disc-derived wing hair organization	8.56e-08	24	1632	1.47059	43	12838	0.334943	4.39056	dco	vri	NA	Cip4	Gli	pk	sqh	ck	sn	zip	tsr	cora	NA	Rho1	Wnt4	spen	ft	trc	NA	fry	fz	LIMK1	Mbs	ds
GO:0008360	biological process	regulation of cell shape	9.18e-08	42	1632	2.57353	112	12838	0.87241	2.94991	Dok	RhoGEF2	ran	NA	wts	dia	NA	Fas2	vav	NA	ttk	raw	Abl	Fps85D	NA	RhoL	Rho1	msn	NA	Akt1	Drak	NA	MAPk-Ak2	HSPC300	neo	tlk	mts	Cortactin	grh	CycE	mey	Pten	Ten-m	ed	tyn	Atpalpha	ena	if	cno
GO:0016301	molecular function	kinase activity	1.06e-07	97	1632	5.94363	390	12838	3.03786	1.95652	wit	KP78b	Lk6	Hex-A	dco	PyK	wts	CG5288	Pi3K68D	otk	CG5144	cdi	Doa	smi35A	Pkn	Src42A	nmo	Btk29A	InR	Abl	CG11486	Pkc98E	NA	JIL-1	wnd	Fps85D	hipk	NA	Egfr	PEK	mnb	eag	NA	Pfrx	Taf1	Cdk4	tkv	IP3K1	for
GO:0010467	biological process	gene expression	1.09e-07	335	1632	20.527	1910	12838	14.8777	1.37971	gem	foxo	MED6	NK7.1	alien	schlank	cup	Aats-his	NA	CG5877	CG7879	bab1	Stat92E	l(1)10Bb	NFAT	dac	NA	tara	CG31716	CrebB-17A	simj	twin	Fib	CG3328	Ubx	Eip78C	Hrb98DE	ph-d	vri	gsb	ush	bl	CG17672	CG12413	eIF5B	RpL23	CG13188	14-3-3zeta	corto
GO:0048102	biological process	autophagic cell death	1.29e-07	33	1632	2.02206	76	12838	0.591993	3.41568	br	Doa	raw	Atg6	zip	Atg5	Rab7	NAT1	NA	NA	EcR	rpr	Mmp1	W	Cyp1	Akap200	usp	Eip75B	Cp1	Eip74EF	comm3	Cerk	eIF-4E	cbt	Traf4	ftz-f1	eIF-5A	sktl	Eip63F-1	NA	emp	Ark	bun
GO:0035071	biological process	salivary gland cell autophagic cell death	1.29e-07	33	1632	2.02206	76	12838	0.591993	3.41568	br	Doa	raw	Atg6	zip	Atg5	Rab7	NAT1	NA	NA	EcR	rpr	Mmp1	W	Cyp1	Akap200	usp	Eip75B	Cp1	Eip74EF	comm3	Cerk	eIF-4E	cbt	Traf4	ftz-f1	eIF-5A	sktl	Eip63F-1	NA	emp	Ark	bun
GO:0019827	biological process	stem cell maintenance	1.35e-07	25	1632	1.53186	47	12838	0.366101	4.18427	Dl	Stat92E	Rab11	eff	N	Egfr	tkv	chb	esg	Ser	shg	neur	sgg	dally	pelo	Mad	msi	dpp	put	CycE	Dad	stwl	Socs36E	mys	mam
GO:0048863	biological process	stem cell differentiation	1.35e-07	25	1632	1.53186	47	12838	0.366101	4.18427	Dl	Stat92E	Rab11	eff	N	Egfr	tkv	chb	esg	Ser	shg	neur	sgg	dally	pelo	Mad	msi	dpp	put	CycE	Dad	stwl	Socs36E	mys	mam
GO:0048864	biological process	stem cell development	1.35e-07	25	1632	1.53186	47	12838	0.366101	4.18427	Dl	Stat92E	Rab11	eff	N	Egfr	tkv	chb	esg	Ser	shg	neur	sgg	dally	pelo	Mad	msi	dpp	put	CycE	Dad	stwl	Socs36E	mys	mam
GO:0009913	biological process	epidermal cell differentiation	1.35e-07	25	1632	1.53186	47	12838	0.366101	4.18427	dco	vri	NA	Cip4	Gli	pk	sqh	ck	sn	zip	tsr	cora	NA	Rho1	Wnt4	spen	ft	trc	ovo	NA	fry	fz	LIMK1	Mbs	ds
GO:0006796	biological process	phosphate metabolic process	1.53e-07	126	1632	7.72059	559	12838	4.35426	1.77311	CG14482	CG7580	wit	KP78b	Lk6	dco	PyK	Ptp10D	ptc	wts	PPP4R2r	CG5288	stg	Mkp3	Pi3K68D	otk	cdi	Doa	smi35A	Pkn	kek1	Src42A	Cyt-c-p	nmo	eya	rho	Btk29A	InR	Abl	CG11486	Pkc98E	NA	JIL-1	CanA-14F	wnd	Fps85D	hipk	NA	Egfr
GO:0006793	biological process	phosphorus metabolic process	1.53e-07	126	1632	7.72059	559	12838	4.35426	1.77311	CG14482	CG7580	wit	KP78b	Lk6	dco	PyK	Ptp10D	ptc	wts	PPP4R2r	CG5288	stg	Mkp3	Pi3K68D	otk	cdi	Doa	smi35A	Pkn	kek1	Src42A	Cyt-c-p	nmo	eya	rho	Btk29A	InR	Abl	CG11486	Pkc98E	NA	JIL-1	CanA-14F	wnd	Fps85D	hipk	NA	Egfr
GO:0007265	biological process	Ras protein signal transduction	1.57e-07	30	1632	1.83824	65	12838	0.506309	3.63066	RhoGEF2	14-3-3zeta	vav	CG6860	CG33275	NA	klu	C3G	Gap1	siz	Uba1	trio	rin	aop	NA	dos	14-3-3epsilon	Gef64C	sty	CG8557	flfl	alph	edl	Akap200	Rapgap1	CG30115	pnt	cno	CG30440	CG31158
GO:0031344	biological process	regulation of cell projection organization	1.85e-07	28	1632	1.71569	58	12838	0.451784	3.79758	RhoGEF2	wts	DAAM	ham	bif	Rpd3	Tm1	pros	tsr	ss	Rho1	trio	tutl	cv-c	Akt1	Dlic	NA	trc	fry	Pten	Lis-1	LIMK1	ena	sar1	CadN	RhoGAPp190	Rac2	shot
GO:0007455	biological process	eye-antennal disc morphogenesis	1.96e-07	23	1632	1.40931	41	12838	0.319364	4.41287	Dl	bab1	Stat92E	ptc	hyd	opa	eya	ck	sn	Egfr	B-H2	ss	W	Rca1	trc	dpp	fry	so	oc	bab2	argos	pnt	NA
GO:0035070	biological process	salivary gland histolysis	2.03e-07	34	1632	2.08333	81	12838	0.630939	3.30195	br	Doa	raw	Atg6	zip	Atg5	Rab7	NAT1	NA	Dif	NA	EcR	rpr	Mmp1	W	Cyp1	Akap200	usp	Eip75B	Cp1	Eip74EF	comm3	Cerk	eIF-4E	cbt	Traf4	ftz-f1	eIF-5A	sktl	Eip63F-1	NA	emp	Ark	bun
GO:0048663	biological process	neuron fate commitment	2.21e-07	29	1632	1.77696	62	12838	0.482941	3.67946	Dl	dac	wts	br	NA	h	N	hth	pros	Egfr	NA	rin	aop	kay	dos	bdg	mts	emc	CycE	fz	ro	hh	Jra	lola	Socs36E	gl	melt	pnt	sca
GO:0035127	biological process	post-embryonic limb morphogenesis	2.39e-07	21	1632	1.28676	35	12838	0.272628	4.71985	Dl	bab1	Ubx	sob	sd	Gug	bowl	hth	NA	drm	dve	tsh	Drak	dally	mib1	NA	Mad	bab2	ds	Pka-C1	Lim1
GO:0007480	biological process	imaginal disc-derived leg morphogenesis	2.39e-07	21	1632	1.28676	35	12838	0.272628	4.71985	Dl	bab1	Ubx	sob	sd	Gug	bowl	hth	NA	drm	dve	tsh	Drak	dally	mib1	NA	Mad	bab2	ds	Pka-C1	Lim1
GO:0016192	biological process	vesicle-mediated transport	2.46e-07	104	1632	6.37255	435	12838	3.38838	1.88071	Act42A	ttv	alien	cindr	NA	Dscam	CG6479	Pi3K68D	Synd	bam	Syx1A	CG16791	Vap-33-1	shi	KrT95D	NA	ken	lqf	Smr	NA	wus	Src42A	Rab11	Nedd4	sob	Act5C	Chc	CG7367	Gdi	Pld	Amph	CG5844	spin	pros	CalpA	pnut	Hsc70-4	Hrs	S
GO:0007293	biological process	germarium-derived egg chamber formation	2.77e-07	31	1632	1.89951	70	12838	0.545256	3.4837	Dl	Stat92E	14-3-3zeta	bam	brn	Rab11	mus301	Btk29A	N	Apc	NA	hts	NA	baz	chb	14-3-3epsilon	ph-p	orb	shg	egl	flw	fng	slmb	Cortactin	enc	NA	Lis-1	stwl	Pen	cher	Rbp9
GO:0051705	biological process	behavioral interaction between organisms	2.81e-07	52	1632	3.18627	161	12838	1.25409	2.54071	lectin-46Cb	NA	shi	CG9894	CG32572	ttk	btv	Spn	NA	Btk29A	Act5C	InR	CG9171	pxb	4EHP	Acp70A	spin	pros	CG6175	eag	slo	siz	px	dsx	CG32541	CG30492	Fkbp13	Lnk	NA	Gef64C	Bx	neur	CG14478	w	NA	NA	Sesn	emc	ed
GO:0016327	cellular component	apicolateral plasma membrane	3.38e-07	26	1632	1.59314	52	12838	0.405048	3.93321	Dl	yrt	NA	NA	Gli	Lac	N	cora	Nrg	CG5149	inx2	NA	baz	Shroom	CG6398	shg	Fas3	Moe	kst	vari	nrv2	Atpalpha	cno	NA	dlg1	ex
GO:0001894	biological process	tissue homeostasis	3.62e-07	15	1632	0.919118	19	12838	0.147998	6.21033	mew	ush	yrt	Mkp3	Lac	rho	Egfr	cv-c	peb	shg	srp	tup	Atpalpha	if	mys
GO:0048871	biological process	multicellular organismal homeostasis	3.62e-07	15	1632	0.919118	19	12838	0.147998	6.21033	mew	ush	yrt	Mkp3	Lac	rho	Egfr	cv-c	peb	shg	srp	tup	Atpalpha	if	mys
GO:0032879	biological process	regulation of localization	4.07e-07	50	1632	3.06373	153	12838	1.19177	2.57073	Pu	cindr	dco	cup	ptc	lea	Npc1a	Syx1A	olf186-F	CG9426	NA	Hrb27C	Rab11	Nedd4	robo	Abl	NA	Chc	Pld	CanA-14F	mdy	NA	NA	Tab2	Lasp	Cam	Lsd-2	Akt1	Kap-alpha3	sgg	sli	Indy	Ptp61F	NA	mib1	slmb	bmm	G-ialpha65A	Cortactin
GO:0017076	molecular function	purine nucleotide binding	4.14e-07	177	1632	10.8456	880	12838	6.85465	1.58222	Act42A	mbc	wit	KP78b	Lk6	CG9630	Hex-A	dco	ran	Aats-his	CG33298	NA	wts	CG5789	Myo61F	CG5288	CG7504	CG9813	Sam-S	CG12413	eIF5B	CG3339	otk	Rala	shi	cenG1A	cdi	Doa	btv	CG31121	smi35A	CG9663	CG9990	Pkn	Roe1	Src42A	Rab11	CG10924	nmo
GO:0032555	molecular function	purine ribonucleotide binding	4.26e-07	176	1632	10.7843	874	12838	6.80791	1.58408	Act42A	mbc	wit	KP78b	Lk6	CG9630	Hex-A	dco	ran	Aats-his	CG33298	NA	wts	CG5789	Myo61F	CG5288	CG7504	CG9813	Sam-S	CG12413	eIF5B	CG3339	otk	Rala	shi	cenG1A	cdi	Doa	btv	CG31121	smi35A	CG9663	CG9990	Pkn	Src42A	Rab11	CG10924	nmo	Mdr49
GO:0032553	molecular function	ribonucleotide binding	4.26e-07	176	1632	10.7843	874	12838	6.80791	1.58408	Act42A	mbc	wit	KP78b	Lk6	CG9630	Hex-A	dco	ran	Aats-his	CG33298	NA	wts	CG5789	Myo61F	CG5288	CG7504	CG9813	Sam-S	CG12413	eIF5B	CG3339	otk	Rala	shi	cenG1A	cdi	Doa	btv	CG31121	smi35A	CG9663	CG9990	Pkn	Src42A	Rab11	CG10924	nmo	Mdr49
GO:0042063	biological process	gliogenesis	4.28e-07	27	1632	1.65441	56	12838	0.436205	3.79274	Dl	pyr	jing	N	pros	cora	ths	eag	Nrg	Rho1	loco	NA	NA	spen	sli	slmb	G-ialpha65A	poe	hh	so	nrv2	retn	CSN5	ago	unc-5	numb	how
GO:0046552	biological process	photoreceptor cell fate commitment	4.28e-07	27	1632	1.65441	56	12838	0.436205	3.79274	Dl	dac	wts	br	NA	h	N	hth	pros	Egfr	rin	aop	kay	dos	bdg	mts	emc	fz	ro	hh	Jra	lola	Socs36E	gl	melt	pnt	sca
GO:0002164	biological process	larval development	4.42e-07	35	1632	2.14461	87	12838	0.677676	3.16465	mbc	Pu	Stat92E	pyr	ush	NA	N	Apc	ths	bel	sas	Dif	NA	D	Mmp1	Ser	unk	flw	NA	srp	Moe	dpp	CrebA	Traf4	hh	Pten	jar	Dad	sar1	cher	Eip63E	kirre	phl	dlg1	Top1
GO:0010975	biological process	regulation of neuron projection development	4.46e-07	25	1632	1.53186	49	12838	0.381679	4.01348	RhoGEF2	wts	DAAM	ham	bif	Rpd3	pros	ss	Rho1	trio	tutl	cv-c	Akt1	Dlic	NA	trc	fry	Pten	Lis-1	LIMK1	sar1	CadN	RhoGAPp190	Rac2	shot
GO:0023014	biological process	signal transduction via phosphorylation event	5.24e-07	38	1632	2.32843	100	12838	0.778938	2.98924	Dok	CycD	Stat92E	Gadd45	CG31716	L	Mkp3	Rala	ken	Src42A	raw	Btk29A	sNPF	N	Taf1	Cdk4	Rho1	msn	peb	aop	kay	Cka	NA	sgg	upd3	flw	slmb	Krn	CycE	cbt	Traf4	Pten	Jra	Socs36E	stck	cno	Rac2	Mekk1
GO:0007243	biological process	intracellular protein kinase cascade	5.24e-07	38	1632	2.32843	100	12838	0.778938	2.98924	Dok	CycD	Stat92E	Gadd45	CG31716	L	Mkp3	Rala	ken	Src42A	raw	Btk29A	sNPF	N	Taf1	Cdk4	Rho1	msn	peb	aop	kay	Cka	NA	sgg	upd3	flw	slmb	Krn	CycE	cbt	Traf4	Pten	Jra	Socs36E	stck	cno	Rac2	Mekk1
GO:0006810	biological process	transport	5.73e-07	272	1632	16.6667	1505	12838	11.723	1.42171	Act42A	Irk3	ttv	alien	cindr	Sap-r	dco	ran	CG33298	Sec61alpha	Ctr1A	NA	Ncc69	Dscam	ptc	HPS4	path	CG5789	CG11655	CG5973	CG1139	Nup153	Npc1a	blot	ZnT63C	CG6608	CG6479	Pi3K68D	dia	Synd	Tret1-1	bam	GluClalpha	Syx1A	CG16791	Vap-33-1	olf186-F	nxf4	shi
GO:0009952	biological process	anterior/posterior pattern formation	5.8e-07	59	1632	3.6152	198	12838	1.5423	2.34403	Dl	sog	cup	ptc	Ubx	ush	Syx1A	gcl	Hrb27C	psq	Dg	Rab11	mus301	sqh	N	Tm1	NA	Egfr	Gap1	ptip	NA	tkv	fs(1)h	Lasp	en	peb	baz	shn	dos	NA	EcR	orb	shg	sty	tsl	inv	Abd-B	Mad	Moe
GO:0042706	biological process	eye photoreceptor cell fate commitment	5.84e-07	26	1632	1.59314	53	12838	0.412837	3.859	Dl	wts	br	NA	h	N	hth	pros	Egfr	rin	aop	kay	dos	bdg	mts	emc	fz	ro	hh	Jra	lola	Socs36E	gl	melt	pnt	sca
GO:0001752	biological process	compound eye photoreceptor fate commitment	5.84e-07	26	1632	1.59314	53	12838	0.412837	3.859	Dl	wts	br	NA	h	N	hth	pros	Egfr	rin	aop	kay	dos	bdg	mts	emc	fz	ro	hh	Jra	lola	Socs36E	gl	melt	pnt	sca
GO:0007548	biological process	sex differentiation	6.33e-07	30	1632	1.83824	68	12838	0.529678	3.47048	bab1	dac	Invadolysin	br	Scr	hyd	Fas2	Doa	NA	ken	zfh1	eya	Btk29A	Myo31DF	NA	tsr	en	dsx	scaf	fz2	Wnt4	shg	Pk61C	Abd-B	ct	dpp	hh	bab2	mys	fru
GO:0044085	biological process	cellular component biogenesis	6.64e-07	137	1632	8.39461	637	12838	4.96183	1.69184	cup	NA	vn	BBS8	Invadolysin	Fib	HPS4	Actn	dia	Syx1A	gcl	CG4942	Fas2	Vap-33-1	Dp	ttk	lilli	Df31	NA	Gli	Hrb27C	tw	psq	Syn2	Src42A	Dg	Rab11	Nedd4	Btk29A	Abl	DAAM	N	NA	hoip	sn	Amph	zip	Tm1	Fps85D
GO:0007398	biological process	ectoderm development	6.82e-07	16	1632	0.980392	22	12838	0.171366	5.72103	Dl	sog	ush	bib	sim	N	pnr	peb	shn	NA	neur	dpp	hh	sr	melt	mam
GO:0035639	molecular function	purine ribonucleoside triphosphate binding	7.1e-07	175	1632	10.723	873	12838	6.80012	1.57689	Act42A	mbc	wit	KP78b	Lk6	CG9630	Hex-A	dco	ran	Aats-his	CG33298	NA	wts	CG5789	Myo61F	CG5288	CG7504	CG9813	Sam-S	CG12413	eIF5B	CG3339	otk	Rala	shi	cenG1A	cdi	Doa	btv	CG31121	smi35A	CG9663	CG9990	Pkn	Src42A	Rab11	CG10924	nmo	Mdr49
GO:0016773	molecular function	phosphotransferase activity, alcohol group as acceptor	9.21e-07	90	1632	5.51471	365	12838	2.84312	1.93967	wit	KP78b	Lk6	Hex-A	dco	PyK	wts	CG5288	Pi3K68D	otk	cdi	Doa	smi35A	Pkn	Src42A	nmo	Btk29A	InR	Abl	CG11486	Pkc98E	NA	JIL-1	wnd	Fps85D	hipk	NA	Egfr	PEK	mnb	eag	NA	Pfrx	Taf1	Cdk4	tkv	IP3K1	for	CG8298
GO:0035109	biological process	imaginal disc-derived limb morphogenesis	1.03e-06	21	1632	1.28676	37	12838	0.288207	4.46473	Dl	bab1	Ubx	sob	sd	Gug	bowl	hth	NA	drm	dve	tsh	Drak	dally	mib1	NA	Mad	bab2	ds	Pka-C1	Lim1
GO:0043296	cellular component	apical junction complex	1.03e-06	24	1632	1.47059	47	12838	0.366101	4.0169	Dl	yrt	NA	NA	Gli	Lac	N	cora	Nrg	CG5149	NA	baz	Shroom	CG6398	shg	Fas3	Moe	vari	nrv2	Atpalpha	cno	NA	dlg1	ex
GO:0060537	biological process	muscle tissue development	1.14e-06	37	1632	2.26716	98	12838	0.763359	2.96998	mbc	wit	Fas2	Vap-33-1	Syn2	sd	Abl	N	NA	spin	NA	tkv	lbe	kay	Mef2	EcR	NA	HSPC300	blow	metro	sgg	hbs	flw	lbl	Abd-B	Mad	pum	hiw	E2f	sesB	PP2A-B'	rst	Jra	Atpalpha	LIMK1	kirre	dlg1
GO:0035239	biological process	tube morphogenesis	1.17e-06	42	1632	2.57353	120	12838	0.934725	2.75325	mew	wts	lea	Mmp2	NA	Mkp3	mmy	ttk	apt	h	raw	lolal	zip	Egfr	Gap1	Rho1	cv-c	sfl	EcR	esg	shg	sty	klar	caps	Hs6st	Pvf1	kkv	ct	dpp	hdc	grh	form3	put	bnl	Dad	pnt	if	NA	Rac2
GO:0007173	biological process	epidermal growth factor receptor signaling pathway	1.18e-06	27	1632	1.65441	58	12838	0.451784	3.66195	vn	Fas2	brn	kek1	Src42A	rho	aru	fus	Gug	Egfr	Nrg	Hrs	S	Rho1	cv-c	spen	sty	edl	fred	Krn	hppy	ed	Socs36E	argos	pnt	phl	spi
GO:0048638	biological process	regulation of developmental growth	1.18e-06	27	1632	1.65441	58	12838	0.451784	3.66195	wts	Ubx	L	Fas2	NA	Syn2	Abl	bif	spin	tkv	dlp	dsx	NA	NA	HSPC300	metro	sgg	dally	ft	Mad	pum	hiw	dpp	CadN	sbb	shot	ex
GO:0007264	biological process	small GTPase mediated signal transduction	1.39e-06	49	1632	3.00245	153	12838	1.19177	2.51931	RhoGEF2	14-3-3zeta	Rala	NA	cenG1A	vav	CG6860	Rab11	CG1657	CG33275	NA	Rgl	klu	C3G	Gap1	Rab7	RhoL	siz	Uba1	Rho1	CG34104	trio	rin	aop	Rab23	NA	dos	14-3-3epsilon	Rab4	Gef64C	sty	CG5521	vap	CG8557	flfl	alph	edl	Akap200	ltd
GO:0010033	biological process	response to organic substance	1.47e-06	50	1632	3.06373	158	12838	1.23072	2.48937	foxo	Chd64	dco	ImpL2	br	NA	Fas2	Aldh	gk	rho	sNPF	CheB93b	InR	Pkc98E	zip	Egfr	PEK	Pka-R2	eag	S	NA	Akt1	AcCoAS	Lnk	EcR	rpr	ph-p	Bx	vap	W	E(bx)	CG9238	Pk61C	Akap200	usp	Eip75B	Spn27A	Kr-h1	hppy
GO:0008354	biological process	germ cell migration	1.82e-06	24	1632	1.47059	48	12838	0.37389	3.93321	ttv	Invadolysin	NA	opa	zfh1	Tre1	mod(mdg4)	trx	Ets98B	eya	Mdr49	wun2	Rho1	oys	NA	shg	srp	Abd-B	pum	hh	stai	qm	NA	wun
GO:0009892	biological process	negative regulation of metabolic process	1.88e-06	92	1632	5.63725	381	12838	2.96775	1.8995	alien	schlank	cup	Sec61alpha	CG31716	simj	HPS4	Hrb98DE	ph-d	corto	NA	gcl	pr-set7	snRNP-U1-70K	ttk	dpn	Hrb27C	Smr	psq	apt	h	crol	pita	NA	Dcp2	lolal	Gug	N	JIL-1	NA	pnr	Rpd3	CG8036	Hsc70-4	chn	smg	PEK	bel	fs(1)h
GO:0005924	cellular component	cell-substrate adherens junction	1.98e-06	16	1632	0.980392	23	12838	0.179156	5.47229	p130CAS	Sdc	Actn	by	Zasp52	Abl	Tsp	Vinc	Lasp	NA	CAP	slow	Ilk	Pax	cno	mys
GO:0010769	biological process	regulation of cell morphogenesis involved in differentiation	2.4e-06	23	1632	1.40931	45	12838	0.350522	4.02062	RhoGEF2	wts	DAAM	ham	bif	Rpd3	pros	ss	Rho1	trio	tutl	cv-c	Dlic	NA	trc	fry	Lis-1	LIMK1	sar1	CadN	RhoGAPp190	Rac2	shot
GO:0022604	biological process	regulation of cell morphogenesis	2.4e-06	23	1632	1.40931	45	12838	0.350522	4.02062	RhoGEF2	wts	DAAM	ham	bif	Rpd3	pros	ss	Rho1	trio	tutl	cv-c	Dlic	NA	trc	fry	Lis-1	LIMK1	sar1	CadN	RhoGAPp190	Rac2	shot
GO:0051726	biological process	regulation of cell cycle	2.46e-06	67	1632	4.10539	246	12838	1.91619	2.14248	mus312	alien	Dl	Invadolysin	ptc	stg	Dp	pr-set7	NA	Smr	crol	N	pigs	Egfr	PEK	Chro	Taf1	Mnt	Cdk4	Sin3A	BRWD3	Top2	kay	Kap-alpha3	CHES-1-like	chb	tws	CG6191	14-3-3epsilon	trbl	NA	Not1	neb	Rca1	tlk	dally	E(bx)	fwd	SNF4Agamma
GO:0007450	biological process	dorsal/ventral pattern formation, imaginal disc	2.72e-06	26	1632	1.59314	56	12838	0.436205	3.65227	Dl	NA	tara	AnnIX	Su(Tpl)	lilli	skd	N	Notum	dlp	nuf	l(2)08717	peb	shn	14-3-3epsilon	Ser	dally	Mpcp	fng	dpp	cbt	drpr	pnt	CG11399	sbb	CG1943
GO:0035265	biological process	organ growth	2.72e-06	26	1632	1.59314	56	12838	0.436205	3.65227	dco	wts	Ubx	L	bl	hyd	NA	InR	N	NA	tkv	dlp	dsx	Akt1	W	dally	ft	Pk61C	dpp	hh	chico	Pten	bi	NA	sbb	ex
GO:0005856	cellular component	cytoskeleton	2.77e-06	123	1632	7.53676	565	12838	4.401	1.71251	Act42A	Chd64	Arp14D	tmod	Lk6	kat80	RhoGEF2	ran	cup	CG34347	CG5973	Myo61F	CG7504	yrt	14-3-3zeta	corto	CG3339	dia	CG9945	Fas2	shi	Doa	btv	CG11905	Ubi-p5E	Rab11	trx	Nc73EF	Hsp26	CG10083	coro	Act5C	NA	Myo31DF	sqh	eff	ck	Ef1alpha48D	Gdi
GO:0048190	biological process	wing disc dorsal/ventral pattern formation	3.14e-06	24	1632	1.47059	49	12838	0.381679	3.85294	Dl	NA	tara	AnnIX	Su(Tpl)	lilli	skd	N	Notum	dlp	nuf	l(2)08717	peb	shn	14-3-3epsilon	dally	Mpcp	fng	cbt	drpr	pnt	CG11399	sbb	CG1943
GO:0002376	biological process	immune system process	3.21e-06	69	1632	4.22794	258	12838	2.00966	2.10381	TepIV	Duox	Stat92E	ush	Mkp3	NA	Rala	NA	vir-1	zfh1	Toll-7	Rab11	Atg18	NA	N	sn	pnr	CG32613	Egfr	Nrg	ptip	NA	Galpha49B	NA	Rho1	Tab2	aop	Dsp1	kay	Dif	chb	dos	NA	NA	Ser	sgg	tlk	E(bx)	upd3
GO:0007178	biological process	transmembrane receptor protein serine/threonine kinase signaling pathway	3.3e-06	28	1632	1.71569	64	12838	0.49852	3.44156	ttv	sog	lack	kek5	Nup153	Snoo	opa	pnr	CalpA	tkv	dlp	daw	NA	CG11092	shn	NA	dally	Smox	slmb	Mad	Nup98	hiw	dpp	put	koko	Dad	bun	ex
GO:0014706	biological process	striated muscle tissue development	3.47e-06	36	1632	2.20588	97	12838	0.755569	2.9195	mbc	wit	Fas2	Vap-33-1	Syn2	sd	Abl	N	NA	spin	NA	tkv	lbe	kay	Mef2	EcR	NA	HSPC300	blow	metro	sgg	hbs	flw	lbl	Abd-B	Mad	pum	hiw	sesB	PP2A-B'	rst	Jra	Atpalpha	LIMK1	kirre	dlg1
GO:0055001	biological process	muscle cell development	3.77e-06	38	1632	2.32843	106	12838	0.825674	2.82004	wit	Actn	br	Fas2	Vap-33-1	tw	Syn2	Dg	sd	Abl	NA	zip	Mical	spin	NA	tkv	hts	aop	kay	Mef2	HSPC300	sty	metro	sgg	Mad	pum	hiw	sesB	rt	PP2A-B'	Jra	Atpalpha	LIMK1	pnt	if	CG13366	dlg1	how
GO:0006366	biological process	transcription from RNA polymerase II promoter	4.07e-06	68	1632	4.16667	254	12838	1.9785	2.10597	MED6	NA	CrebB-17A	twin	Ubx	Scr	Dp	Su(Tpl)	ttk	dpn	opa	skd	apt	h	crol	sd	lolal	N	hth	chn	Taf1	NA	ara	ss	fs(1)h	nub	dsx	lab	Dsp1	Dif	D	Mef2	shn	HLHm3	tsh	NA	NA	CtBP	EcR
GO:0009893	biological process	positive regulation of metabolic process	4.17e-06	56	1632	3.43137	192	12838	1.49556	2.29437	schlank	tara	CrebB-17A	Dp	NA	Hrb27C	Ada2b	NA	apt	trx	Nedd4	eya	N	hth	JIL-1	pnr	chn	DLP	Taf1	ara	Tab2	tna	dsx	Dif	mirr	D	NA	Bka	Dp1	orb	A2bp1	srp	usp	ovo	Mad	Adf1	spt4	Trl	pum
GO:0006950	biological process	response to stress	4.2e-06	144	1632	8.82353	697	12838	5.42919	1.6252	TepIV	foxo	Dok	mus312	alien	Duox	Stat92E	NFAT	Gadd45	wts	L	Myo61F	Cat	Pi3K68D	NA	Rala	shi	pr-set7	Su(Tpl)	NA	mthl9	vir-1	jing	Toll-7	Adar	Src42A	h	Hsp26	raw	Atg18	Mdr49	MESR4	Btk29A	CG5001	InR	N	Hsp60	sn	CG5844
GO:0030718	biological process	germ-line stem cell maintenance	4.67e-06	20	1632	1.22549	36	12838	0.280418	4.37023	Dl	Stat92E	Rab11	eff	N	Egfr	tkv	esg	Ser	neur	dally	pelo	Mad	dpp	put	Dad	stwl	Socs36E	mys	mam
GO:0010605	biological process	negative regulation of macromolecule metabolic process	5.2e-06	89	1632	5.45343	371	12838	2.88986	1.88709	alien	cup	CG31716	simj	HPS4	Hrb98DE	ph-d	corto	NA	gcl	pr-set7	snRNP-U1-70K	ttk	dpn	Hrb27C	Smr	psq	apt	h	crol	pita	NA	Dcp2	lolal	Gug	N	JIL-1	NA	pnr	Rpd3	CG8036	Hsc70-4	chn	smg	PEK	bel	fs(1)h	NA	Psc
GO:0030055	cellular component	cell-substrate junction	5.23e-06	16	1632	0.980392	24	12838	0.186945	5.24428	p130CAS	Sdc	Actn	by	Zasp52	Abl	Tsp	Vinc	Lasp	NA	CAP	slow	Ilk	Pax	cno	mys
GO:0016203	biological process	muscle attachment	5.85e-06	17	1632	1.04167	27	12838	0.210313	4.95293	vn	mew	tw	Dg	betaTub56D	Tsp	Egfr	flw	slow	akirin	Ilk	rt	sr	if	shot	mys	dnt
GO:0007015	biological process	actin filament organization	6.02e-06	39	1632	2.38971	112	12838	0.87241	2.7392	Arp14D	Dl	cindr	RhoGEF2	ran	NA	Actn	dia	NA	vav	Src42A	Btk29A	Abl	DAAM	N	sn	Fps85D	tsr	NA	Rho1	hts	Gbeta13F	NA	mts	Actn3	chic	capu	spir	fz	btsz	Pten	jar	ed	tyn	ena	gro	Rac2	cher	CycT
GO:0006909	biological process	phagocytosis	6.14e-06	58	1632	3.55392	204	12838	1.58903	2.23653	Act42A	alien	Dscam	CG6479	Pi3K68D	CG16791	ken	Smr	NA	Src42A	sob	Act5C	CG7367	CG5844	pros	CalpA	Mnt	Vinc	BRWD3	NA	l(1)G0232	CHES-1-like	Mcr	Cka	CG9527	CG6191	NA	Bx	flfl	CG2993	CG5715	cyp33	TepIII	NA	srp	NA	Nup98	mts	Ubi-p63E
GO:0001558	biological process	regulation of cell growth	7.17e-06	21	1632	1.28676	40	12838	0.311575	4.12987	foxo	CycD	dco	NA	Orct2	InR	bif	NA	Mnt	Cdk4	Akt1	NA	Pk61C	Sesn	eIF-4E	Paip2	chico	Pten	CadN	shot	bun
GO:0005575	cellular component	cellular_component	7.31e-06	1232	1632	75.4902	8891	12838	69.2553	1.09003	Act42A	CG32767	CG3788	mbc	Cht2	Ppn	p130CAS	CG14482	gem	CG7580	NA	wit	Pu	TepIV	foxo	Chd64	CG5235	Arp14D	tmod	Irk3	Spred	ttv	Dok	MED6	CG7145	mus312	CG31647	NK7.1	alien	Lk6	CG31517	kat80	CG9630	ImpE1	schlank	Dl	cindr	RhoGEF2	CycD
GO:0031324	biological process	negative regulation of cellular metabolic process	8.12e-06	81	1632	4.96324	329	12838	2.5627	1.93672	alien	cup	Sec61alpha	CG31716	simj	HPS4	Hrb98DE	ph-d	corto	NA	gcl	pr-set7	snRNP-U1-70K	ttk	dpn	Hrb27C	Smr	psq	apt	h	crol	NA	lolal	Gug	N	JIL-1	NA	pnr	Rpd3	CG8036	chn	smg	PEK	fs(1)h	NA	Psc	Sin3A	en	dsx
GO:0046620	biological process	regulation of organ growth	8.95e-06	20	1632	1.22549	37	12838	0.288207	4.25212	wts	Ubx	L	NA	InR	tkv	dlp	dsx	Akt1	W	dally	ft	Pk61C	dpp	hh	chico	Pten	NA	sbb	ex
GO:0055002	biological process	striated muscle cell development	1.09e-05	37	1632	2.26716	105	12838	0.817884	2.77198	wit	Actn	br	Fas2	Vap-33-1	tw	Syn2	Dg	Abl	NA	zip	Mical	spin	NA	tkv	hts	aop	kay	Mef2	HSPC300	sty	metro	sgg	Mad	pum	hiw	sesB	rt	PP2A-B'	Jra	Atpalpha	LIMK1	pnt	if	CG13366	dlg1	how
GO:0005737	cellular component	cytoplasm	1.12e-05	395	1632	24.2034	2407	12838	18.749	1.29092	CG3788	CG14482	CG7580	NA	Pu	foxo	Chd64	tmod	ttv	Dok	MED6	CG7145	Lk6	kat80	Dl	RhoGEF2	Sap-r	dco	ran	cup	Aats-his	NA	Stat92E	PyK	CG4199	Sec61alpha	CG31650	Invadolysin	NA	twin	ptc	HPS4	CG4390	Myo61F	gsb	CG5288	Npc1a	bl	yrt
GO:0042335	biological process	cuticle development	1.13e-05	30	1632	1.83824	75	12838	0.584203	3.14657	Pu	Sec61alpha	pio	Syx1A	mmy	Doa	ttk	NA	DAAM	pot	Apc	sn	zip	CalpA	cora	Akt1	fray	EcR	NA	Ser	fred	ovo	fng	kkv	grh	CrebA	jar	sar1	Hr38	dp
GO:0048511	biological process	rhythmic process	1.16e-05	29	1632	1.77696	71	12838	0.553046	3.21305	dco	CrebB-17A	vri	Reg-5	Pdp1	robo	Trh	mnb	Pka-R2	slo	Mef2	Bx	W	sgg	slmb	E23	jet	so	gl	CG5273	B4	dnc	disco	Hk	numb	Pka-C1	dlg1	CkIIbeta	cwo
GO:0010604	biological process	positive regulation of macromolecule metabolic process	1.2e-05	48	1632	2.94118	157	12838	1.22293	2.40502	tara	CrebB-17A	Dp	Hrb27C	Ada2b	NA	apt	trx	Nedd4	eya	N	hth	JIL-1	pnr	chn	DLP	Taf1	ara	tna	dsx	Dif	mirr	D	NA	Bka	Dp1	orb	A2bp1	srp	usp	ovo	Mad	Adf1	spt4	Trl	pum	caup	E2f	cbt
GO:0006911	biological process	phagocytosis, engulfment	1.21e-05	55	1632	3.3701	192	12838	1.49556	2.2534	Act42A	alien	CG6479	Pi3K68D	CG16791	ken	Smr	NA	sob	Act5C	CG7367	CG5844	pros	CalpA	Mnt	Vinc	BRWD3	NA	l(1)G0232	CHES-1-like	Mcr	Cka	CG9527	CG6191	NA	Bx	flfl	CG2993	CG5715	cyp33	TepIII	NA	srp	NA	Nup98	mts	Ubi-p63E	caup	CG7368
GO:0009725	biological process	response to hormone stimulus	1.44e-05	24	1632	1.47059	52	12838	0.405048	3.63066	foxo	Chd64	ImpL2	br	sNPF	InR	zip	NA	Akt1	Lnk	EcR	rpr	ph-p	W	E(bx)	Pk61C	usp	Eip75B	Kr-h1	G9a	chico	Pten	ftz-f1	melt
GO:0007281	biological process	germ cell development	1.57e-05	77	1632	4.71814	311	12838	2.4225	1.94763	Dl	sog	cup	NA	Stat92E	ptc	14-3-3zeta	bam	Syx1A	gcl	hyd	shi	Hrb27C	psq	Tre1	Dg	Rab11	Act5C	InR	Chc	eff	N	NA	Tm1	NA	Egfr	NA	wun2	bel	Dlc90F	tkv	pip	mei-P26	growl	Lasp	hts	oys	NA	baz
GO:0043067	biological process	regulation of programmed cell death	1.57e-05	43	1632	2.6348	134	12838	1.04378	2.5243	dco	vn	wts	L	br	Dp	mod(mdg4)	CG5059	Apc	klu	zip	spin	mdy	pnut	Egfr	DLP	Galpha49B	Buffy	aop	2001-09-01	NA	Akt1	EcR	rpr	NA	W	Drep-1	Pk61C	usp	slmb	Eip75B	E2f	Dfd	CycE	PP2A-B'	Traf4	argos	pnt	NA
GO:0051056	biological process	regulation of small GTPase mediated signal transduction	1.61e-05	34	1632	2.08333	93	12838	0.724412	2.8759	RhoGEF2	NA	cenG1A	vav	drongo	CG1657	CG33275	NA	Rgl	klu	C3G	Gap1	siz	Uba1	trio	aop	NA	dos	Gef64C	sty	CG5521	vap	CG8557	alph	edl	Akap200	CG11490	cenB1A	Pax	CG9339	Rapgap1	CG30115	CG30440	CG31158
GO:0048588	biological process	developmental cell growth	1.69e-05	22	1632	1.34804	45	12838	0.350522	3.84581	Dscam	InR	bif	wnd	eag	Nrg	trio	kay	Wnt2	fz2	NA	jagn	tai	poe	hdc	fz	chico	Mbs	rut	CadN	dnc	shot
GO:0045137	biological process	development of primary sexual characteristics	1.69e-05	22	1632	1.34804	45	12838	0.350522	3.84581	bab1	Invadolysin	br	hyd	Fas2	NA	ken	zfh1	eya	Myo31DF	tsr	en	dsx	scaf	fz2	Wnt4	shg	Abd-B	ct	hh	bab2	mys
GO:0007390	biological process	germ-band shortening	2.24e-05	14	1632	0.857843	20	12838	0.155788	5.50649	ush	yrt	Orct2	raw	InR	Egfr	peb	EcR	srp	cbt	sr	tup	ena	Rac2
GO:0031325	biological process	positive regulation of cellular metabolic process	2.34e-05	53	1632	3.24755	185	12838	1.44103	2.25362	tara	CrebB-17A	NA	Hrb27C	Ada2b	NA	apt	trx	Nedd4	N	hth	JIL-1	pnr	chn	DLP	Taf1	ara	Tab2	tna	dsx	Dif	mirr	D	NA	Bka	Dp1	orb	A2bp1	srp	usp	ovo	Mad	Adf1	spt4	Trl	pum	caup	E2f	cbt
GO:0044425	cellular component	membrane part	2.62e-05	249	1632	15.2574	1404	12838	10.9363	1.39511	p130CAS	CG14482	CG7580	Irk3	ttv	ImpE1	schlank	Dl	RhoGEF2	Duox	sog	CG33298	Sec61alpha	Ctr1A	Sdc	Ncc69	mew	Dscam	ptc	CG5789	Tsp39D	Nup153	Npc1a	blot	yrt	Actn	CG32447	dia	CG10165	Tret1-1	GluClalpha	Syx1A	gcl	CG4942	Fas2	Tsp66E	olf186-F	Orct2	a
GO:0042058	biological process	regulation of epidermal growth factor receptor signaling pathway	2.8e-05	17	1632	1.04167	29	12838	0.225892	4.61135	vn	Fas2	kek1	Src42A	rho	Gug	Hrs	S	sty	edl	fred	Krn	hppy	ed	Socs36E	argos	spi
GO:0008586	biological process	imaginal disc-derived wing vein morphogenesis	2.85e-05	22	1632	1.34804	46	12838	0.358311	3.7622	Dl	sog	vn	nmo	rho	ck	Gug	hipk	Egfr	px	cv-c	shn	spen	dally	NA	Mad	net	dpp	emc	heph	tok	Socs36E
GO:0008407	biological process	bristle morphogenesis	3.33e-05	23	1632	1.40931	50	12838	0.389469	3.61855	Dl	NA	vri	Doa	h	ck	N	sn	pnr	B-H2	fz2	spen	nvy	sgg	jagn	dally	unk	emc	fry	tup	sca	NA	mam
GO:0009719	biological process	response to endogenous stimulus	3.68e-05	24	1632	1.47059	54	12838	0.420626	3.49619	foxo	Chd64	ImpL2	br	sNPF	InR	zip	NA	Akt1	Lnk	EcR	rpr	ph-p	W	E(bx)	Pk61C	usp	Eip75B	Kr-h1	G9a	chico	Pten	ftz-f1	melt
GO:0016310	biological process	phosphorylation	3.71e-05	96	1632	5.88235	426	12838	3.31827	1.77271	CG14482	CG7580	wit	KP78b	Lk6	dco	PyK	wts	CG5288	Pi3K68D	otk	cdi	Doa	smi35A	Pkn	kek1	Src42A	Cyt-c-p	nmo	rho	Btk29A	InR	Abl	CG11486	Pkc98E	NA	JIL-1	wnd	Fps85D	hipk	NA	Egfr	PEK	mnb	Pka-R2	NA	CG6020	Cdk4	tkv
GO:0048469	biological process	cell maturation	3.72e-05	47	1632	2.8799	157	12838	1.22293	2.35492	Dl	sog	cup	NA	14-3-3zeta	Syx1A	gcl	Hrb27C	psq	Dg	Rab11	NA	eff	N	Sox14	Tm1	Mical	NA	Egfr	NA	pip	Uba1	growl	Lasp	NA	baz	chb	EcR	14-3-3epsilon	Pc	orb	shg	egl	usp	Moe	chic	enc	capu	dpp
GO:0007623	biological process	circadian rhythm	3.82e-05	28	1632	1.71569	70	12838	0.545256	3.14657	dco	CrebB-17A	vri	Reg-5	Pdp1	robo	Trh	mnb	Pka-R2	slo	Mef2	Bx	W	sgg	slmb	E23	jet	so	gl	CG5273	B4	dnc	disco	Hk	Pka-C1	dlg1	CkIIbeta	cwo
GO:0008150	biological process	biological_process	3.87e-05	1439	1632	88.174	10716	12838	83.4709	1.05634	Act42A	CG3788	mbc	Cht2	Ppn	boi	p130CAS	CG14482	gem	CG7580	NA	wit	Pu	TepIV	CG9503	CG6767	foxo	Chd64	CG5235	Arp14D	tmod	Irk3	Spred	ttv	Dok	MED6	CG7145	mus312	CG31647	KP78b	NK7.1	alien	Lk6	CG31517	kat80	CG9630	ImpE1	schlank	Hex-A
GO:0006468	biological process	protein phosphorylation	3.88e-05	77	1632	4.71814	317	12838	2.46923	1.91077	wit	KP78b	Lk6	dco	wts	otk	cdi	Doa	smi35A	Pkn	kek1	Src42A	nmo	rho	Btk29A	InR	Abl	CG11486	Pkc98E	NA	JIL-1	wnd	Fps85D	hipk	NA	Egfr	PEK	mnb	Pka-R2	NA	Cdk4	tkv	for	msn	Cad96Ca	Cam	kay	Akt1	NA
GO:0022416	biological process	bristle development	5.38e-05	32	1632	1.96078	88	12838	0.685465	2.86052	Dl	NA	vri	Sam-S	Doa	Rab11	h	Fer2LCH	ck	N	sn	pnr	bchs	B-H2	NA	CG1518	CtBP	fz2	spen	nvy	sgg	jagn	dally	unk	trc	emc	fry	Ten-m	tup	sca	NA	mam
GO:0007494	biological process	midgut development	5.69e-05	17	1632	1.04167	30	12838	0.233681	4.45764	vn	mew	Ubx	Scr	opa	NA	cv-c	lab	dve	Mef2	shn	shd	srp	Abd-B	emc	if	mys
GO:0002168	biological process	instar larval development	5.75e-05	24	1632	1.47059	55	12838	0.428416	3.43262	Pu	NA	Apc	bel	sas	NA	D	Mmp1	Ser	flw	NA	Moe	dpp	CrebA	Traf4	hh	Pten	jar	Dad	sar1	Eip63E	phl	dlg1	Top1
GO:0031098	biological process	stress-activated protein kinase signaling cascade	5.75e-05	24	1632	1.47059	55	12838	0.428416	3.43262	Dok	Gadd45	L	Rala	Src42A	raw	Btk29A	N	Rho1	msn	peb	aop	kay	Cka	NA	sgg	flw	cbt	Traf4	Jra	stck	cno	Rac2	Mekk1
GO:0008347	biological process	glial cell migration	6.52e-05	15	1632	0.919118	24	12838	0.186945	4.91651	Dl	pyr	jing	N	Rho1	NA	NA	spen	sli	hh	so	CSN5	unc-5	numb	how
GO:0004672	molecular function	protein kinase activity	6.64e-05	71	1632	4.35049	287	12838	2.23555	1.94605	wit	KP78b	Lk6	dco	wts	otk	cdi	Doa	smi35A	Pkn	Src42A	nmo	Btk29A	InR	Abl	CG11486	Pkc98E	NA	JIL-1	wnd	Fps85D	hipk	NA	Egfr	PEK	mnb	eag	NA	Taf1	Cdk4	tkv	for	fs(1)h	msn	Cad96Ca	Akt1	NA	Drak	fray
GO:0008258	biological process	head involution	8.42e-05	23	1632	1.40931	52	12838	0.405048	3.47938	Sec61alpha	ush	yrt	Btk29A	Apc	zip	cv-c	peb	tsh	EcR	shg	W	shd	srp	chrb	pum	scyl	put	emc	tup	stck	ena	Rac2
GO:0007254	biological process	JNK cascade	8.42e-05	23	1632	1.40931	52	12838	0.405048	3.47938	Gadd45	L	Rala	Src42A	raw	Btk29A	N	Rho1	msn	peb	aop	kay	Cka	NA	sgg	flw	cbt	Traf4	Jra	stck	cno	Rac2	Mekk1
GO:0010557	biological process	positive regulation of macromolecule biosynthetic process	8.7e-05	43	1632	2.6348	141	12838	1.0983	2.39898	tara	CrebB-17A	Hrb27C	NA	apt	trx	N	hth	JIL-1	pnr	chn	DLP	Taf1	ara	tna	dsx	Dif	mirr	D	NA	Bka	Dp1	orb	A2bp1	srp	usp	ovo	Mad	Adf1	spt4	Trl	pum	caup	E2f	cbt	bcd	eIF-5A	oc	retn
GO:0009891	biological process	positive regulation of biosynthetic process	0.000107	49	1632	3.00245	172	12838	1.33977	2.24102	schlank	tara	CrebB-17A	NA	Hrb27C	NA	apt	trx	N	hth	JIL-1	pnr	chn	DLP	Taf1	ara	Tab2	tna	dsx	Dif	mirr	D	NA	Bka	Dp1	orb	A2bp1	srp	usp	ovo	Mad	Adf1	spt4	Trl	pum	caup	E2f	cbt	cact
GO:0021700	biological process	developmental maturation	0.00011	48	1632	2.94118	167	12838	1.30083	2.26101	Dl	sog	cup	NA	14-3-3zeta	Syx1A	gcl	Hrb27C	psq	Dg	Rab11	NA	eff	N	Sox14	Tm1	Mical	NA	Egfr	Nrg	NA	pip	Uba1	growl	Lasp	NA	baz	chb	EcR	14-3-3epsilon	Pc	orb	shg	egl	usp	Moe	chic	enc	capu
GO:0007611	biological process	learning or memory	0.000114	38	1632	2.32843	118	12838	0.919146	2.53325	CrebB-17A	14-3-3zeta	Fas2	shi	mura	lilli	rho	Btk29A	NA	pxb	N	mnb	eag	for	NA	tun	shn	NA	EcR	14-3-3epsilon	mrt	yu	Fas3	sgg	w	vsg	slmb	Adf1	ltd	pum	NA	eas	rut	dnc	NA	cher	nord	Pka-C1
GO:0050890	biological process	cognition	0.000114	38	1632	2.32843	118	12838	0.919146	2.53325	CrebB-17A	14-3-3zeta	Fas2	shi	mura	lilli	rho	Btk29A	NA	pxb	N	mnb	eag	for	NA	tun	shn	NA	EcR	14-3-3epsilon	mrt	yu	Fas3	sgg	w	vsg	slmb	Adf1	ltd	pum	NA	eas	rut	dnc	NA	cher	nord	Pka-C1
GO:0007446	biological process	imaginal disc growth	0.000123	19	1632	1.16422	38	12838	0.295996	3.93321	dco	wts	Ubx	L	bl	hyd	NA	InR	N	NA	tkv	dlp	dsx	dally	ft	dpp	hh	sbb	ex
GO:0016199	biological process	axon midline choice point recognition	0.000125	13	1632	0.796569	19	12838	0.147998	5.38229	Nedd4	robo	Galpha49B	NA	tutl	dsx	NA	fra	sli	Sema-1a	lola	shot	fru
GO:0007448	biological process	anterior/posterior pattern formation, imaginal disc	0.000125	13	1632	0.796569	19	12838	0.147998	5.38229	ptc	ptip	tkv	en	shn	inv	Abd-B	Mad	dpp	hh	bi	Dad	Pka-C1
GO:0010453	biological process	regulation of cell fate commitment	0.000144	15	1632	0.919118	25	12838	0.194734	4.71985	Dl	ush	lqf	eya	N	chn	lbe	sty	lbl	Abd-B	hdc	Socs36E	argos	pnt	bun
GO:0009954	biological process	proximal/distal pattern formation	0.000144	15	1632	0.919118	25	12838	0.194734	4.71985	vn	dac	Gli	jing	rho	N	hth	cora	Egfr	B-H2	tsh	spen	dpp	hh	Lim1
GO:0000278	biological process	mitotic cell cycle	0.000155	107	1632	6.55637	504	12838	3.92585	1.67005	Pu	mus312	alien	Dl	Pomp	Invadolysin	ptc	wts	PPP4R2r	ph-d	RpL23	stg	14-3-3zeta	RpS15	dia	Pdp1	Dp	snRNP-U1-70K	Smr	crol	pita	eff	NA	N	Egfr	PEK	Gap1	Chro	Taf1	Dlc90F	Ef2b	Psc	Sin3A	vfl	Cam	BRWD3	Top2	kay	baz
GO:0016772	molecular function	transferase activity, transferring phosphorus-containing groups	0.000176	105	1632	6.43382	493	12838	3.84016	1.6754	wit	CG6767	KP78b	Lk6	Hex-A	dco	PyK	wts	CG5288	Pi3K68D	otk	CG5144	mmy	cdi	Doa	smi35A	Pkn	Src42A	nmo	Btk29A	InR	bbc	Abl	CG11486	Pkc98E	NA	JIL-1	wnd	Fps85D	hipk	NA	CG2100	Egfr	PEK	mnb	CHKov1	eag	NA	Pfrx
GO:0004674	molecular function	protein serine/threonine kinase activity	0.000192	54	1632	3.30882	201	12838	1.56566	2.11337	wit	KP78b	Lk6	dco	wts	cdi	Doa	smi35A	Pkn	nmo	Pkc98E	NA	JIL-1	wnd	hipk	NA	PEK	mnb	NA	Taf1	Cdk4	tkv	for	msn	Akt1	NA	Drak	fray	PhKgamma	trbl	MAPk-Ak2	sgg	tlk	NA	KP78a	SNF4Agamma	Pk61C	trc	NA
GO:0060249	biological process	anatomical structure homeostasis	0.000201	23	1632	1.40931	54	12838	0.420626	3.35051	mew	ush	yrt	Mkp3	Dg	Lac	rho	InR	cav	Egfr	cv-c	peb	shg	tefu	srp	NA	sesB	chico	tup	Atpalpha	if	mys	CG3408
GO:0010628	biological process	positive regulation of gene expression	0.000205	40	1632	2.45098	130	12838	1.01262	2.42044	tara	CrebB-17A	Dp	NA	apt	trx	eya	N	hth	JIL-1	pnr	chn	DLP	Taf1	ara	tna	dsx	Dif	mirr	D	NA	Bka	A2bp1	srp	usp	ovo	Mad	Adf1	spt4	Trl	caup	E2f	cbt	bcd	oc	retn	lola	disco	Lim1
GO:0048103	biological process	somatic stem cell division	0.000212	19	1632	1.16422	39	12838	0.303786	3.83236	Stat92E	ptc	pros	baz	loco	Gbeta13F	esg	shg	flfl	G-ialpha65A	mts	CycA	brat	hh	jar	eas	numb	NA	insc
GO:0010623	biological process	developmental programmed cell death	0.000212	19	1632	1.16422	39	12838	0.303786	3.83236	Dl	shi	Tre1	ec	Chc	N	Apc	klu	Egfr	wun2	S	Galpha49B	rpr	W	rst	NA	wun	spi	Ark
GO:0050808	biological process	synapse organization	0.000235	34	1632	2.08333	102	12838	0.794516	2.62214	wit	ttv	Fas2	Vap-33-1	Syn2	Rab11	Nedd4	Abl	NA	bchs	spin	pros	Nrg	NA	tkv	kay	NA	baz	fz2	HSPC300	metro	sgg	Appl	Mad	Adf1	Sema-1a	pum	hiw	sesB	PP2A-B'	Jra	Atpalpha	LIMK1	dlg1
GO:0031328	biological process	positive regulation of cellular biosynthetic process	0.000248	48	1632	2.94118	171	12838	1.33198	2.20812	tara	CrebB-17A	NA	Hrb27C	NA	apt	trx	N	hth	JIL-1	pnr	chn	DLP	Taf1	ara	Tab2	tna	dsx	Dif	mirr	D	NA	Bka	Dp1	orb	A2bp1	srp	usp	ovo	Mad	Adf1	spt4	Trl	pum	caup	E2f	cbt	cact	bcd
GO:0035160	biological process	maintenance of epithelial integrity, open tracheal system	0.000248	10	1632	0.612745	12	12838	0.0934725	6.55535	mew	Mkp3	Lac	rho	Egfr	cv-c	peb	shg	if	mys
GO:0010608	biological process	posttranscriptional regulation of gene expression	0.000252	39	1632	2.38971	126	12838	0.981461	2.43484	alien	cup	HPS4	14-3-3zeta	NA	Hrb27C	apt	mus301	Dcp2	Abl	eff	NA	Hsc70-4	hipk	smg	PEK	bel	NA	AGO3	rpr	Dp1	orb	Ptp61F	pum	msi	Tis11	brat	hdc	Paip2	NA	shf	Rm62	bcd	Pten	heph	eIF-5A	CSN5	Hsc70-3	NA
GO:0045179	cellular component	apical cortex	0.000257	16	1632	0.980392	29	12838	0.225892	4.34009	RhoGEF2	Abl	ck	zip	pros	baz	loco	mib1	NA	G-ialpha65A	sano	brat	Traf4	tyn	dlg1	insc
GO:0030554	molecular function	adenyl nucleotide binding	0.000268	139	1632	8.51716	709	12838	5.52267	1.54222	Act42A	wit	KP78b	Lk6	CG9630	Hex-A	dco	Aats-his	CG33298	NA	wts	CG5789	Myo61F	CG5288	CG7504	CG9813	Sam-S	CG3339	otk	cdi	Doa	btv	CG31121	smi35A	CG9663	CG9990	Pkn	Roe1	Src42A	nmo	Mdr49	mus301	Hsc70Cb	Btk29A	Act5C	NA	Myo31DF	InR	Abl
GO:0010941	biological process	regulation of cell death	0.000269	43	1632	2.6348	146	12838	1.13725	2.31682	dco	vn	wts	L	br	Dp	mod(mdg4)	CG5059	Apc	klu	zip	spin	mdy	pnut	Egfr	DLP	Galpha49B	Buffy	aop	2001-09-01	NA	Akt1	EcR	rpr	NA	W	Drep-1	Pk61C	usp	slmb	Eip75B	E2f	Dfd	CycE	PP2A-B'	Traf4	argos	pnt	NA
GO:0008285	biological process	negative regulation of cell proliferation	0.000287	18	1632	1.10294	36	12838	0.280418	3.93321	foxo	wts	NA	pros	NA	shn	tws	ft	slmb	mts	dpp	brat	Pten	Rab5	ago	dlg1	Tob	ex
GO:0031327	biological process	negative regulation of cellular biosynthetic process	0.000293	71	1632	4.35049	297	12838	2.31344	1.88053	alien	cup	CG31716	simj	HPS4	ph-d	corto	NA	gcl	ttk	dpn	Hrb27C	Smr	psq	apt	h	crol	lolal	Gug	N	JIL-1	NA	pnr	Rpd3	CG8036	chn	smg	PEK	fs(1)h	NA	Psc	Sin3A	en	dsx	aop	Dsp1	Top2	NA	D
GO:0009890	biological process	negative regulation of biosynthetic process	0.000293	71	1632	4.35049	297	12838	2.31344	1.88053	alien	cup	CG31716	simj	HPS4	ph-d	corto	NA	gcl	ttk	dpn	Hrb27C	Smr	psq	apt	h	crol	lolal	Gug	N	JIL-1	NA	pnr	Rpd3	CG8036	chn	smg	PEK	fs(1)h	NA	Psc	Sin3A	en	dsx	aop	Dsp1	Top2	NA	D
GO:0043068	biological process	positive regulation of programmed cell death	0.000304	23	1632	1.40931	55	12838	0.428416	3.28959	wts	br	Dp	mod(mdg4)	CG5059	klu	zip	pnut	Buffy	aop	2001-09-01	NA	EcR	rpr	W	usp	Eip75B	E2f	Dfd	CycE	Traf4	argos	Ark
GO:0010942	biological process	positive regulation of cell death	0.000304	23	1632	1.40931	55	12838	0.428416	3.28959	wts	br	Dp	mod(mdg4)	CG5059	klu	zip	pnut	Buffy	aop	2001-09-01	NA	EcR	rpr	W	usp	Eip75B	E2f	Dfd	CycE	Traf4	argos	Ark
GO:0007219	biological process	Notch signaling pathway	0.000315	28	1632	1.71569	76	12838	0.591993	2.89816	Dl	m2	brn	bib	Brd	lqf	Nedd4	Tom	N	malpha	pigs	hipk	elB	HLHm3	NA	Ser	neur	sgg	mib1	fng	ct	heph	cno	HLHmbeta	NA	numb	bun	mam
GO:0060562	biological process	epithelial tube morphogenesis	0.000387	31	1632	1.89951	90	12838	0.701044	2.70955	wts	NA	Mkp3	mmy	ttk	apt	raw	zip	Egfr	Rho1	cv-c	sfl	EcR	esg	shg	sty	caps	Hs6st	Pvf1	kkv	ct	dpp	hdc	grh	form3	put	bnl	Dad	pnt	shot	phl
GO:0003676	molecular function	nucleic acid binding	0.000423	328	1632	20.098	1999	12838	15.571	1.29074	CG32767	CG4973	foxo	Chd64	NK7.1	CG9630	CG3919	schlank	CG7082	cup	NA	CG7879	bab1	CG11966	Stat92E	NA	CG31716	Blimp-1	CrebB-17A	Fib	Su(z)2	Ubx	CG33291	CG33936	Eip78C	Hrb98DE	RnpS1	vri	gsb	CG7504	ush	bl	CG12413	eIF5B	jumu	RpS15	br	bam	Pabp2
GO:2000113	biological process	negative regulation of cellular macromolecule biosynthetic process	0.00043	70	1632	4.28922	294	12838	2.29008	1.87296	alien	cup	CG31716	simj	HPS4	ph-d	corto	NA	gcl	ttk	dpn	Hrb27C	Smr	psq	apt	h	crol	lolal	Gug	N	JIL-1	NA	pnr	Rpd3	CG8036	chn	smg	PEK	fs(1)h	NA	Psc	Sin3A	en	dsx	aop	Dsp1	Top2	NA	D
GO:0010558	biological process	negative regulation of macromolecule biosynthetic process	0.00043	70	1632	4.28922	294	12838	2.29008	1.87296	alien	cup	CG31716	simj	HPS4	ph-d	corto	NA	gcl	ttk	dpn	Hrb27C	Smr	psq	apt	h	crol	lolal	Gug	N	JIL-1	NA	pnr	Rpd3	CG8036	chn	smg	PEK	fs(1)h	NA	Psc	Sin3A	en	dsx	aop	Dsp1	Top2	NA	D
GO:0032559	molecular function	adenyl ribonucleotide binding	0.000431	138	1632	8.45588	708	12838	5.51488	1.53329	Act42A	wit	KP78b	Lk6	CG9630	Hex-A	dco	Aats-his	CG33298	NA	wts	CG5789	Myo61F	CG5288	CG7504	CG9813	Sam-S	CG3339	otk	cdi	Doa	btv	CG31121	smi35A	CG9663	CG9990	Pkn	Src42A	nmo	Mdr49	mus301	Hsc70Cb	Btk29A	Act5C	NA	Myo31DF	InR	Abl	CG11486
GO:0048634	biological process	regulation of muscle organ development	0.000441	21	1632	1.28676	48	12838	0.37389	3.44156	Ubx	Fas2	cv	Syn2	Abl	spin	tkv	NA	Mef2	HSPC300	metro	sgg	hbs	Abd-B	Mad	pum	hiw	dpp	rst	Dad	kirre
GO:0034330	biological process	cell junction organization	0.000441	21	1632	1.28676	48	12838	0.37389	3.44156	shi	NA	Gli	Rab11	cora	Nrg	baz	loco	Wnt4	shg	G-ialpha65A	kst	btsz	vari	Pten	jar	nrv2	Atpalpha	NA	Rac2	dlg1
GO:0009798	biological process	axis specification	0.000458	59	1632	3.6152	233	12838	1.81492	1.99193	Dl	sog	cup	NA	ush	14-3-3zeta	Syx1A	gcl	Dp	Hrb27C	psq	Dg	Rab11	mus301	N	Tm1	NA	Egfr	Gap1	NA	pip	fs(1)h	growl	Lasp	peb	baz	D	loco	dos	NA	14-3-3epsilon	orb	shg	sty	egl	tsl	Abd-B	Spn27A	Moe
GO:0070160	cellular component	occluding junction	0.000486	16	1632	0.980392	30	12838	0.233681	4.19542	yrt	NA	Gli	Lac	cora	Nrg	CG5149	NA	Shroom	CG6398	Fas3	vari	nrv2	Atpalpha	NA	dlg1
GO:0042048	biological process	olfactory behavior	0.000492	45	1632	2.75735	159	12838	1.23851	2.22635	NA	14-3-3zeta	Crc	Fas2	shi	mura	lilli	NA	smi35A	Spn	psq	rho	pxb	mnb	bin3	inx2	cpo	tun	NA	Sip1	shn	dlt	NA	esg	NA	mrt	Fas3	neur	sgg	Pino	vsg	slmb	NA	Adf1	ltd	Moe	ftz-f1	NA	rut
GO:0005811	cellular component	lipid particle	0.000493	62	1632	3.79902	250	12838	1.94734	1.95087	CG7580	ran	PyK	Idh	RpS15	Crc	Vap-33-1	NA	Rab11	Aldh	alt	Act5C	Aldh-III	ATPCL	Chc	Ef1alpha48D	CG14309	Hsp60	CG2852	CG11055	CG8036	CG32694	Hsc70-4	NA	Mgstl	bel	Rab7	Pdi	Ef2b	hts	rin	sea	Lsd-2	kuk	NA	Gpdh	CG31612	CG1648	Dp1
GO:0007474	biological process	imaginal disc-derived wing vein specification	0.000493	18	1632	1.10294	37	12838	0.288207	3.82691	Dl	vn	Mkp3	jing	Dg	nmo	rho	N	Egfr	ara	NA	A2bp1	NA	caup	dpp	cv-2	hh	argos
GO:0042078	biological process	germ-line stem cell division	0.000493	18	1632	1.10294	37	12838	0.288207	3.82691	Stat92E	ptc	bam	Rab11	InR	eff	tkv	shg	dally	pelo	Mad	pum	msi	dpp	put	koko	hh	chico
GO:0016566	molecular function	specific transcriptional repressor activity	0.000493	18	1632	1.10294	37	12838	0.288207	3.82691	lack	wts	br	ttk	h	sim	N	pros	chn	tkv	HLHm3	NA	Mad	dpp	put	melt	HLHmbeta	Aef1
GO:0044430	cellular component	cytoskeletal part	0.000498	107	1632	6.55637	515	12838	4.01153	1.63438	Act42A	Chd64	Arp14D	Lk6	kat80	RhoGEF2	ran	cup	CG5973	Myo61F	CG7504	14-3-3zeta	corto	CG3339	dia	CG9945	Fas2	shi	Doa	btv	CG11905	Ubi-p5E	Rab11	trx	Nc73EF	Hsp26	Act5C	NA	Myo31DF	sqh	eff	ck	Ef1alpha48D	Gdi	Hsp60	Apc	sn	zip	pigs
GO:0048056	biological process	R3/R4 cell differentiation	0.000507	11	1632	0.67402	15	12838	0.116841	5.76871	Dl	NA	N	aop	kay	bdg	emc	fz	Jra	lola	pnt
GO:0007049	biological process	cell cycle	0.000508	156	1632	9.55882	826	12838	6.43402	1.48567	Pu	mus312	alien	Dl	ran	cup	Pomp	Invadolysin	ptc	wts	PPP4R2r	ph-d	RpL23	stg	14-3-3zeta	RpS15	dia	bam	hyd	Pdp1	Dp	pr-set7	snRNP-U1-70K	lilli	NA	Gli	Smr	mod(mdg4)	Rab11	crol	mus301	Btk29A	pita	eff	NA	N	bif	JIL-1	NA
GO:0033043	biological process	regulation of organelle organization	0.000516	40	1632	2.45098	134	12838	1.04378	2.34819	Arp14D	Invadolysin	stg	NA	shi	pr-set7	Ada2b	mod(mdg4)	Btk29A	sqh	Abl	Pld	Chro	Rho1	NA	chb	tws	14-3-3epsilon	trbl	tacc	Rca1	fwd	slmb	Moe	hiw	CycA	capu	spir	fz	jar	ed	nod	ena	knrl	alphaTub84B	ago	dre4	Nek2	shot
GO:0045893	biological process	positive regulation of transcription, DNA-dependent	0.00063	38	1632	2.32843	125	12838	0.973672	2.39139	tara	CrebB-17A	NA	apt	trx	N	hth	JIL-1	pnr	chn	DLP	Taf1	ara	tna	dsx	Dif	mirr	D	NA	Bka	A2bp1	srp	usp	ovo	Mad	Adf1	spt4	Trl	caup	E2f	cbt	bcd	oc	retn	lola	disco	Lim1	mam
GO:0045471	biological process	response to ethanol	0.000647	20	1632	1.22549	45	12838	0.350522	3.49619	NA	Fas2	Aldh	gk	rho	Pkc98E	Egfr	Pka-R2	S	AcCoAS	vap	CG9238	Akap200	Spn27A	hppy	rut	dnc	hang	Pka-C1	spi
GO:0005509	molecular function	calcium ion binding	0.00066	54	1632	3.30882	208	12838	1.62019	2.04224	Dl	Duox	Stat92E	CG31650	Actn	Crc	AnnIX	NA	CG32699	Dg	CG11377	CG3009	sqh	N	LpR2	CalpA	Tsp	Nrg	RhoL	Cad96Ca	Cam	NA	uif	Fkbp13	Mmp1	Ser	shg	sli	Fim	ft	Clic	NA	slow	NA	CG31475	Actn3	rdgB	LpR1	alpha-Man-I
GO:0048546	biological process	digestive tract morphogenesis	0.000671	23	1632	1.40931	57	12838	0.443994	3.17417	lack	Stat92E	mew	pyr	raw	N	bowl	zip	ths	Egfr	inx2	Rho1	cv-c	drm	D	EcR	Pvf1	kkv	ct	dpp	put	hh	Dad
GO:0070851	molecular function	growth factor receptor binding	0.000679	12	1632	0.735294	18	12838	0.140209	5.24428	vn	pyr	ths	Idgf4	Ser	Pvf1	Pvf3	Krn	bnl	argos	dlg1	spi
GO:0045570	biological process	regulation of imaginal disc growth	0.000679	12	1632	0.735294	18	12838	0.140209	5.24428	wts	Ubx	L	NA	tkv	dlp	dsx	dally	ft	dpp	sbb	ex
GO:0009996	biological process	negative regulation of cell fate specification	0.000679	12	1632	0.735294	18	12838	0.140209	5.24428	Dl	ush	lqf	eya	N	chn	sty	Abd-B	hdc	argos	pnt	bun
GO:0010454	biological process	negative regulation of cell fate commitment	0.000679	12	1632	0.735294	18	12838	0.140209	5.24428	Dl	ush	lqf	eya	N	chn	sty	Abd-B	hdc	argos	pnt	bun
GO:0005524	molecular function	ATP binding	0.000688	137	1632	8.39461	707	12838	5.50709	1.52433	Act42A	wit	KP78b	Lk6	CG9630	Hex-A	dco	Aats-his	CG33298	NA	wts	CG5789	Myo61F	CG5288	CG7504	CG9813	Sam-S	CG3339	otk	cdi	Doa	btv	CG31121	smi35A	CG9663	CG9990	Pkn	Src42A	nmo	Mdr49	mus301	Hsc70Cb	Btk29A	Act5C	NA	Myo31DF	InR	Abl	CG11486
GO:0016198	biological process	axon choice point recognition	0.000688	14	1632	0.857843	24	12838	0.186945	4.58875	Nedd4	robo	Galpha49B	NA	tutl	dsx	NA	fra	sli	Sema-1a	lola	NA	shot	fru
GO:0042659	biological process	regulation of cell fate specification	0.000688	14	1632	0.857843	24	12838	0.186945	4.58875	Dl	ush	lqf	eya	N	chn	lbe	sty	lbl	Abd-B	hdc	argos	pnt	bun
GO:0016319	biological process	mushroom body development	0.000762	26	1632	1.59314	70	12838	0.545256	2.92181	dac	Dscam	lea	NA	Fas2	CG32572	chinmo	Act5C	pxb	tsr	Nrg	Uba1	trio	EcR	Hr46	vap	Smox	NA	NA	Lis-1	ed	eas	RhoGAPp190	ced-6	shot	CkIIbeta
GO:0051254	biological process	positive regulation of RNA metabolic process	0.000793	38	1632	2.32843	126	12838	0.981461	2.37241	tara	CrebB-17A	NA	apt	trx	N	hth	JIL-1	pnr	chn	DLP	Taf1	ara	tna	dsx	Dif	mirr	D	NA	Bka	A2bp1	srp	usp	ovo	Mad	Adf1	spt4	Trl	caup	E2f	cbt	bcd	oc	retn	lola	disco	Lim1	mam
GO:0007519	biological process	skeletal muscle tissue development	0.000949	29	1632	1.77696	84	12838	0.654308	2.71579	mbc	wit	Fas2	Vap-33-1	Syn2	Abl	N	NA	spin	NA	tkv	lbe	kay	Mef2	NA	HSPC300	blow	metro	sgg	lbl	Mad	pum	hiw	sesB	PP2A-B'	Jra	Atpalpha	LIMK1	dlg1
GO:0044448	cellular component	cell cortex part	0.000979	23	1632	1.40931	58	12838	0.451784	3.11944	RhoGEF2	dia	Abl	ck	zip	pros	pnut	2001-09-01	NA	baz	loco	Shroom	mib1	NA	G-ialpha65A	sano	brat	kst	Traf4	tyn	numb	dlg1	insc
GO:0009994	biological process	oocyte differentiation	0.00108	45	1632	2.75735	163	12838	1.26967	2.17171	Dl	sog	cup	NA	14-3-3zeta	Syx1A	gcl	Hrb27C	psq	Dg	Rab11	mus301	N	NA	Tm1	NA	Egfr	NA	pip	growl	Lasp	hts	NA	baz	chb	14-3-3epsilon	orb	shg	egl	jagn	Moe	chic	enc	capu	dpp	fry	spir	NA	heph
GO:0048675	biological process	axon extension	0.00113	15	1632	0.919118	28	12838	0.218103	4.21415	Dscam	bif	Nrg	trio	Wnt2	fz2	NA	tai	hdc	fz	Mbs	rut	CadN	dnc	shot
GO:0046667	biological process	compound eye retinal cell programmed cell death	0.00113	15	1632	0.919118	28	12838	0.218103	4.21415	Dl	shi	ec	Chc	N	Apc	klu	Egfr	S	Galpha49B	W	rst	NA	spi	Ark
GO:0042995	cellular component	cell projection	0.00119	42	1632	2.57353	148	12838	1.15283	2.23236	mbc	Ptp10D	Dscam	Myo61F	Mmp2	Fas2	Proct	Rab11	robo	sNPF	DAAM	ck	Apc	wnd	bchs	Mical	Nrg	NA	slo	Galpha49B	Uba1	Rho1	NA	Cam	fra	EcR	Mmp1	shg	metro	caps	gukh	usp	Ptp99A	rdgB	Lis-1	Cad74A	ena	NA	NA
GO:0007346	biological process	regulation of mitotic cell cycle	0.00126	46	1632	2.81863	169	12838	1.3164	2.14116	mus312	alien	Dl	Invadolysin	ptc	stg	Smr	crol	N	Egfr	PEK	Chro	Sin3A	BRWD3	Top2	Kap-alpha3	CHES-1-like	chb	tws	14-3-3epsilon	trbl	NA	Not1	Rca1	E(bx)	tefu	Smox	Ald	slmb	Mad	NA	hiw	CycA	CycE	hh	Lis-1	CSN5	Rga	lin19
GO:0007369	biological process	gastrulation	0.00128	27	1632	1.65441	76	12838	0.591993	2.79465	RhoGEF2	sog	Ubx	pyr	stg	NA	fal	Abl	Pld	T48	Egfr	lbe	Rho1	sfl	baz	NA	trbl	shg	sli	lbl	Ptp61F	srp	dpp	btsz	phl	how	mam
GO:0048149	biological process	behavioral response to ethanol	0.00135	18	1632	1.10294	39	12838	0.303786	3.63066	NA	Fas2	gk	rho	Egfr	Pka-R2	S	AcCoAS	vap	CG9238	Akap200	Spn27A	hppy	rut	dnc	hang	Pka-C1	spi
GO:0005918	cellular component	septate junction	0.00138	14	1632	0.857843	25	12838	0.194734	4.4052	yrt	NA	Gli	Lac	cora	Nrg	NA	CG6398	Fas3	vari	nrv2	Atpalpha	NA	dlg1
GO:0030855	biological process	epithelial cell differentiation	0.00138	14	1632	0.857843	25	12838	0.194734	4.4052	ush	dia	NA	Gli	zip	Rho1	peb	fray	ft	dpp	grh	fz	NA	ds
GO:0001763	biological process	morphogenesis of a branching structure	0.00141	23	1632	1.40931	59	12838	0.459573	3.06657	wts	NA	Mkp3	ttk	apt	rho	tkv	Rho1	sfl	esg	shg	sty	caps	Hs6st	dpp	hdc	grh	form3	put	bnl	pnt	shot	phl
GO:0046545	biological process	development of primary female sexual characteristics	0.00144	11	1632	0.67402	16	12838	0.12463	5.40816	bab1	hyd	ken	tsr	en	dsx	fz2	Wnt4	Abd-B	ct	bab2
GO:0000165	biological process	MAPKKK cascade	0.00146	26	1632	1.59314	72	12838	0.560835	2.84065	Gadd45	L	Mkp3	Rala	Src42A	raw	Btk29A	sNPF	N	Rho1	msn	peb	aop	kay	Cka	NA	sgg	flw	Krn	cbt	Traf4	Jra	stck	cno	Rac2	Mekk1
GO:0045935	biological process	positive regulation of nucleobase, nucleoside, nucleotide and nucleic acid metabolic process	0.00155	38	1632	2.32843	129	12838	1.00483	2.31724	tara	CrebB-17A	NA	apt	trx	N	hth	JIL-1	pnr	chn	DLP	Taf1	ara	tna	dsx	Dif	mirr	D	NA	Bka	A2bp1	srp	usp	ovo	Mad	Adf1	spt4	Trl	caup	E2f	cbt	bcd	oc	retn	lola	disco	Lim1	mam
GO:0051173	biological process	positive regulation of nitrogen compound metabolic process	0.00155	38	1632	2.32843	129	12838	1.00483	2.31724	tara	CrebB-17A	NA	apt	trx	N	hth	JIL-1	pnr	chn	DLP	Taf1	ara	tna	dsx	Dif	mirr	D	NA	Bka	A2bp1	srp	usp	ovo	Mad	Adf1	spt4	Trl	caup	E2f	cbt	bcd	oc	retn	lola	disco	Lim1	mam
GO:0051253	biological process	negative regulation of RNA metabolic process	0.00155	61	1632	3.73775	252	12838	1.96292	1.90417	alien	CG31716	simj	HPS4	Hrb98DE	ph-d	corto	gcl	snRNP-U1-70K	ttk	dpn	Smr	psq	h	crol	NA	lolal	Gug	N	JIL-1	NA	pnr	Rpd3	CG8036	chn	fs(1)h	Psc	Sin3A	en	dsx	aop	Dsp1	Top2	NA	D	shn	HLHm3	tsh	NA
GO:0045171	cellular component	intercellular bridge	0.00158	13	1632	0.796569	22	12838	0.171366	4.64834	cindr	NA	14-3-3zeta	Btk29A	pnut	NA	hts	2001-09-01	chb	14-3-3epsilon	jar	sktl	cher
GO:0030178	biological process	negative regulation of Wnt receptor signaling pathway	0.00158	13	1632	0.796569	22	12838	0.171366	4.64834	Stat92E	L	CG17278	nmo	crol	Apc	Notum	dlp	Cyp310a1	sgg	ft	slmb	gro
GO:0035287	biological process	head segmentation	0.00158	13	1632	0.796569	22	12838	0.171366	4.64834	Scr	jing	h	tio	hth	NA	en	ems	tsh	pb	Dfd	hh	oc
GO:0007626	biological process	locomotory behavior	0.00159	45	1632	2.75735	165	12838	1.28525	2.14539	dco	CrebB-17A	vri	Actn	Crc	Doa	ttk	btv	dpn	cv	Adar	robo	sim	Pka-R2	eag	for	tutl	NA	Gpdh	Mef2	EcR	NA	Bx	neur	sgg	Sema-2a	slmb	Adf1	Sema-1a	hiw	sesB	emc	jet	oc	drpr	Atpalpha	lola	NA	dnc
GO:0048100	biological process	wing disc anterior/posterior pattern formation	0.00164	9	1632	0.551471	11	12838	0.0856831	6.43616	ptc	tkv	en	shn	inv	Mad	dpp	hh	bi
GO:0051325	biological process	interphase	0.00176	33	1632	2.02206	105	12838	0.817884	2.4723	mus312	alien	wts	stg	N	Egfr	PEK	Taf1	BRWD3	Top2	kay	Kap-alpha3	CHES-1-like	dlt	14-3-3epsilon	NA	Hus1-like	Not1	Rca1	E(bx)	tefu	Ald	Mad	NA	CycA	E2f	CycE	CSN5	Rga	lin19	Mcm7	spi	skpA
GO:0031226	cellular component	intrinsic to plasma membrane	0.00176	52	1632	3.18627	203	12838	1.58124	2.01504	mew	Dscam	ptc	blot	bib	NA	CG32810	Mdr49	rho	robo	GRHRII	InR	N	nrv1	pes	Egfr	CG10440	eag	NepYr	slo	Cad96Ca	Shal	sas	KCNQ	yin	NA	Ser	shg	bdg	ft	w	CG15279	PGRP-LA	put	fz	pHCl	nAcRalpha-7E	rdgB	sdk
GO:0009607	biological process	response to biotic stimulus	0.00182	46	1632	2.81863	171	12838	1.33198	2.11611	TepIV	foxo	Duox	Stat92E	Myo61F	ush	br	NA	NA	vir-1	zfh1	Rab11	Atg18	NA	N	pnr	PEK	ptip	NA	Tab2	Dsp1	kay	Dif	Mcr	dos	tlk	upd3	TepIII	PGRP-LA	Eip75B	Spn27A	akirin	E2f	cact	Rm62	NA	Jra	CG6509	lola
GO:0044087	biological process	regulation of cellular component biogenesis	0.00214	32	1632	1.96078	101	12838	0.786727	2.49233	cup	Syx1A	Fas2	Hrb27C	Syn2	Rab11	Nedd4	Btk29A	Abl	DAAM	Tm1	spin	tsr	NA	NA	tkv	Lasp	NA	HSPC300	metro	sgg	Mad	pum	hiw	enc	capu	spir	fz	Pten	nod	ena	Pka-C1
GO:0030234	molecular function	enzyme regulator activity	0.0022	78	1632	4.77941	353	12838	2.74965	1.73819	mbc	Ppn	Pu	TepIV	RhoGEF2	CycD	PPP4R2r	CycG	14-3-3zeta	MYPT-75D	NA	NA	cenG1A	vav	Roe1	drongo	EndoGI	CG1657	CG33275	NA	Rgl	Gdi	Oda	C3G	RhoGDI	Gap1	Pka-R2	siz	msn	trio	cv-c	NA	loco	Mcr	NA	tws	CG6191	14-3-3epsilon	NA
GO:0005887	cellular component	integral to plasma membrane	0.00224	51	1632	3.125	199	12838	1.55009	2.01602	mew	Dscam	ptc	blot	bib	NA	CG32810	Mdr49	rho	robo	GRHRII	InR	N	nrv1	pes	Egfr	CG10440	eag	NepYr	slo	Cad96Ca	Shal	sas	KCNQ	yin	NA	Ser	shg	bdg	ft	w	CG15279	PGRP-LA	put	fz	pHCl	nAcRalpha-7E	rdgB	sdk
GO:0051707	biological process	response to other organism	0.0023	45	1632	2.75735	167	12838	1.30083	2.11969	TepIV	foxo	Duox	Stat92E	Myo61F	ush	br	NA	NA	vir-1	zfh1	Rab11	Atg18	NA	N	pnr	ptip	NA	Tab2	Dsp1	kay	Dif	Mcr	dos	tlk	upd3	TepIII	PGRP-LA	Eip75B	Spn27A	akirin	E2f	cact	Rm62	NA	Jra	CG6509	lola	Hel89B
GO:0048747	biological process	muscle fiber development	0.00233	27	1632	1.65441	78	12838	0.607571	2.72299	wit	br	Fas2	Vap-33-1	Syn2	Abl	NA	spin	NA	tkv	aop	kay	Mef2	HSPC300	sty	metro	sgg	Mad	pum	hiw	sesB	PP2A-B'	Jra	Atpalpha	LIMK1	pnt	dlg1
GO:0006915	biological process	apoptosis	0.00253	43	1632	2.6348	157	12838	1.22293	2.1545	dco	vn	wts	Vap-33-1	Dp	mod(mdg4)	NA	CG5059	spin	mdy	pnut	Egfr	DLP	Buffy	aop	2001-09-01	NA	Akt1	EcR	rpr	NA	W	Drep-1	sws	Pk61C	slmb	E2f	dpp	Dfd	CycE	PP2A-B'	Traf4	Pten	lola	argos	pnt	NA	Drep-2	snama
GO:0007416	biological process	synapse assembly	0.00256	24	1632	1.47059	65	12838	0.506309	2.90452	Fas2	Syn2	Nedd4	Abl	NA	spin	pros	NA	tkv	kay	baz	HSPC300	metro	sgg	Mad	Adf1	Sema-1a	pum	hiw	sesB	Jra	Atpalpha	LIMK1	dlg1
GO:0015629	cellular component	actin cytoskeleton	0.0026	31	1632	1.89951	97	12838	0.755569	2.51401	Act42A	Chd64	Arp14D	RhoGEF2	CG5973	Myo61F	dia	coro	Act5C	Myo31DF	sqh	ck	sn	zip	pigs	Tm1	Vinc	Lasp	Cam	NA	Shroom	Moe	chic	capu	dyn-p25	kst	Lis-1	jar	Mlc2	tyn	Pen
GO:0008589	biological process	regulation of smoothened signaling pathway	0.00264	14	1632	0.857843	26	12838	0.202524	4.23577	ttv	ptc	hyd	CalpA	dlp	sgg	slmb	mts	hh	shf	gro	CkIalpha	sbb	Pka-C1
GO:0007179	biological process	transforming growth factor beta receptor signaling pathway	0.00268	16	1632	0.980392	33	12838	0.257049	3.81402	sog	lack	Snoo	pnr	tkv	daw	shn	NA	dally	Smox	slmb	Mad	dpp	put	koko	Dad
GO:0007612	biological process	learning	0.00291	29	1632	1.77696	88	12838	0.685465	2.59234	14-3-3zeta	Fas2	shi	mura	rho	Btk29A	pxb	mnb	eag	for	tun	shn	NA	14-3-3epsilon	mrt	Fas3	sgg	vsg	slmb	Adf1	ltd	NA	eas	rut	dnc	NA	cher	nord	Pka-C1
GO:0005102	molecular function	receptor binding	0.00294	47	1632	2.8799	179	12838	1.3943	2.06549	Dok	alien	Dl	sog	vn	CG7668	pyr	otk	Proct	Eh	Nedd4	sNPF	Acp70A	NA	ths	daw	uif	Idgf4	Wnt2	Ser	Wnt4	tsl	NA	E(bx)	sli	upd3	Pvf1	Pvf3	Wnt6	Sema-1a	tai	dpp	Krn	form3	itp	bnl	hh	chico	Nplp1
GO:0010669	biological process	epithelial structure maintenance	0.00295	10	1632	0.612745	14	12838	0.109051	5.61887	mew	Mkp3	Lac	rho	Egfr	cv-c	peb	shg	if	mys
GO:0007464	biological process	R3/R4 cell fate commitment	0.00295	10	1632	0.612745	14	12838	0.109051	5.61887	Dl	NA	N	aop	kay	bdg	fz	Jra	lola	pnt
GO:0045182	molecular function	translation regulator activity	0.00295	10	1632	0.612745	14	12838	0.109051	5.61887	cup	bam	NA	smg	pum	msi	brat	bcd	heph	eIF-5A
GO:0046578	biological process	regulation of Ras protein signal transduction	0.00311	27	1632	1.65441	79	12838	0.615361	2.68852	RhoGEF2	cenG1A	vav	drongo	CG33275	NA	klu	Gap1	siz	Uba1	trio	aop	NA	dos	Gef64C	sty	CG8557	alph	edl	Akap200	CG11490	cenB1A	Pax	CG9339	CG30115	CG30440	CG31158
GO:0051235	biological process	maintenance of location	0.00312	22	1632	1.34804	57	12838	0.443994	3.03616	p130CAS	Actn	dia	CG9426	by	pk	Dg	Act5C	NA	Vinc	Lsd-2	chb	Indy	Ilk	chic	Acsl	Pax	cact	melt	sktl	if	SPoCk
GO:0030111	biological process	regulation of Wnt receptor signaling pathway	0.00313	17	1632	1.04167	37	12838	0.288207	3.6143	Stat92E	L	CG17278	skd	nmo	crol	Apc	Notum	hipk	NA	dlp	Cyp310a1	sgg	ft	slmb	gro	CkIalpha
GO:0033554	biological process	cellular response to stress	0.00315	79	1632	4.84069	362	12838	2.81975	1.71671	foxo	Dok	mus312	alien	Gadd45	wts	L	Pi3K68D	Rala	pr-set7	Su(Tpl)	Src42A	raw	MESR4	Btk29A	InR	N	Hsp60	CG5844	wnd	PEK	RhoL	Rho1	msn	BRWD3	peb	aop	Top2	kay	Dif	Kap-alpha3	Jafrac1	CHES-1-like	Cka	14-3-3epsilon	rpr	NA	Hus1-like	Pros54
GO:0004879	molecular function	ligand-dependent nuclear receptor activity	0.0032	13	1632	0.796569	23	12838	0.179156	4.44624	Eip78C	ush	Hnf4	NA	EcR	Hr46	usp	Eip75B	ftz-f1	ERR	knrl	Hr38	eg
GO:0008362	biological process	chitin-based embryonic cuticle biosynthetic process	0.0036	12	1632	0.735294	20	12838	0.155788	4.71985	pio	mmy	Doa	pot	cora	Akt1	fray	EcR	NA	kkv	grh	dp
GO:0055059	biological process	asymmetric neuroblast division	0.00366	15	1632	0.919118	30	12838	0.233681	3.93321	pros	baz	loco	Gbeta13F	esg	flfl	G-ialpha65A	mts	CycA	brat	jar	eas	numb	NA	insc
GO:0046666	biological process	retinal cell programmed cell death	0.00366	15	1632	0.919118	30	12838	0.233681	3.93321	Dl	shi	ec	Chc	N	Apc	klu	Egfr	S	Galpha49B	W	rst	NA	spi	Ark
GO:0042981	biological process	regulation of apoptosis	0.00372	35	1632	2.14461	118	12838	0.919146	2.33326	dco	vn	wts	Dp	mod(mdg4)	CG5059	spin	mdy	pnut	Egfr	DLP	Buffy	aop	2001-09-01	NA	Akt1	EcR	rpr	NA	W	Drep-1	Pk61C	slmb	E2f	Dfd	CycE	PP2A-B'	Traf4	argos	pnt	NA	spi	Ark	bun	ex
GO:0043005	cellular component	neuron projection	0.00413	27	1632	1.65441	80	12838	0.62315	2.65492	Ptp10D	Dscam	Mmp2	Fas2	Rab11	robo	sNPF	DAAM	Apc	wnd	bchs	Mical	NA	slo	Uba1	NA	fra	EcR	Mmp1	metro	gukh	usp	Ptp99A	Lis-1	shot	dlg1	Ptp4E
GO:0007267	biological process	cell-cell signaling	0.00422	65	1632	3.98284	282	12838	2.1966	1.81318	wit	ttv	Dl	dco	vn	NA	Mmp2	Synd	Syx1A	Fas2	Vap-33-1	shi	NA	lqf	Syn2	apt	Dg	Rab11	Nedd4	Abl	NA	Chc	N	NA	Gdi	Amph	bchs	spin	Hsc70-4	Hrs	scramb1	tkv	cpo	NA	cv-c	sfl	NA	Ser	HSPC300
GO:0051329	biological process	interphase of mitotic cell cycle	0.00445	32	1632	1.96078	104	12838	0.810095	2.42044	mus312	alien	wts	stg	N	Egfr	PEK	Taf1	BRWD3	Top2	kay	Kap-alpha3	CHES-1-like	dlt	14-3-3epsilon	NA	Not1	Rca1	E(bx)	tefu	Ald	Mad	NA	CycA	E2f	CycE	CSN5	Rga	lin19	Mcm7	spi	skpA
GO:0016333	biological process	morphogenesis of follicular epithelium	0.00446	16	1632	0.980392	34	12838	0.264839	3.70185	brn	Dp	NA	Dg	N	Egfr	loco	ph-p	shg	slmb	NA	jar	NA	cher	phl	dlg1
GO:0010259	biological process	multicellular organismal aging	0.00462	34	1632	2.08333	114	12838	0.887989	2.34613	foxo	Cat	NA	mthl9	Hsp26	Btk29A	sNPF	InR	Ef1alpha48D	Rpd3	bchs	DLP	mthl3	EcR	14-3-3epsilon	Atg8a	NA	fwd	Clic	Indy	bmm	Sesn	Trx-2	sesB	chico	alpha-Man-I	Atpalpha	rut	cher	mthl5	mys	g	mthl1	Hsp27
GO:0007568	biological process	aging	0.00462	34	1632	2.08333	114	12838	0.887989	2.34613	foxo	Cat	NA	mthl9	Hsp26	Btk29A	sNPF	InR	Ef1alpha48D	Rpd3	bchs	DLP	mthl3	EcR	14-3-3epsilon	Atg8a	NA	fwd	Clic	Indy	bmm	Sesn	Trx-2	sesB	chico	alpha-Man-I	Atpalpha	rut	cher	mthl5	mys	g	mthl1	Hsp27
GO:0030010	biological process	establishment of cell polarity	0.00485	14	1632	0.857843	27	12838	0.210313	4.07889	NA	Dg	zip	baz	ft	NA	G-ialpha65A	mts	fz	nod	Khc-73	NA	ds	dlg1
GO:0048599	biological process	oocyte development	0.00488	41	1632	2.51225	150	12838	1.16841	2.15016	Dl	sog	cup	NA	14-3-3zeta	Syx1A	gcl	Hrb27C	psq	Dg	Rab11	N	Tm1	NA	Egfr	NA	pip	growl	Lasp	NA	baz	chb	14-3-3epsilon	orb	shg	egl	jagn	Moe	chic	enc	capu	dpp	fry	spir	NA	heph	Lis-1	CSN5	sktl
GO:0034329	biological process	cell junction assembly	0.005	17	1632	1.04167	38	12838	0.295996	3.51919	NA	Gli	cora	Nrg	baz	loco	Wnt4	shg	G-ialpha65A	kst	btsz	vari	Pten	nrv2	Atpalpha	NA	dlg1
GO:0043065	biological process	positive regulation of apoptosis	0.005	17	1632	1.04167	38	12838	0.295996	3.51919	wts	Dp	mod(mdg4)	CG5059	pnut	Buffy	aop	2001-09-01	EcR	rpr	W	E2f	Dfd	CycE	Traf4	argos	Ark
GO:0007442	biological process	hindgut morphogenesis	0.00511	20	1632	1.22549	50	12838	0.389469	3.14657	lack	Stat92E	pyr	raw	bowl	zip	ths	Egfr	Rho1	cv-c	drm	D	EcR	Pvf1	kkv	ct	dpp	put	hh	Dad
GO:0007405	biological process	neuroblast proliferation	0.00528	19	1632	1.16422	46	12838	0.358311	3.24917	Apc	pros	Rho1	baz	loco	tws	Gbeta13F	esg	flfl	G-ialpha65A	mts	CycA	brat	Lis-1	jar	eas	numb	NA	insc
GO:0051124	biological process	synaptic growth at neuromuscular junction	0.00528	19	1632	1.16422	46	12838	0.358311	3.24917	Fas2	Syn2	Abl	NA	spin	NA	tkv	kay	HSPC300	metro	sgg	Mad	pum	hiw	sesB	Jra	Atpalpha	LIMK1	dlg1
GO:0045216	biological process	cell-cell junction organization	0.00528	19	1632	1.16422	46	12838	0.358311	3.24917	shi	NA	Gli	Rab11	cora	Nrg	baz	loco	shg	G-ialpha65A	kst	btsz	vari	jar	nrv2	Atpalpha	NA	Rac2	dlg1
GO:0040003	biological process	chitin-based cuticle development	0.00528	19	1632	1.16422	46	12838	0.358311	3.24917	Pu	pio	mmy	Doa	ttk	pot	Apc	cora	Akt1	fray	EcR	NA	fred	kkv	grh	CrebA	jar	sar1	dp
GO:0061351	biological process	neural precursor cell proliferation	0.00528	19	1632	1.16422	46	12838	0.358311	3.24917	Apc	pros	Rho1	baz	loco	tws	Gbeta13F	esg	flfl	G-ialpha65A	mts	CycA	brat	Lis-1	jar	eas	numb	NA	insc
GO:0002520	biological process	immune system development	0.00554	23	1632	1.40931	63	12838	0.490731	2.87187	Stat92E	ush	zfh1	N	sn	pnr	NA	Rho1	Dif	chb	NA	Ser	E(bx)	Pvf1	srp	Pvf3	dpp	cact	Pen	Rac2	cher	phl	mys
GO:0048534	biological process	hemopoietic or lymphoid organ development	0.00554	23	1632	1.40931	63	12838	0.490731	2.87187	Stat92E	ush	zfh1	N	sn	pnr	NA	Rho1	Dif	chb	NA	Ser	E(bx)	Pvf1	srp	Pvf3	dpp	cact	Pen	Rac2	cher	phl	mys
GO:0045995	biological process	regulation of embryonic development	0.00571	25	1632	1.53186	72	12838	0.560835	2.7314	Dok	RhoGEF2	cup	dia	Syx1A	ttk	Hrb27C	Rab11	raw	Fps85D	NA	NA	Rho1	msn	Lasp	neo	NA	enc	CycA	mey	tyn	cno	Rac2	Pka-C1	NA
GO:0044421	cellular component	extracellular region part	0.00616	40	1632	2.45098	146	12838	1.13725	2.15518	Ppn	TepIV	cindr	ImpL2	NA	Mmp2	14-3-3zeta	NetB	Btk29A	CheB93b	CG14869	Notum	pnut	Tsp	Ten-a	NA	LanB2	dlp	hts	2001-09-01	Mcr	chb	14-3-3epsilon	scaf	Mmp1	dally	sli	TepIII	dpp	shf	Ten-m	jar	sktl	sca	cher	dp	NA	NA	CG4096
GO:0055057	biological process	neuroblast division	0.00625	15	1632	0.919118	31	12838	0.241471	3.80633	pros	baz	loco	Gbeta13F	esg	flfl	G-ialpha65A	mts	CycA	brat	jar	eas	numb	NA	insc
GO:0051130	biological process	positive regulation of cellular component organization	0.00725	16	1632	0.980392	35	12838	0.272628	3.59608	cindr	Invadolysin	Ada2b	Nedd4	Chc	Pld	tkv	mib1	Mad	Cortactin	capu	spir	eIF-5A	nod	ena	numb
GO:0045172	cellular component	germline ring canal	0.00742	12	1632	0.735294	21	12838	0.163577	4.4951	NA	14-3-3zeta	Btk29A	pnut	NA	hts	2001-09-01	chb	14-3-3epsilon	jar	sktl	cher
GO:0007449	biological process	proximal/distal pattern formation, imaginal disc	0.00742	12	1632	0.735294	21	12838	0.163577	4.4951	vn	dac	jing	rho	N	hth	Egfr	B-H2	tsh	dpp	hh	Lim1
GO:0042592	biological process	homeostatic process	0.00749	48	1632	2.94118	190	12838	1.47998	1.98731	Irk3	CG4199	Ctr1A	mew	ptc	ush	yrt	ZnT63C	Mkp3	bib	NA	Adar	Dg	Lac	rho	InR	Fer2LCH	cav	Best1	Egfr	Nrg	CG17843	Pdi	Fer1HCH	CG12206	cv-c	peb	Jafrac1	fray	shg	SNF4Agamma	tefu	srp	NA	bmm	Moe	Trx-2	sesB	PP2A-B'
GO:2000241	biological process	regulation of reproductive process	0.00781	19	1632	1.16422	47	12838	0.366101	3.18004	cup	bab1	Syx1A	Dp	Hrb27C	Rab11	Acp70A	spin	mdy	NA	NA	Lasp	slmb	enc	E2f	Cypl	NA	Pka-C1	dlg1
GO:0042059	biological process	negative regulation of epidermal growth factor receptor signaling pathway	0.00819	11	1632	0.67402	18	12838	0.140209	4.80726	Fas2	kek1	Src42A	Gug	Hrs	sty	fred	hppy	ed	Socs36E	argos
GO:0035277	biological process	spiracle morphogenesis, open tracheal system	0.00819	11	1632	0.67402	18	12838	0.140209	4.80726	RhoGEF2	Egfr	Rho1	en	cv-c	ems	Gef64C	Abd-B	ct	hh	spi
GO:0035285	biological process	appendage segmentation	0.00819	11	1632	0.67402	18	12838	0.140209	4.80726	Dl	sob	N	bowl	tsr	ss	drm	dve	Ser	Bx	fng
GO:0035286	biological process	leg segmentation	0.00819	11	1632	0.67402	18	12838	0.140209	4.80726	Dl	sob	N	bowl	tsr	ss	drm	dve	Ser	Bx	fng
GO:0046660	biological process	female sex differentiation	0.00819	11	1632	0.67402	18	12838	0.140209	4.80726	bab1	hyd	ken	tsr	en	dsx	fz2	Wnt4	Abd-B	ct	bab2
GO:0045934	biological process	negative regulation of nucleobase, nucleoside, nucleotide and nucleic acid metabolic process	0.00831	61	1632	3.73775	264	12838	2.0564	1.81762	alien	CG31716	simj	HPS4	Hrb98DE	ph-d	corto	gcl	snRNP-U1-70K	ttk	dpn	Smr	psq	h	crol	NA	lolal	Gug	N	JIL-1	NA	pnr	Rpd3	CG8036	chn	fs(1)h	Psc	Sin3A	en	dsx	aop	Dsp1	Top2	NA	D	shn	HLHm3	tsh	NA
GO:0051172	biological process	negative regulation of nitrogen compound metabolic process	0.00831	61	1632	3.73775	264	12838	2.0564	1.81762	alien	CG31716	simj	HPS4	Hrb98DE	ph-d	corto	gcl	snRNP-U1-70K	ttk	dpn	Smr	psq	h	crol	NA	lolal	Gug	N	JIL-1	NA	pnr	Rpd3	CG8036	chn	fs(1)h	Psc	Sin3A	en	dsx	aop	Dsp1	Top2	NA	D	shn	HLHm3	tsh	NA
GO:0007156	biological process	homophilic cell adhesion	0.00856	14	1632	0.857843	28	12838	0.218103	3.93321	Fas2	NA	Lac	Cad96Ca	shg	Fas3	ft	fz	rst	ed	Cad74A	CadN	ds	kirre
GO:0009948	biological process	anterior/posterior axis specification	0.00937	45	1632	2.75735	175	12838	1.36314	2.02279	Dl	sog	cup	ush	Syx1A	gcl	Hrb27C	psq	Dg	Rab11	mus301	N	Tm1	NA	Egfr	Gap1	NA	fs(1)h	Lasp	peb	baz	dos	NA	orb	shg	sty	tsl	Abd-B	Moe	pum	chic	enc	capu	dpp	spir	NA	hh	bcd	oc
GO:0007308	biological process	oocyte construction	0.0094	39	1632	2.38971	143	12838	1.11388	2.14539	Dl	sog	cup	NA	14-3-3zeta	Syx1A	gcl	Hrb27C	psq	Dg	Rab11	N	Tm1	NA	Egfr	NA	pip	growl	Lasp	NA	baz	chb	14-3-3epsilon	orb	shg	egl	Moe	chic	enc	capu	dpp	spir	NA	heph	Lis-1	CSN5	sktl	Rac2	Pka-C1
GO:0048754	biological process	branching morphogenesis of a tube	0.00966	21	1632	1.28676	56	12838	0.436205	2.94991	wts	NA	Mkp3	ttk	apt	Rho1	sfl	esg	shg	sty	caps	Hs6st	dpp	hdc	grh	form3	put	bnl	pnt	shot	phl
GO:0061138	biological process	morphogenesis of a branching epithelium	0.00966	21	1632	1.28676	56	12838	0.436205	2.94991	wts	NA	Mkp3	ttk	apt	Rho1	sfl	esg	shg	sty	caps	Hs6st	dpp	hdc	grh	form3	put	bnl	pnt	shot	phl
GO:0060446	biological process	branching involved in open tracheal system development	0.00966	21	1632	1.28676	56	12838	0.436205	2.94991	wts	NA	Mkp3	ttk	apt	Rho1	sfl	esg	shg	sty	caps	Hs6st	dpp	hdc	grh	form3	put	bnl	pnt	shot	phl
GO:0000122	biological process	negative regulation of transcription from RNA polymerase II promoter	0.00966	21	1632	1.28676	56	12838	0.436205	2.94991	ttk	dpn	h	N	chn	dsx	Dsp1	D	shn	HLHm3	tsh	NA	NA	CtBP	ovo	emc	retn	gro	HLHmbeta	Aef1	sbb
[truncated: 206 more columns]

## Sheet: ChIPSeq Scrib Not Abrupt
GO Term	Aspect	GO term name	p-value	No. Genes In Sample With GO Term	Total No. Genes In Sample	Sample %	No. Genes In Background With GO Term	Total No. Genes In Background	Background %	FoldEnrichment	Genes
GO:0005623	cellular component	cell	1.74e-08	346	551	62.7949	6243	12838	48.6291	1.2913	RpL36A	RpS8	Rcd1	Camta	CG11334	Mkk4	CG7597	CG8500	RpA-70	Vha13	cyc	NA	Corin	CG15436	EloA	Ggamma1	sw	egh	Aats-ile	Hrb87F	CG6231	RpL5	CG34406	tomosyn	CG3321	CYLD	nAcRalpha-30D	Sox15	CG4389	CG11985	Acf1	NA	Nrx-IV	yip2	Rab1	CG1646	Cyp6v1	enok	HP6
GO:0044464	cellular component	cell part	1.74e-08	346	551	62.7949	6243	12838	48.6291	1.2913	RpL36A	RpS8	Rcd1	Camta	CG11334	Mkk4	CG7597	CG8500	RpA-70	Vha13	cyc	NA	Corin	CG15436	EloA	Ggamma1	sw	egh	Aats-ile	Hrb87F	CG6231	RpL5	CG34406	tomosyn	CG3321	CYLD	nAcRalpha-30D	Sox15	CG4389	CG11985	Acf1	NA	Nrx-IV	yip2	Rab1	CG1646	Cyp6v1	enok	HP6
GO:0005622	cellular component	intracellular	3.94e-08	281	551	50.9982	4783	12838	37.2566	1.36884	RpL36A	RpS8	Rcd1	Camta	CG11334	CG7597	CG8500	RpA-70	Vha13	cyc	NA	CG15436	EloA	Ggamma1	sw	Aats-ile	Hrb87F	RpL5	CG34406	tomosyn	CG3321	CYLD	Sox15	CG4389	CG11985	Acf1	NA	yip2	Rab1	CG1646	enok	HP6	alpha-Cat	cnn	p	Sans	abd-A	slgA	armi
GO:0044424	cellular component	intracellular part	2.59e-07	262	551	47.5499	4435	12838	34.5459	1.37643	RpL36A	RpS8	Rcd1	Camta	CG11334	CG7597	RpA-70	Vha13	cyc	NA	CG15436	EloA	Ggamma1	sw	Aats-ile	Hrb87F	RpL5	CG34406	tomosyn	CG3321	CYLD	Sox15	CG4389	CG11985	Acf1	NA	yip2	Rab1	CG1646	enok	HP6	alpha-Cat	cnn	p	Sans	abd-A	slgA	armi	mip130
GO:0009987	biological process	cellular process	2.27e-06	362	551	65.6987	6826	12838	53.1703	1.23563	RpL36A	RpS8	Rcd1	Vps28	Camta	NA	CG11334	Mkk4	CG7597	CG8500	ple	RpA-70	cyc	NA	EloA	Ggamma1	sw	egh	Aats-ile	CG7849	Hrb87F	CG6231	RpL5	tomosyn	CG3321	CYLD	Sox15	CG4389	CG11985	CG10166	Acf1	mio	rok	NA	Nrx-IV	yip2	Rab1	CG1646	CG5861
GO:0000226	biological process	microtubule cytoskeleton organization	4.58e-06	42	551	7.6225	351	12838	2.73407	2.78797	RpL36A	Rcd1	RpA-70	sw	egh	CG11985	rok	cnn	armi	mip130	CG7033	mael	twe	endos	asp	eIF-4a	Pka-R1	ssp2	spd-2	BicD	Cp110	dmt	Kap3	skap	RpL18A	Myb	Pros26.4	Hsp83	Mov34	Pvr	Prosbeta5	RpL26	tau	smt3	RpL39	mop	wdb	RpL35	POSH
GO:0044237	biological process	cellular metabolic process	3.03e-05	226	551	41.0163	3843	12838	29.9346	1.3702	RpL36A	RpS8	Camta	NA	CG11334	Mkk4	CG7597	ple	RpA-70	cyc	EloA	Aats-ile	CG7849	Hrb87F	RpL5	CG3321	CYLD	Sox15	CG4389	CG11985	CG10166	Acf1	mio	rok	yip2	CG1646	enok	HP6	p	abd-A	slgA	armi	mip130	CG7033	exu	mael	CoVa	Pnn	CG1868
GO:0043226	cellular component	organelle	3.54e-05	213	551	38.657	3572	12838	27.8236	1.38936	RpL36A	RpS8	Rcd1	Camta	CG7597	RpA-70	Vha13	cyc	NA	CG15436	EloA	sw	Hrb87F	RpL5	CG34406	tomosyn	CG3321	CYLD	Sox15	CG4389	CG11985	Acf1	NA	yip2	CG1646	enok	HP6	alpha-Cat	cnn	Sans	abd-A	slgA	mip130	CG7033	exu	mael	CoVa	Pnn	CG1868
GO:0043229	cellular component	intracellular organelle	5.03e-05	212	551	38.4755	3565	12838	27.7691	1.38555	RpL36A	RpS8	Rcd1	Camta	CG7597	RpA-70	Vha13	cyc	NA	CG15436	EloA	sw	Hrb87F	RpL5	CG34406	tomosyn	CG3321	CYLD	Sox15	CG4389	CG11985	Acf1	NA	yip2	CG1646	enok	HP6	alpha-Cat	cnn	Sans	abd-A	slgA	mip130	CG7033	exu	mael	CoVa	Pnn	CG1868
GO:0007010	biological process	cytoskeleton organization	6.97e-05	53	551	9.61887	549	12838	4.27637	2.24931	RpL36A	Rcd1	Vps28	RpA-70	Ggamma1	sw	egh	CG11985	rok	Rab1	alpha-Cat	cnn	armi	mip130	CG7033	mael	twe	endos	asp	Mrtf	eIF-4a	Pka-R1	ssp2	spd-2	BicD	Cp110	dmt	Kap3	skap	RpL18A	Myb	Pros26.4	Hsp83	mask	drk	Vrp1	Mov34	Pvr	Prosbeta5
GO:0005737	cellular component	cytoplasm	0.000139	154	551	27.9492	2407	12838	18.749	1.4907	RpL36A	RpS8	CG11334	Vha13	NA	sw	Aats-ile	RpL5	tomosyn	CG3321	CYLD	CG4389	NA	yip2	Rab1	cnn	p	Sans	slgA	armi	mip130	CG7033	exu	mael	CoVa	CG1868	NA	Lsm11	Syx5	CG3160	svp	CG30392	CG5009	CG5613	CG6486	CG8507	sec63	asp	CG6453
GO:0007017	biological process	microtubule-based process	0.000205	46	551	8.34846	459	12838	3.57532	2.33502	RpL36A	Rcd1	RpA-70	sw	egh	CG11985	rok	cnn	armi	mip130	CG7033	mael	twe	endos	asp	eIF-4a	Pka-R1	ssp2	spd-2	BicD	Cp110	dmt	Kap3	unc-104	skap	RpL18A	Myb	Pros26.4	Hsp83	Mov34	syd	Pvr	CLIP-190	Prosbeta5	RpL26	tau	smt3	Klp98A	RpL39
GO:0007051	biological process	spindle organization	0.000367	30	551	5.44465	239	12838	1.86166	2.92462	RpL36A	RpA-70	sw	CG11985	rok	cnn	mip130	CG7033	twe	endos	asp	eIF-4a	ssp2	spd-2	dmt	skap	RpL18A	Myb	Pros26.4	Hsp83	Mov34	Pvr	Prosbeta5	RpL26	smt3	RpL39	mop	wdb	RpL35	RpS30
GO:0005488	molecular function	binding	0.000479	295	551	53.539	5501	12838	42.8494	1.24947	CG5131	Vps28	Camta	Mkk4	CG1812	CG7597	CG8500	ple	RpA-70	cyc	NA	CG15436	EloA	sw	Aats-ile	CG7849	CG7601	CG34126	Hrb87F	RpL5	CG34406	tomosyn	CYLD	Sox15	CG4389	Acf1	mio	rok	NA	Rab1	CG1646	Cyp6v1	enok	HP6	alpha-Cat	cnn	Cda4	abd-A	mip130
GO:0008152	biological process	metabolic process	0.000546	282	551	51.1797	5211	12838	40.5904	1.26088	RpL36A	RpS8	Camta	NA	CG11334	Mkk4	CG7597	ple	RpA-70	cyc	Corin	EloA	Aats-ile	CG7849	CG7601	Hrb87F	RpL5	Ptpa	CG3321	CYLD	Ugt86De	Sox15	CG4389	CG11985	CG10166	Acf1	mio	rok	yip2	CG1646	Cyp6v1	enok	HP6	p	Cda4	abd-A	slgA	armi	mip130
GO:0044422	cellular component	organelle part	0.00182	139	551	25.2269	2201	12838	17.1444	1.47143	RpL36A	RpS8	CG7597	RpA-70	Vha13	NA	EloA	sw	Hrb87F	RpL5	CG3321	CG4389	CG11985	Acf1	yip2	CG1646	enok	HP6	cnn	slgA	mip130	CG7033	exu	CoVa	Pnn	NA	Lsm11	hay	Syx5	CG13895	CG3160	Spf45	CG13625	CG8507	sec63	MBD-like	asp	CG6453	Mes4
GO:0007052	biological process	mitotic spindle organization	0.0019	26	551	4.71869	204	12838	1.58903	2.96954	RpL36A	RpA-70	CG11985	rok	cnn	mip130	CG7033	endos	asp	eIF-4a	ssp2	spd-2	dmt	skap	RpL18A	Myb	Pros26.4	Hsp83	Mov34	Pvr	Prosbeta5	RpL26	smt3	RpL39	RpL35	RpS30
GO:0032991	cellular component	macromolecular complex	0.00192	138	551	25.0454	2183	12838	17.0042	1.47289	RpL36A	RpS8	CG11334	RpA-70	Vha13	EloA	Ggamma1	sw	Hrb87F	RpL5	CG3321	CYLD	nAcRalpha-30D	CG4389	CG11985	Acf1	yip2	CG1646	enok	alpha-Cat	cnn	mip130	CG7033	exu	mael	CoVa	Pnn	Lsm11	hay	Spf45	CG13625	CG8507	sec63	MBD-like	asp	CG6453	CG8908	Eno	Mes4
GO:0065007	biological process	biological regulation	0.00333	173	551	31.3975	2921	12838	22.7528	1.37994	Rcd1	Vps28	Camta	Mkk4	CG8500	ple	RpA-70	cyc	EloA	Ggamma1	egh	Hrb87F	tomosyn	Ptpa	CYLD	Sox15	Acf1	mio	rok	NA	Nrx-IV	Rab1	CG1646	enok	HP6	alpha-Cat	cnn	abd-A	armi	mip130	exu	mael	CoVa	CG1868	Lsm11	hay	NA	ndl	Syx5
GO:0043228	cellular component	non-membrane-bounded organelle	0.00424	89	551	16.1525	1262	12838	9.83019	1.64315	RpL36A	RpS8	CG7597	RpA-70	sw	Hrb87F	RpL5	CYLD	CG4389	yip2	enok	HP6	alpha-Cat	cnn	mip130	CG7033	mael	NA	CG13895	wde	Eip93F	Pak	CG8507	MBD-like	asp	RhoGAP93B	Mes4	eIF-4a	CG5524	RpS3	CG12512	spd-2	CG12262	eEF1delta	r-l	CHIP	CG9068	DNApol-alpha50	dmt
GO:0043232	cellular component	intracellular non-membrane-bounded organelle	0.00424	89	551	16.1525	1262	12838	9.83019	1.64315	RpL36A	RpS8	CG7597	RpA-70	sw	Hrb87F	RpL5	CYLD	CG4389	yip2	enok	HP6	alpha-Cat	cnn	mip130	CG7033	mael	NA	CG13895	wde	Eip93F	Pak	CG8507	MBD-like	asp	RhoGAP93B	Mes4	eIF-4a	CG5524	RpS3	CG12512	spd-2	CG12262	eEF1delta	r-l	CHIP	CG9068	DNApol-alpha50	dmt
GO:0044446	cellular component	intracellular organelle part	0.00517	136	551	24.6824	2181	12838	16.9886	1.45288	RpL36A	RpS8	CG7597	RpA-70	Vha13	NA	EloA	sw	Hrb87F	RpL5	CG3321	CG4389	CG11985	Acf1	yip2	CG1646	enok	HP6	cnn	slgA	mip130	CG7033	exu	CoVa	Pnn	NA	Lsm11	hay	Syx5	CG13895	CG3160	Spf45	CG13625	CG8507	sec63	MBD-like	asp	CG6453	Mes4
GO:0007163	biological process	establishment or maintenance of cell polarity	0.00878	22	551	3.99274	168	12838	1.30862	3.05112	egh	tomosyn	rok	Nrx-IV	alpha-Cat	armi	mael	svp	fj	Pka-R1	BicD	fas	Kap3	csw	Ras85D	cni	CG6982	abs	POSH	Khc	dgo	X11L
GO:0044238	biological process	primary metabolic process	0.00993	235	551	42.6497	4307	12838	33.5488	1.27127	RpL36A	RpS8	Camta	NA	CG11334	Mkk4	CG7597	ple	RpA-70	cyc	Corin	EloA	Aats-ile	CG7849	Hrb87F	RpL5	CG3321	CYLD	Sox15	CG4389	CG11985	CG10166	Acf1	mio	rok	yip2	CG1646	enok	HP6	Cda4	abd-A	slgA	armi	mip130	CG7033	exu	mael	Pnn	CG1868
[truncated: 206 more columns]

## Sheet: Class 1
GO Term	Aspect	GO term name	p-value	No. Genes In Sample With GO Term	Total No. Genes In Sample	Sample %	No. Genes In Background With GO Term	Total No. Genes In Background	Background %	FoldEnrichment	Genes
GO:0048856	biological process	anatomical structure development	6.68e-42	167	359	46.5181	1529	9794	15.6116	2.97971	Traf4	ro	InR	vari	Abl	spri	trbl	Wnt2	CG9849	fz2	ec	Pc	DAAM	heph	CG1399	lolal	fax	Mmp1	Ser	Bx	NA	orb	Dl	sty	shg	Apc	nvy	sog	klu	Not1	oc	Fas3	metro	bab1	W	BBS8	Sec61alpha	sgg	Invadolysin
GO:0048731	biological process	system development	3.31e-41	146	359	40.6685	1189	9794	12.1401	3.34994	Traf4	ro	InR	vari	Abl	Wnt2	fz2	ec	Pc	DAAM	heph	lolal	fax	Mmp1	Ser	Bx	NA	Dl	sty	shg	Apc	nvy	sog	klu	Not1	oc	Fas3	metro	bab1	W	sgg	Invadolysin	Tm1	Ptp10D	Rca1	Mical	hbs	CalpA	Notum
GO:0007275	biological process	multicellular organismal development	1.76e-40	166	359	46.2396	1547	9794	15.7954	2.92741	Traf4	ro	InR	vari	Abl	trbl	Wnt2	fz2	ec	Pc	DAAM	heph	Ef1alpha48D	lolal	Spred	fax	Mmp1	Ser	Bx	NA	orb	Dl	sty	shg	Apc	nvy	sog	klu	Not1	oc	Fas3	metro	bab1	W	Sec61alpha	sgg	Invadolysin	Tm1	Ptp10D
GO:0032502	biological process	developmental process	7.53e-40	177	359	49.3036	1767	9794	18.0417	2.73277	Traf4	ro	InR	vari	Abl	spri	trbl	Wnt2	CG9849	fz2	ec	Pc	DAAM	heph	Ef1alpha48D	CG1399	lolal	Spred	fax	Mmp1	Ser	Bx	NA	orb	Dl	sty	shg	Apc	nvy	sog	klu	Not1	Oda	oc	Fas3	metro	bab1	W	BBS8
GO:0009653	biological process	anatomical structure morphogenesis	3.16e-34	128	359	35.6546	1055	9794	10.7719	3.30996	Traf4	ro	InR	vari	Abl	trbl	Wnt2	fz2	ec	DAAM	heph	CG1399	lolal	fax	Mmp1	Ser	Bx	NA	orb	Dl	sty	shg	Apc	nvy	sog	klu	Not1	oc	Fas3	bab1	W	BBS8	Sec61alpha	sgg	Tm1	Ptp10D	Rca1	Mical	hbs
GO:0048513	biological process	organ development	2.77e-32	116	359	32.312	911	9794	9.30161	3.4738	Traf4	ro	InR	Abl	Wnt2	fz2	ec	heph	lolal	Mmp1	Ser	Bx	NA	Dl	sty	shg	Apc	nvy	sog	klu	Not1	oc	metro	bab1	W	sgg	Invadolysin	Rca1	hbs	Notum	ptc	Tsp	lola	ths	bbg	Egfr	Gap1	Cyp1	Nrg
GO:0032501	biological process	multicellular organismal process	8.78e-32	184	359	51.2535	2158	9794	22.0339	2.32612	Traf4	ro	InR	vari	Abl	spri	trbl	Wnt2	fz2	ec	Pc	DAAM	heph	Ef1alpha48D	lolal	Spred	fax	Mmp1	Ser	Bx	NA	orb	JIL-1	Dl	sty	shg	Apc	nvy	sog	klu	Not1	oc	Fas3	metro	bab1	W	Sec61alpha	Ctr1A	sgg
GO:0030154	biological process	cell differentiation	1.44e-28	113	359	31.4763	947	9794	9.66919	3.25532	Traf4	ro	InR	Abl	spri	Wnt2	CG9849	fz2	ec	Pc	DAAM	heph	fax	Ser	NA	orb	Dl	sty	shg	Apc	nvy	sog	klu	Not1	Oda	oc	Fas3	metro	W	sgg	Tm1	Ptp10D	Mical	hbs	ptc	fwd	lola	ths	Egfr
GO:0048869	biological process	cellular developmental process	2.66e-28	115	359	32.0334	985	9794	10.0572	3.18513	Traf4	ro	InR	Abl	spri	Wnt2	CG9849	fz2	ec	Pc	DAAM	heph	CG1399	fax	Ser	NA	orb	Dl	sty	shg	Apc	nvy	sog	klu	Not1	Oda	oc	Fas3	metro	W	BBS8	sgg	Tm1	Ptp10D	Mical	hbs	ptc	fwd	lola
GO:0007399	biological process	nervous system development	7.27e-26	91	359	25.3482	675	9794	6.89197	3.67793	ro	InR	Abl	Wnt2	fz2	Pc	DAAM	fax	NA	Dl	sty	shg	Apc	nvy	Not1	oc	Fas3	metro	W	sgg	Invadolysin	Tm1	Ptp10D	Mical	CalpA	ptc	lola	ths	Egfr	Gap1	Nrg	NA	NA	gl	caps	Snoo	rut	A2bp1	br
GO:0009887	biological process	organ morphogenesis	5.21e-25	72	359	20.0557	437	9794	4.46192	4.49487	Traf4	ro	fz2	ec	heph	Mmp1	Ser	Bx	Dl	sty	shg	Apc	nvy	sog	klu	oc	bab1	W	sgg	Rca1	hbs	ptc	lola	Egfr	Gap1	Nrg	pio	ft	NA	flw	Mmp2	gl	A2bp1	br	Galpha49B	dlp	Fas2	Mad	mts
GO:0048468	biological process	cell development	8.11e-24	96	359	26.7409	793	9794	8.09679	3.30266	ro	InR	Abl	spri	Wnt2	fz2	ec	Pc	DAAM	heph	fax	Ser	NA	orb	Dl	sty	shg	Apc	nvy	sog	klu	Not1	oc	Fas3	metro	W	sgg	Tm1	Ptp10D	Mical	ptc	fwd	lola	Egfr	Gap1	Nrg	ft	NA	gl
GO:0050789	biological process	regulation of biological process	3.3e-22	172	359	47.9109	2270	9794	23.1775	2.06713	Traf4	Dcp2	ro	InR	Abl	spri	trbl	E23	Wnt2	fz2	Pc	DAAM	heph	lolal	Spred	Ser	Pkc98E	NA	Rgl	orb	JIL-1	Dl	sty	shg	Apc	nvy	Nplp1	sog	klu	Not1	oc	metro	bab1	CG5521	W	ERR	NFAT	Sec61alpha	Ctr1A
GO:0065007	biological process	biological regulation	4.59e-21	180	359	50.1393	2498	9794	25.5054	1.96583	Traf4	Dcp2	ro	InR	vari	Abl	spri	trbl	E23	Wnt2	fz2	Pc	DAAM	heph	lolal	Spred	Mmp1	Ser	Pkc98E	NA	Rgl	orb	JIL-1	Dl	sty	shg	Apc	nvy	Nplp1	sog	klu	Not1	oc	metro	bab1	CG5521	W	ERR	NFAT
GO:0050794	biological process	regulation of cellular process	8.09e-21	163	359	45.4039	2135	9794	21.7991	2.08284	Traf4	ro	InR	Abl	spri	trbl	Wnt2	fz2	Pc	DAAM	heph	lolal	Spred	Ser	Pkc98E	NA	Rgl	orb	JIL-1	Dl	sty	shg	Apc	nvy	Nplp1	sog	klu	Not1	oc	metro	bab1	CG5521	W	ERR	NFAT	Sec61alpha	sgg	Invadolysin	Tm1
GO:0048699	biological process	generation of neurons	1.47e-20	71	359	19.7772	500	9794	5.10517	3.87395	ro	InR	Abl	Wnt2	fz2	Pc	DAAM	fax	Dl	sty	shg	Apc	nvy	Not1	oc	Fas3	W	Tm1	Ptp10D	Mical	ptc	lola	Egfr	Gap1	Nrg	gl	caps	Snoo	rut	br	Galpha49B	NA	dlp	Fas2	mts	Rac2	lilli	dpn	Psc
GO:0048523	biological process	negative regulation of cellular process	1.62e-20	75	359	20.8914	556	9794	5.67695	3.68004	ro	Abl	trbl	Pc	heph	lolal	Ser	NA	JIL-1	Dl	sty	shg	Apc	sog	klu	Not1	Sec61alpha	sgg	CG8036	Rca1	CalpA	Notum	ptc	ImpL2	fwd	Hrb98DE	Egfr	PEK	Gap1	ph-d	ft	NA	flw	Mmp2	Snoo	jim	Galpha49B	Buffy	ovo
GO:0030182	biological process	neuron differentiation	1.71e-20	67	359	18.663	448	9794	4.57423	4.08002	ro	InR	Abl	Wnt2	fz2	Pc	DAAM	fax	Dl	sty	shg	Apc	nvy	Not1	oc	Fas3	W	Tm1	Ptp10D	Mical	ptc	lola	Egfr	Gap1	Nrg	gl	caps	Snoo	rut	br	Galpha49B	dlp	Fas2	mts	Rac2	lilli	dpn	Psc	Hrb27C
GO:0022008	biological process	neurogenesis	3.54e-20	72	359	20.0557	521	9794	5.31958	3.77017	ro	InR	Abl	Wnt2	fz2	Pc	DAAM	fax	Dl	sty	shg	Apc	nvy	Not1	oc	Fas3	W	Tm1	Ptp10D	Mical	ptc	lola	ths	Egfr	Gap1	Nrg	gl	caps	Snoo	rut	br	Galpha49B	NA	dlp	Fas2	mts	Rac2	lilli	dpn
GO:0007444	biological process	imaginal disc development	8.76e-20	62	359	17.2702	396	9794	4.04329	4.27132	Traf4	InR	fz2	heph	Mmp1	Ser	Bx	Dl	Apc	sog	oc	bab1	W	sgg	Invadolysin	Rca1	Notum	ptc	bbg	Egfr	Gap1	Nrg	pio	ft	NA	flw	NA	Mmp2	A2bp1	B4	dlp	Fas2	Mad	NA	Trl	elB	lilli	noc	NA
GO:0048519	biological process	negative regulation of biological process	1.28e-19	78	359	21.727	618	9794	6.30999	3.44328	Dcp2	ro	Abl	trbl	Pc	heph	lolal	Ser	NA	JIL-1	Dl	sty	shg	Apc	sog	klu	Not1	bab1	Sec61alpha	sgg	CG8036	Rca1	CalpA	Notum	ptc	ImpL2	fwd	Hrb98DE	Egfr	PEK	Gap1	ph-d	ft	NA	flw	Mmp2	Snoo	jim	Galpha49B
GO:0071842	biological process	cellular component organization at cellular level	3.11e-19	129	359	35.9331	1505	9794	15.3666	2.3384	InR	vari	Abl	trbl	Wnt2	fz2	Pc	DAAM	heph	NA	tmod	CG1399	fax	Mmp1	NA	orb	JIL-1	Hsp60	Dl	shg	Apc	nvy	Not1	oc	Fas3	metro	W	BBS8	sgg	Invadolysin	Tm1	CG8036	Ptp10D	Rca1	Mical	CalpA	nod	ptc	fwd
GO:0071841	biological process	cellular component organization or biogenesis at cellular level	3.5e-18	129	359	35.9331	1545	9794	15.775	2.27786	InR	vari	Abl	trbl	Wnt2	fz2	Pc	DAAM	heph	NA	tmod	CG1399	fax	Mmp1	NA	orb	JIL-1	Hsp60	Dl	shg	Apc	nvy	Not1	oc	Fas3	metro	W	BBS8	sgg	Invadolysin	Tm1	CG8036	Ptp10D	Rca1	Mical	CalpA	nod	ptc	fwd
GO:0016043	biological process	cellular component organization	4e-18	138	359	38.4401	1727	9794	17.6332	2.17998	Traf4	InR	vari	Abl	spri	trbl	Wnt2	fz2	Pc	DAAM	heph	NA	tmod	CG1399	fax	Mmp1	Bx	NA	orb	JIL-1	Hsp60	Dl	shg	Apc	nvy	Not1	oc	Fas3	CG5844	metro	W	BBS8	sgg	Invadolysin	Tm1	CG8036	Ptp10D	Rca1	Mical
GO:0007389	biological process	pattern specification process	4.02e-18	59	359	16.4345	386	9794	3.94119	4.16995	ec	Pc	DAAM	heph	Ser	Bx	orb	Dl	sty	shg	Apc	sog	oc	sgg	Tm1	CalpA	Notum	ptc	Egfr	Gap1	ft	NA	dan	NA	A2bp1	NA	Cdk4	ovo	dlp	Mad	fs(1)h	Dp	Rac2	lilli	growl	Gli	Hrb27C	sbb	skd
GO:0050896	biological process	response to stimulus	8.55e-18	145	359	40.39	1885	9794	19.2465	2.09856	Traf4	InR	Abl	spri	Wnt2	fz2	heph	Spred	Mmp1	Ser	Pkc98E	Bx	NA	Rgl	Hsp60	Dl	sty	shg	Apc	nvy	Nplp1	sog	klu	Not1	oc	Fas3	CG5844	CG5521	W	NFAT	sgg	kek5	Ptp10D	Mical	Gadd45	CG32613	CrebB-17A	CalpA	Notum
GO:0002165	biological process	instar larval or pupal development	8.91e-18	59	359	16.4345	392	9794	4.00245	4.10612	Traf4	fz2	heph	Mmp1	Ser	Bx	NA	Dl	Apc	sog	oc	bab1	W	sgg	Rca1	ptc	Eip78C	Egfr	Gap1	Cyp1	Nrg	pio	ft	NA	flw	NA	Mmp2	A2bp1	br	dlp	Fas2	Mad	Eip75B	Trl	NA	px	Cip4	Gli	cib
GO:0071840	biological process	cellular component organization or biogenesis	1.82e-17	139	359	38.7187	1775	9794	18.1233	2.1364	Traf4	InR	vari	Abl	spri	trbl	Wnt2	fz2	Pc	DAAM	heph	NA	tmod	CG1399	fax	Mmp1	Bx	NA	orb	JIL-1	Hsp60	Dl	shg	Apc	nvy	l(3)82Fd	Not1	oc	Fas3	CG5844	metro	W	BBS8	sgg	Invadolysin	Tm1	CG8036	Ptp10D	Rca1
GO:0003002	biological process	regionalization	2.36e-17	56	359	15.5989	361	9794	3.68593	4.23201	Pc	DAAM	Ser	Bx	orb	Dl	sty	shg	Apc	sog	oc	sgg	Tm1	CalpA	Notum	ptc	Egfr	Gap1	NA	dan	NA	A2bp1	NA	Cdk4	ovo	dlp	Mad	fs(1)h	Dp	Rac2	lilli	growl	Gli	Hrb27C	sbb	skd	ct	Pka-C1	psq
GO:0009791	biological process	post-embryonic development	2.79e-17	60	359	16.7131	414	9794	4.22708	3.95382	Traf4	fz2	heph	Mmp1	Ser	Bx	NA	Dl	Apc	sog	oc	bab1	W	sgg	Rca1	ptc	ths	Eip78C	Egfr	Gap1	Cyp1	Nrg	pio	ft	NA	flw	NA	Mmp2	A2bp1	br	dlp	Fas2	Mad	Eip75B	Trl	NA	px	Cip4	Gli
GO:0009886	biological process	post-embryonic morphogenesis	8.82e-17	53	359	14.7632	333	9794	3.40004	4.34207	Traf4	fz2	heph	Mmp1	Ser	Bx	NA	Dl	sog	oc	bab1	W	sgg	Rca1	ptc	Egfr	Gap1	Cyp1	Nrg	pio	ft	NA	flw	Mmp2	A2bp1	br	dlp	Fas2	Mad	Eip75B	Trl	NA	px	Cip4	Gli	cib	sbb	dsx	cg
GO:0048707	biological process	instar larval or pupal morphogenesis	1.42e-16	52	359	14.4847	324	9794	3.30815	4.37849	Traf4	fz2	heph	Mmp1	Ser	Bx	NA	Dl	sog	oc	bab1	W	sgg	Rca1	ptc	Egfr	Gap1	Cyp1	Nrg	pio	ft	NA	flw	Mmp2	A2bp1	br	dlp	Fas2	Mad	Eip75B	Trl	NA	px	Cip4	Gli	sbb	dsx	cg	ct
GO:0048569	biological process	post-embryonic organ development	6.37e-16	47	359	13.0919	274	9794	2.79763	4.67965	Traf4	fz2	heph	Mmp1	Ser	Bx	Dl	sog	oc	bab1	W	sgg	Rca1	ptc	ths	Egfr	Gap1	Nrg	pio	ft	NA	flw	Mmp2	A2bp1	dlp	Fas2	Mad	Trl	NA	px	Cip4	Gli	sbb	dsx	cg	ct	Pka-C1	psq	jing
GO:0048563	biological process	post-embryonic organ morphogenesis	1.24e-15	45	359	12.5348	255	9794	2.60363	4.81435	Traf4	fz2	heph	Mmp1	Ser	Bx	Dl	sog	oc	bab1	W	sgg	Rca1	ptc	Egfr	Gap1	Nrg	pio	ft	NA	flw	Mmp2	A2bp1	dlp	Fas2	Mad	Trl	NA	px	Cip4	Gli	sbb	dsx	cg	ct	Pka-C1	psq	jing	ImpE3
GO:0007560	biological process	imaginal disc morphogenesis	1.24e-15	45	359	12.5348	255	9794	2.60363	4.81435	Traf4	fz2	heph	Mmp1	Ser	Bx	Dl	sog	oc	bab1	W	sgg	Rca1	ptc	Egfr	Gap1	Nrg	pio	ft	NA	flw	Mmp2	A2bp1	dlp	Fas2	Mad	Trl	NA	px	Cip4	Gli	sbb	dsx	cg	ct	Pka-C1	psq	jing	ImpE3
GO:0007552	biological process	metamorphosis	1.47e-15	52	359	14.4847	341	9794	3.48172	4.1602	Traf4	fz2	heph	Mmp1	Ser	Bx	NA	Dl	sog	oc	bab1	W	sgg	Rca1	ptc	Egfr	Gap1	Cyp1	Nrg	pio	ft	NA	flw	Mmp2	A2bp1	br	dlp	Fas2	Mad	Eip75B	Trl	NA	px	Cip4	Gli	sbb	dsx	cg	ct
GO:0009790	biological process	embryo development	1.73e-15	60	359	16.7131	449	9794	4.58444	3.64561	Traf4	InR	Abl	trbl	Pc	orb	Dl	sty	shg	Apc	sog	oc	W	Sec61alpha	sgg	Tm1	ptc	Egfr	Gap1	ph-d	qm	NA	NA	Pvf1	NA	Cdk4	dlp	Mad	NA	Trl	fs(1)h	Rac2	lilli	Psc	Hrb27C	skd	zfh1	ct	Pkn
GO:0048666	biological process	neuron development	6.43e-15	55	359	15.3203	392	9794	4.00245	3.82774	InR	Abl	Wnt2	fz2	Pc	DAAM	fax	sty	shg	Apc	nvy	Not1	oc	Fas3	W	Tm1	Ptp10D	Mical	ptc	lola	Nrg	gl	caps	Snoo	rut	Galpha49B	dlp	Fas2	Rac2	lilli	dpn	Psc	Hrb27C	Sin3A	tutl	sbb	ko	hts	dsx
GO:0009888	biological process	tissue development	1.5e-14	60	359	16.7131	469	9794	4.78865	3.49015	Traf4	InR	Abl	ec	Mmp1	NA	Dl	sty	shg	sog	metro	W	Sec61alpha	sgg	hbs	lola	ths	Egfr	Cyp1	ft	NA	flw	NA	caps	CG34417	Pvf1	br	ovo	Fas2	Vap-33-1	Mad	Eip75B	bib	Dp	Rac2	Cip4	Gli	hiw	Glycogenin
GO:0030030	biological process	cell projection organization	2.91e-14	55	359	15.3203	405	9794	4.13518	3.70487	InR	Abl	Wnt2	fz2	DAAM	CG1399	fax	shg	Apc	nvy	Not1	Fas3	W	BBS8	Tm1	Ptp10D	Mical	ptc	lola	Egfr	Nrg	ft	NA	caps	rut	Pvf1	Galpha49B	CG32082	ovo	dlp	Fas2	Rac2	dpn	Psc	Cip4	Gli	Hrb27C	Sin3A	tutl
GO:0048477	biological process	oogenesis	7.55e-14	53	359	14.7632	386	9794	3.94119	3.74588	InR	Abl	spri	heph	NA	orb	JIL-1	Dl	sty	shg	Apc	sog	Fas3	sgg	Tm1	twin	ptc	lola	Egfr	baf	NA	flw	Mmp2	Pvf1	br	Pen	bam	ovo	Mad	Eip75B	bib	mts	Dp	Rac2	NA	growl	Hrb27C	hts	ct
GO:0007276	biological process	gamete generation	1.19e-13	63	359	17.5487	534	9794	5.45232	3.21858	InR	Abl	spri	heph	NA	orb	JIL-1	Dl	sty	shg	Apc	sog	Fas3	sgg	Invadolysin	Tm1	twin	ptc	fwd	lola	Egfr	baf	qm	NA	flw	Mmp2	Pvf1	br	Pen	bam	ovo	Samuel	Mad	Eip75B	bib	mts	Dp	Rac2	mei-P26
GO:0007292	biological process	female gamete generation	1.68e-13	53	359	14.7632	393	9794	4.01266	3.67916	InR	Abl	spri	heph	NA	orb	JIL-1	Dl	sty	shg	Apc	sog	Fas3	sgg	Tm1	twin	ptc	lola	Egfr	baf	NA	flw	Mmp2	Pvf1	br	Pen	bam	ovo	Mad	Eip75B	bib	mts	Dp	Rac2	NA	growl	Hrb27C	hts	ct
GO:0019953	biological process	sexual reproduction	3.95e-13	63	359	17.5487	547	9794	5.58505	3.14209	InR	Abl	spri	heph	NA	orb	JIL-1	Dl	sty	shg	Apc	sog	Fas3	sgg	Invadolysin	Tm1	twin	ptc	fwd	lola	Egfr	baf	qm	NA	flw	Mmp2	Pvf1	br	Pen	bam	ovo	Samuel	Mad	Eip75B	bib	mts	Dp	Rac2	mei-P26
GO:0007424	biological process	open tracheal system development	4.49e-13	34	359	9.47075	168	9794	1.71534	5.52122	vari	Wnt2	DAAM	lolal	Mmp1	Dl	sty	shg	W	Ptp10D	Egfr	Gap1	Nrg	pio	ft	Mmp2	NA	caps	knrl	Cdk4	Fas2	Mad	Rac2	elB	noc	Gli	ct	jing	Src42A	put	h	uif	ems	Ptp4E
GO:0007423	biological process	sensory organ development	4.86e-13	49	359	13.649	348	9794	3.5532	3.84134	Traf4	ro	fz2	ec	Ser	Dl	sty	shg	Apc	nvy	klu	oc	W	sgg	Rca1	hbs	ptc	lola	Egfr	Gap1	ft	dan	gl	br	Galpha49B	dlp	Fas2	Mad	mts	Rac2	lilli	NA	dsx	skd	eyg	ct	Rip11	Pka-C1	Optix
GO:0060541	biological process	respiratory system development	5.44e-13	34	359	9.47075	169	9794	1.72555	5.48855	vari	Wnt2	DAAM	lolal	Mmp1	Dl	sty	shg	W	Ptp10D	Egfr	Gap1	Nrg	pio	ft	Mmp2	NA	caps	knrl	Cdk4	Fas2	Mad	Rac2	elB	noc	Gli	ct	jing	Src42A	put	h	uif	ems	Ptp4E
GO:0050793	biological process	regulation of developmental process	8.25e-13	45	359	12.5348	300	9794	3.0631	4.0922	ro	Abl	DAAM	Ser	Dl	sty	shg	Apc	klu	metro	bab1	W	sgg	hbs	CalpA	Notum	Egfr	Gap1	ft	NA	br	Galpha49B	dlp	Fas2	Mad	Eip75B	NA	mts	Rac2	NA	Hrb27C	hiw	tutl	sbb	dsx	Pka-C1	Dif	put	dlg1
GO:0000003	biological process	reproduction	1.34e-12	69	359	19.2201	656	9794	6.69798	2.86953	InR	Abl	spri	fz2	heph	NA	orb	JIL-1	Dl	sty	shg	Apc	sog	Fas3	bab1	sgg	Invadolysin	Tm1	twin	ptc	fwd	lola	Egfr	baf	qm	NA	flw	Mmp2	rut	Pvf1	br	Pen	bam	ovo	Fas2	Samuel	Mad	Eip75B	bib
GO:0022414	biological process	reproductive process	1.34e-12	69	359	19.2201	656	9794	6.69798	2.86953	InR	Abl	spri	fz2	heph	NA	orb	JIL-1	Dl	sty	shg	Apc	sog	Fas3	bab1	sgg	Invadolysin	Tm1	twin	ptc	fwd	lola	Egfr	baf	qm	NA	flw	Mmp2	rut	Pvf1	br	Pen	bam	ovo	Fas2	Samuel	Mad	Eip75B	bib
GO:0000904	biological process	cell morphogenesis involved in differentiation	1.66e-12	48	359	13.3705	345	9794	3.52256	3.79566	InR	Abl	Wnt2	fz2	DAAM	fax	Dl	shg	Apc	nvy	Not1	Fas3	W	Tm1	Ptp10D	Mical	ptc	lola	Nrg	ft	caps	rut	Galpha49B	dlp	Fas2	Rac2	dpn	Psc	Hrb27C	Sin3A	tutl	sbb	ko	hts	dsx	zfh1	ct	jing	baz
GO:0035282	biological process	segmentation	2.39e-12	36	359	10.0279	199	9794	2.03186	4.93532	Pc	Ser	Bx	orb	Dl	sty	shg	sog	oc	sgg	Tm1	ptc	Egfr	Gap1	NA	dan	NA	NA	Cdk4	dlp	Mad	fs(1)h	Rac2	lilli	Hrb27C	Pka-C1	psq	jing	baz	dve	h	ems	spir	bun	dos	NA
GO:0042221	biological process	response to chemical stimulus	2.58e-12	60	359	16.7131	522	9794	5.32979	3.13579	InR	Abl	fz2	Pkc98E	Bx	shg	Apc	nvy	Fas3	CG5844	W	sgg	Ptp10D	Mical	CG9238	ptc	ImpL2	lola	Egfr	PEK	NA	caps	rut	br	Galpha49B	NA	dlp	IP3K1	Fas2	cpo	Eip75B	Pdp1	mura	lilli	smi35A	Psc	Hrb27C	Spn	tutl
GO:0051239	biological process	regulation of multicellular organismal process	3.13e-12	47	359	13.0919	337	9794	3.44088	3.80482	ro	InR	Abl	DAAM	Ser	NA	Dl	sty	Apc	klu	metro	bab1	W	Ctr1A	sgg	hbs	CrebB-17A	CalpA	Egfr	Gap1	ft	NA	Galpha49B	dlp	for	Fas2	Mad	Eip75B	NA	mts	Dp	Rac2	NA	Hrb27C	hiw	tutl	sbb	dsx	Pka-C1
GO:0001654	biological process	eye development	3.72e-12	41	359	11.4206	261	9794	2.6649	4.28557	Traf4	ro	ec	Ser	Dl	sty	shg	Apc	klu	oc	W	Rca1	hbs	ptc	lola	Egfr	Gap1	ft	dan	gl	br	Galpha49B	dlp	Fas2	Mad	mts	Rac2	lilli	NA	eyg	Rip11	Pka-C1	Optix	Src42A	put	h	mirr	shn	bun
GO:0007409	biological process	axonogenesis	4.47e-12	38	359	10.585	226	9794	2.30754	4.58713	InR	Abl	Wnt2	fz2	DAAM	fax	shg	Apc	nvy	Fas3	Ptp10D	Mical	ptc	lola	Nrg	caps	rut	Galpha49B	dlp	Fas2	Rac2	Psc	Hrb27C	tutl	sbb	ko	hts	dsx	zfh1	jing	put	ems	Ptp4E	chb	CG33960	fru	fray	fra
GO:0048737	biological process	imaginal disc-derived appendage development	4.98e-12	37	359	10.3064	215	9794	2.19522	4.69493	fz2	heph	Ser	Bx	Dl	sog	bab1	W	sgg	ptc	Egfr	Gap1	pio	ft	NA	flw	NA	A2bp1	dlp	Mad	Trl	NA	px	Cip4	Gli	sbb	eyg	cg	ct	Pka-C1	psq	jing	Src42A	dve	mirr	shn	Lim1
GO:0048667	biological process	cell morphogenesis involved in neuron differentiation	5.23e-12	46	359	12.8134	328	9794	3.34899	3.82604	InR	Abl	Wnt2	fz2	DAAM	fax	shg	Apc	nvy	Not1	Fas3	W	Tm1	Ptp10D	Mical	ptc	lola	Nrg	caps	rut	Galpha49B	dlp	Fas2	Rac2	dpn	Psc	Hrb27C	Sin3A	tutl	sbb	ko	hts	dsx	zfh1	ct	jing	baz	put	ems
GO:0000902	biological process	cell morphogenesis	5.36e-12	51	359	14.2061	397	9794	4.0535	3.50466	InR	Abl	Wnt2	fz2	DAAM	CG1399	fax	Dl	shg	Apc	nvy	Not1	Fas3	W	BBS8	Tm1	Ptp10D	Mical	ptc	lola	Nrg	ft	caps	rut	Galpha49B	dlp	Fas2	Rac2	dpn	Psc	Hrb27C	Sin3A	tutl	sbb	ko	hts	dsx	zfh1	ct
GO:0048609	biological process	multicellular organismal reproductive process	5.89e-12	64	359	17.8273	594	9794	6.06494	2.9394	InR	Abl	spri	heph	NA	orb	JIL-1	Dl	sty	shg	Apc	sog	Fas3	sgg	Invadolysin	Tm1	twin	ptc	fwd	lola	Egfr	baf	qm	NA	flw	Mmp2	Pvf1	br	Pen	bam	ovo	Samuel	Mad	Eip75B	bib	mts	Dp	Rac2	mei-P26
GO:0032504	biological process	multicellular organism reproduction	5.89e-12	64	359	17.8273	594	9794	6.06494	2.9394	InR	Abl	spri	heph	NA	orb	JIL-1	Dl	sty	shg	Apc	sog	Fas3	sgg	Invadolysin	Tm1	twin	ptc	fwd	lola	Egfr	baf	qm	NA	flw	Mmp2	Pvf1	br	Pen	bam	ovo	Samuel	Mad	Eip75B	bib	mts	Dp	Rac2	mei-P26
GO:0040011	biological process	locomotion	6.67e-12	49	359	13.649	371	9794	3.78803	3.6032	InR	Abl	spri	fz2	Dl	shg	Apc	nvy	Fas3	Invadolysin	Ptp10D	Mical	ptc	shep	lola	Egfr	qm	NA	NA	caps	Pvf1	knrl	Galpha49B	Pen	dlp	Rac2	NA	Psc	Hrb27C	hiw	tutl	sbb	ko	hts	dsx	zfh1	jing	baz	Src42A
GO:0048736	biological process	appendage development	1.24e-11	37	359	10.3064	221	9794	2.25648	4.56746	fz2	heph	Ser	Bx	Dl	sog	bab1	W	sgg	ptc	Egfr	Gap1	pio	ft	NA	flw	NA	A2bp1	dlp	Mad	Trl	NA	px	Cip4	Gli	sbb	eyg	cg	ct	Pka-C1	psq	jing	Src42A	dve	mirr	shn	Lim1
GO:0009987	biological process	cellular process	1.49e-11	269	359	74.9304	5429	9794	55.4319	1.35176	Traf4	Dcp2	ro	InR	vari	Abl	spri	trbl	Wnt2	CG9849	fz2	ec	CG11486	Pc	DAAM	heph	ATPCL	NA	cdc14	Ef1alpha48D	tmod	CG1399	lolal	Spred	fax	Mmp1	Pgd	Ser	Pkc98E	Bx	NA	CG14439	Rgl	orb	JIL-1	Hsp60	Dl	CG3036	sty
GO:0048812	biological process	neuron projection morphogenesis	1.57e-11	45	359	12.5348	324	9794	3.30815	3.78907	InR	Abl	Wnt2	fz2	DAAM	fax	shg	Apc	nvy	Not1	Fas3	W	Tm1	Ptp10D	Mical	ptc	lola	Nrg	caps	rut	Galpha49B	dlp	Fas2	Rac2	dpn	Psc	Hrb27C	Sin3A	tutl	sbb	ko	hts	dsx	zfh1	ct	jing	put	ems	chinmo
GO:0035114	biological process	imaginal disc-derived appendage morphogenesis	1.89e-11	36	359	10.0279	212	9794	2.16459	4.63268	fz2	heph	Ser	Bx	Dl	sog	bab1	W	sgg	ptc	Egfr	Gap1	pio	ft	NA	flw	A2bp1	dlp	Mad	Trl	NA	px	Cip4	Gli	sbb	eyg	cg	ct	Pka-C1	psq	jing	Src42A	dve	mirr	shn	Lim1
GO:0031175	biological process	neuron projection development	2.23e-11	45	359	12.5348	327	9794	3.33878	3.75431	InR	Abl	Wnt2	fz2	DAAM	fax	shg	Apc	nvy	Not1	Fas3	W	Tm1	Ptp10D	Mical	ptc	lola	Nrg	caps	rut	Galpha49B	dlp	Fas2	Rac2	dpn	Psc	Hrb27C	Sin3A	tutl	sbb	ko	hts	dsx	zfh1	ct	jing	put	ems	chinmo
GO:0048858	biological process	cell projection morphogenesis	2.4e-11	47	359	13.0919	355	9794	3.62467	3.6119	InR	Abl	Wnt2	fz2	DAAM	CG1399	fax	shg	Apc	nvy	Not1	Fas3	W	BBS8	Tm1	Ptp10D	Mical	ptc	lola	Nrg	caps	rut	Galpha49B	dlp	Fas2	Rac2	dpn	Psc	Hrb27C	Sin3A	tutl	sbb	ko	hts	dsx	zfh1	ct	jing	put
GO:0032990	biological process	cell part morphogenesis	2.67e-11	47	359	13.0919	356	9794	3.63488	3.60175	InR	Abl	Wnt2	fz2	DAAM	CG1399	fax	shg	Apc	nvy	Not1	Fas3	W	BBS8	Tm1	Ptp10D	Mical	ptc	lola	Nrg	caps	rut	Galpha49B	dlp	Fas2	Rac2	dpn	Psc	Hrb27C	Sin3A	tutl	sbb	ko	hts	dsx	zfh1	ct	jing	put
GO:0003006	biological process	developmental process involved in reproduction	2.85e-11	52	359	14.4847	428	9794	4.37002	3.31456	InR	spri	fz2	heph	orb	Dl	sty	shg	Apc	sog	Fas3	bab1	sgg	Invadolysin	Tm1	ptc	fwd	Egfr	NA	flw	Pvf1	br	Pen	bam	ovo	Fas2	Mad	bib	Dp	Rac2	mei-P26	NA	dpn	growl	Hrb27C	hts	dsx	zfh1	ct
GO:0032989	biological process	cellular component morphogenesis	2.95e-11	55	359	15.3203	473	9794	4.82949	3.17225	InR	Abl	Wnt2	fz2	DAAM	CG1399	fax	Dl	shg	Apc	nvy	Not1	Fas3	W	BBS8	Tm1	Ptp10D	Mical	ptc	lola	Egfr	Nrg	ft	caps	rut	Galpha49B	dlp	Fas2	Dp	Rac2	dpn	Psc	Hrb27C	Sin3A	tutl	sbb	ko	hts	dsx
GO:2000112	biological process	regulation of cellular macromolecule biosynthetic process	4.33e-11	71	359	19.7772	736	9794	7.5148	2.63176	ro	Pc	heph	lolal	orb	JIL-1	nvy	oc	bab1	ERR	NFAT	sgg	CG8036	CrebB-17A	twin	CG3328	Sp1	lola	Eip78C	PEK	ph-d	dan	NA	jim	knrl	A2bp1	br	NA	ovo	Samuel	Mad	Eip75B	spt4	Pdp1	Trl	fs(1)h	Dp	noc	dpn
GO:0010556	biological process	regulation of macromolecule biosynthetic process	4.33e-11	71	359	19.7772	736	9794	7.5148	2.63176	ro	Pc	heph	lolal	orb	JIL-1	nvy	oc	bab1	ERR	NFAT	sgg	CG8036	CrebB-17A	twin	CG3328	Sp1	lola	Eip78C	PEK	ph-d	dan	NA	jim	knrl	A2bp1	br	NA	ovo	Samuel	Mad	Eip75B	spt4	Pdp1	Trl	fs(1)h	Dp	noc	dpn
GO:0035107	biological process	appendage morphogenesis	4.63e-11	36	359	10.0279	218	9794	2.22585	4.50517	fz2	heph	Ser	Bx	Dl	sog	bab1	W	sgg	ptc	Egfr	Gap1	pio	ft	NA	flw	A2bp1	dlp	Mad	Trl	NA	px	Cip4	Gli	sbb	eyg	cg	ct	Pka-C1	psq	jing	Src42A	dve	mirr	shn	Lim1
GO:0051252	biological process	regulation of RNA metabolic process	5.33e-11	71	359	19.7772	739	9794	7.54544	2.62108	ro	Pc	lolal	JIL-1	nvy	oc	bab1	ERR	NFAT	sgg	CG8036	CrebB-17A	twin	CG3328	Sp1	lola	Eip78C	Hrb98DE	Pep	ph-d	dan	NA	jim	knrl	A2bp1	br	NA	ovo	Samuel	Mad	Eip75B	spt4	Pdp1	Trl	fs(1)h	Dp	snRNP-U1-70K	noc	dpn
GO:0031323	biological process	regulation of cellular metabolic process	5.35e-11	84	359	23.3983	970	9794	9.90402	2.36251	ro	InR	Pc	heph	lolal	orb	JIL-1	nvy	oc	bab1	ERR	NFAT	Sec61alpha	sgg	CG8036	Rca1	CrebB-17A	twin	CG3328	Sp1	lola	Eip78C	Hrb98DE	Pep	PEK	ph-d	dan	NA	jim	knrl	A2bp1	br	NA	ovo	Samuel	Sesn	Mad	Eip75B	spt4
GO:0048592	biological process	eye morphogenesis	8.22e-11	35	359	9.7493	210	9794	2.14417	4.54689	ro	ec	Dl	sty	shg	Apc	klu	oc	W	Rca1	hbs	ptc	lola	Egfr	Gap1	ft	gl	br	Galpha49B	Fas2	Mad	mts	Rac2	lilli	NA	eyg	Rip11	Optix	put	h	mirr	shn	bun	dos	ex
GO:0006355	biological process	regulation of transcription, DNA-dependent	8.64e-11	67	359	18.663	678	9794	6.92261	2.69594	ro	Pc	lolal	JIL-1	nvy	oc	bab1	ERR	NFAT	sgg	CG8036	CrebB-17A	twin	CG3328	Sp1	lola	Eip78C	ph-d	dan	NA	jim	knrl	A2bp1	br	NA	ovo	Samuel	Mad	Eip75B	spt4	Pdp1	Trl	fs(1)h	Dp	noc	dpn	Psc	Sin3A	sbb
GO:0080090	biological process	regulation of primary metabolic process	9.52e-11	82	359	22.8412	943	9794	9.62834	2.37229	ro	Pc	heph	lolal	orb	JIL-1	nvy	oc	bab1	W	ERR	NFAT	sgg	CG8036	Rca1	CrebB-17A	twin	CG3328	Sp1	lola	Eip78C	Hrb98DE	Pep	PEK	ph-d	dan	NA	jim	knrl	A2bp1	br	NA	ovo	Samuel	Mad	Eip75B	spt4	cenG1A	NA
GO:0048749	biological process	compound eye development	1e-10	38	359	10.585	248	9794	2.53216	4.1802	ro	ec	Ser	Dl	sty	shg	Apc	klu	oc	W	Rca1	hbs	lola	Egfr	Gap1	ft	dan	gl	br	Galpha49B	dlp	Mad	mts	Rac2	lilli	NA	eyg	Rip11	Pka-C1	Optix	Src42A	put	h	mirr	shn	bun	dos	ex
GO:0019222	biological process	regulation of metabolic process	1.11e-10	89	359	24.7911	1076	9794	10.9863	2.25654	Dcp2	ro	InR	Abl	Pc	heph	lolal	orb	JIL-1	nvy	oc	bab1	W	ERR	NFAT	Sec61alpha	sgg	CG8036	Rca1	CrebB-17A	twin	CG3328	Sp1	lola	Eip78C	Hrb98DE	Pep	PEK	ph-d	dan	NA	jim	knrl	A2bp1	br	Galpha49B	NA	ovo	Samuel
GO:0010468	biological process	regulation of gene expression	1.5e-10	76	359	21.1699	842	9794	8.5971	2.46245	Dcp2	ro	Abl	Pc	heph	lolal	orb	JIL-1	nvy	oc	bab1	ERR	NFAT	sgg	CG8036	CrebB-17A	twin	CG3328	Sp1	lola	Eip78C	Hrb98DE	Pep	PEK	ph-d	dan	NA	jim	knrl	A2bp1	br	NA	ovo	Samuel	Mad	Eip75B	spt4	Pdp1	Trl
GO:0003700	molecular function	sequence-specific DNA binding transcription factor activity	1.6e-10	47	359	13.0919	373	9794	3.80845	3.43759	ro	nvy	oc	bab1	ERR	NFAT	CrebB-17A	CG3328	Eip78C	dan	NA	gl	jim	knrl	br	NA	Mad	Eip75B	spt4	Pdp1	Dp	lilli	mamo	Sin3A	sbb	dsx	eyg	zfh1	cg	ct	NA	jing	Dif	Optix	dve	mirr	CHES-1-like	CrebA	ems
GO:0001071	molecular function	nucleic acid binding transcription factor activity	1.6e-10	47	359	13.0919	373	9794	3.80845	3.43759	ro	nvy	oc	bab1	ERR	NFAT	CrebB-17A	CG3328	Eip78C	dan	NA	gl	jim	knrl	br	NA	Mad	Eip75B	spt4	Pdp1	Dp	lilli	mamo	Sin3A	sbb	dsx	eyg	zfh1	cg	ct	NA	jing	Dif	Optix	dve	mirr	CHES-1-like	CrebA	ems
GO:0048610	biological process	cellular process involved in reproduction	1.67e-10	50	359	13.9276	417	9794	4.25771	3.27114	InR	spri	heph	NA	orb	Dl	sty	shg	sog	Fas3	sgg	Invadolysin	Tm1	ptc	fwd	lola	Egfr	baf	qm	NA	flw	Pvf1	Pen	bam	Mad	bib	Dp	Rac2	mei-P26	NA	mamo	growl	Hrb27C	hts	zfh1	ct	Pka-C1	psq	jing
GO:0060255	biological process	regulation of macromolecule metabolic process	2.31e-10	82	359	22.8412	958	9794	9.7815	2.33515	Dcp2	ro	Abl	Pc	heph	lolal	orb	JIL-1	nvy	oc	bab1	W	ERR	NFAT	sgg	CG8036	Rca1	CrebB-17A	twin	CG3328	Sp1	lola	Eip78C	Hrb98DE	Pep	PEK	ph-d	dan	NA	jim	knrl	A2bp1	br	NA	ovo	Samuel	Mad	Eip75B	spt4
GO:0007350	biological process	blastoderm segmentation	2.49e-10	31	359	8.6351	171	9794	1.74597	4.94574	Pc	orb	Dl	sty	shg	sog	oc	sgg	Tm1	ptc	Egfr	Gap1	NA	NA	NA	Cdk4	dlp	Mad	fs(1)h	Rac2	lilli	Hrb27C	Pka-C1	psq	jing	baz	h	ems	spir	dos	NA
GO:0019219	biological process	regulation of nucleobase, nucleoside, nucleotide and nucleic acid metabolic process	2.52e-10	73	359	20.3343	797	9794	8.13764	2.49879	ro	Pc	lolal	JIL-1	nvy	oc	bab1	ERR	NFAT	sgg	CG8036	CrebB-17A	twin	CG3328	Sp1	lola	Eip78C	Hrb98DE	Pep	ph-d	dan	NA	jim	knrl	A2bp1	br	NA	ovo	Samuel	Mad	Eip75B	spt4	cenG1A	Pdp1	Trl	fs(1)h	Dp	snRNP-U1-70K	noc
GO:0051171	biological process	regulation of nitrogen compound metabolic process	2.86e-10	73	359	20.3343	799	9794	8.15806	2.49254	ro	Pc	lolal	JIL-1	nvy	oc	bab1	ERR	NFAT	sgg	CG8036	CrebB-17A	twin	CG3328	Sp1	lola	Eip78C	Hrb98DE	Pep	ph-d	dan	NA	jim	knrl	A2bp1	br	NA	ovo	Samuel	Mad	Eip75B	spt4	cenG1A	Pdp1	Trl	fs(1)h	Dp	snRNP-U1-70K	noc
GO:0005886	cellular component	plasma membrane	3.27e-10	59	359	16.4345	564	9794	5.75863	2.8539	InR	vari	Abl	fz2	TM4SF	Ser	Dl	sty	shg	sog	Fas3	metro	Ctr1A	kek5	Ptp10D	Mical	hbs	ptc	Tsp	bbg	Egfr	Gap1	Nrg	ft	NA	Mmp2	rut	CG15279	Galpha49B	for	Fas2	bib	NA	rho-4	Gli	hiw	Shal	hts	CG42258
GO:0009889	biological process	regulation of biosynthetic process	4.27e-10	71	359	19.7772	770	9794	7.86196	2.51555	ro	Pc	heph	lolal	orb	JIL-1	nvy	oc	bab1	ERR	NFAT	sgg	CG8036	CrebB-17A	twin	CG3328	Sp1	lola	Eip78C	PEK	ph-d	dan	NA	jim	knrl	A2bp1	br	NA	ovo	Samuel	Mad	Eip75B	spt4	Pdp1	Trl	fs(1)h	Dp	noc	dpn
GO:0031326	biological process	regulation of cellular biosynthetic process	4.27e-10	71	359	19.7772	770	9794	7.86196	2.51555	ro	Pc	heph	lolal	orb	JIL-1	nvy	oc	bab1	ERR	NFAT	sgg	CG8036	CrebB-17A	twin	CG3328	Sp1	lola	Eip78C	PEK	ph-d	dan	NA	jim	knrl	A2bp1	br	NA	ovo	Samuel	Mad	Eip75B	spt4	Pdp1	Trl	fs(1)h	Dp	noc	dpn
GO:0005515	molecular function	protein binding	4.37e-10	87	359	24.234	1063	9794	10.8536	2.23281	Traf4	InR	Abl	spri	Wnt2	fz2	Pc	DAAM	NA	tmod	CG1399	Ser	NA	orb	Hsp60	Dl	shg	Apc	Nplp1	sog	bab1	miple2	sgg	Tm1	Mical	IP3K2	CrebB-17A	CG9238	nod	ptc	lola	ths	Egfr	ph-d	Fim	ft	dan	CG32626	CG34417
GO:0001745	biological process	compound eye morphogenesis	5.4e-10	33	359	9.1922	199	9794	2.03186	4.52404	ro	ec	Dl	sty	shg	Apc	klu	oc	W	Rca1	hbs	lola	Egfr	Gap1	ft	gl	br	Galpha49B	Mad	mts	Rac2	lilli	NA	eyg	Rip11	Optix	put	h	mirr	shn	bun	dos	ex
GO:0009968	biological process	negative regulation of signal transduction	6.2e-10	25	359	6.96379	113	9794	1.15377	6.03569	Ser	NA	sty	Apc	sog	klu	sgg	CalpA	Notum	ptc	ImpL2	Gap1	ft	flw	Mmp2	Snoo	dlp	Fas2	hiw	sbb	ct	kek1	Pka-C1	Src42A	bun
GO:0035120	biological process	post-embryonic appendage morphogenesis	9.67e-10	33	359	9.1922	203	9794	2.0727	4.4349	fz2	heph	Ser	Bx	Dl	sog	bab1	sgg	ptc	Egfr	Gap1	pio	ft	NA	flw	A2bp1	dlp	Mad	Trl	px	Cip4	Gli	sbb	cg	ct	Pka-C1	psq	jing	Src42A	dve	mirr	shn	Lim1
GO:0023057	biological process	negative regulation of signaling	1.44e-09	25	359	6.96379	117	9794	1.19461	5.82935	Ser	NA	sty	Apc	sog	klu	sgg	CalpA	Notum	ptc	ImpL2	Gap1	ft	flw	Mmp2	Snoo	dlp	Fas2	hiw	sbb	ct	kek1	Pka-C1	Src42A	bun
GO:0010648	biological process	negative regulation of cell communication	1.77e-09	25	359	6.96379	118	9794	1.20482	5.77994	Ser	NA	sty	Apc	sog	klu	sgg	CalpA	Notum	ptc	ImpL2	Gap1	ft	flw	Mmp2	Snoo	dlp	Fas2	hiw	sbb	ct	kek1	Pka-C1	Src42A	bun
GO:0048585	biological process	negative regulation of response to stimulus	1.77e-09	25	359	6.96379	118	9794	1.20482	5.77994	Ser	NA	sty	Apc	sog	klu	sgg	CalpA	Notum	ptc	ImpL2	Gap1	ft	flw	Mmp2	Snoo	dlp	Fas2	hiw	sbb	ct	kek1	Pka-C1	Src42A	bun
GO:0009880	biological process	embryonic pattern specification	1.94e-09	31	359	8.6351	184	9794	1.8787	4.59631	Pc	orb	Dl	sty	shg	sog	oc	sgg	Tm1	ptc	Egfr	Gap1	NA	NA	NA	Cdk4	dlp	Mad	fs(1)h	Rac2	lilli	Hrb27C	Pka-C1	psq	jing	baz	h	ems	spir	dos	NA
GO:2000026	biological process	regulation of multicellular organismal development	2.05e-09	36	359	10.0279	246	9794	2.51174	3.99239	ro	Abl	DAAM	Dl	sty	Apc	klu	metro	bab1	W	sgg	hbs	CalpA	Egfr	Gap1	ft	NA	Galpha49B	dlp	Fas2	Mad	Eip75B	NA	mts	Rac2	NA	Hrb27C	hiw	tutl	sbb	dsx	Pka-C1	put	shn	tws	ex
GO:0009966	biological process	regulation of signal transduction	2.28e-09	41	359	11.4206	314	9794	3.20604	3.56221	Traf4	Spred	Ser	NA	Rgl	sty	Apc	sog	klu	CG5521	sgg	kek5	CalpA	Notum	ptc	ImpL2	Gap1	ft	NA	flw	Mmp2	Snoo	dlp	Fas2	cenG1A	siz	mts	vav	hiw	sbb	skd	ct	CG31158	kek1	Pka-C1	Src42A	Pax	loco	bun
GO:0007411	biological process	axon guidance	3.68e-09	29	359	8.07799	165	9794	1.6847	4.7949	InR	Abl	fz2	shg	Apc	nvy	Fas3	Ptp10D	Mical	ptc	lola	caps	Galpha49B	dlp	Psc	Hrb27C	tutl	sbb	ko	hts	dsx	zfh1	jing	put	Ptp4E	chb	CG33960	fru	fra
GO:0042330	biological process	taxis	4.04e-09	32	359	8.91365	201	9794	2.05228	4.3433	InR	Abl	fz2	shg	Apc	nvy	Fas3	Ptp10D	Mical	ptc	shep	lola	caps	Galpha49B	Pen	dlp	Psc	Hrb27C	tutl	sbb	ko	hts	dsx	zfh1	jing	put	dlg1	Ptp4E	chb	CG33960	fru	fra
GO:0007476	biological process	imaginal disc-derived wing morphogenesis	5.44e-09	31	359	8.6351	191	9794	1.95017	4.42786	fz2	heph	Ser	Bx	Dl	sog	sgg	ptc	Egfr	Gap1	pio	ft	NA	flw	A2bp1	dlp	Mad	Trl	px	Cip4	Gli	sbb	cg	ct	Pka-C1	psq	jing	Src42A	dve	mirr	shn
GO:0006351	biological process	transcription, DNA-dependent	5.62e-09	67	359	18.663	740	9794	7.55565	2.47007	ro	Pc	lolal	JIL-1	nvy	oc	bab1	ERR	NFAT	sgg	CG8036	CrebB-17A	twin	CG3328	Sp1	lola	Eip78C	ph-d	dan	NA	jim	knrl	A2bp1	br	NA	ovo	Samuel	Mad	Eip75B	spt4	Pdp1	Trl	fs(1)h	Dp	noc	dpn	Psc	Sin3A	sbb
GO:0032774	biological process	RNA biosynthetic process	5.98e-09	67	359	18.663	741	9794	7.56586	2.46673	ro	Pc	lolal	JIL-1	nvy	oc	bab1	ERR	NFAT	sgg	CG8036	CrebB-17A	twin	CG3328	Sp1	lola	Eip78C	ph-d	dan	NA	jim	knrl	A2bp1	br	NA	ovo	Samuel	Mad	Eip75B	spt4	Pdp1	Trl	fs(1)h	Dp	noc	dpn	Psc	Sin3A	sbb
GO:0007472	biological process	wing disc morphogenesis	6.27e-09	31	359	8.6351	192	9794	1.96038	4.4048	fz2	heph	Ser	Bx	Dl	sog	sgg	ptc	Egfr	Gap1	pio	ft	NA	flw	A2bp1	dlp	Mad	Trl	px	Cip4	Gli	sbb	cg	ct	Pka-C1	psq	jing	Src42A	dve	mirr	shn
GO:0071944	cellular component	cell periphery	6.88e-09	61	359	16.9916	639	9794	6.5244	2.60432	Traf4	InR	vari	Abl	fz2	TM4SF	Ser	Dl	sty	shg	sog	Fas3	metro	Ctr1A	kek5	Ptp10D	Mical	hbs	ptc	Tsp	bbg	Egfr	Gap1	Nrg	ft	NA	Mmp2	rut	CG15279	Galpha49B	for	Fas2	bib	NA	rho-4	Gli	hiw	Shal	hts
GO:0035220	biological process	wing disc development	7.43e-09	37	359	10.3064	270	9794	2.75679	3.73855	fz2	heph	Ser	Bx	Dl	sog	sgg	Notum	ptc	Egfr	Gap1	pio	ft	NA	flw	A2bp1	dlp	Mad	Trl	lilli	px	Cip4	Gli	sbb	skd	eyg	cg	ct	Pka-C1	psq	jing	Src42A	dve	mirr	Pax	shn	CtBP
GO:0048732	biological process	gland development	8.03e-09	29	359	8.07799	170	9794	1.73576	4.65387	Traf4	fz2	lolal	Mmp1	Ser	shg	sog	W	Egfr	Cyp1	gl	Pvf1	br	Pen	NA	Mad	Eip75B	Rac2	eyg	zfh1	NA	Dif	Src42A	put	h	CrebA	shn	bun	fra
GO:0006935	biological process	chemotaxis	9.36e-09	29	359	8.07799	171	9794	1.74597	4.62666	InR	Abl	fz2	shg	Apc	nvy	Fas3	Ptp10D	Mical	ptc	lola	caps	Galpha49B	dlp	Psc	Hrb27C	tutl	sbb	ko	hts	dsx	zfh1	jing	put	Ptp4E	chb	CG33960	fru	fra
GO:0007165	biological process	signal transduction	2.03e-08	79	359	22.0056	983	9794	10.0368	2.1925	Traf4	InR	spri	Wnt2	fz2	heph	Spred	Ser	Pkc98E	NA	Rgl	Dl	sty	Apc	Nplp1	sog	klu	CG5521	sgg	kek5	Gadd45	CalpA	Notum	ptc	ImpL2	fwd	ths	Egfr	PEK	Gap1	Nup153	Nrg	ft	NA	flw	Mmp2	NA	Snoo	rut
GO:0005488	molecular function	binding	2.69e-08	237	359	66.0167	4762	9794	48.6216	1.35776	CG5541	Traf4	Dcp2	ro	CG6073	InR	Abl	spri	trbl	E23	Wnt2	fz2	CG11486	Pc	DAAM	heph	ATPCL	NA	Ef1alpha48D	tmod	CG1399	Mmp1	Pgd	Ser	Pkc98E	Neu3	Bx	unc79	NA	CG9630	CG3919	orb	JIL-1	Hsp60	Dl	CG12054	shg	CG10494	Apc
GO:0051093	biological process	negative regulation of developmental process	4.44e-08	23	359	6.40669	114	9794	1.16398	5.50413	ro	Abl	Ser	Dl	sty	shg	Apc	bab1	sgg	Egfr	ft	Galpha49B	Mad	mts	NA	hiw	dsx	put	chb	shn	bun	tws	ex
GO:0007166	biological process	cell surface receptor linked signaling pathway	4.87e-08	55	359	15.3203	566	9794	5.77905	2.65101	Traf4	InR	Wnt2	fz2	heph	Ser	Dl	sty	Apc	Nplp1	sog	sgg	kek5	CalpA	Notum	ptc	ImpL2	ths	Egfr	Gap1	Nup153	Nrg	ft	NA	Mmp2	NA	Snoo	rut	Pvf1	mthl3	Galpha49B	dlp	Fas2	Mad	bib	mts	elB	hiw	sbb
GO:0023051	biological process	regulation of signaling	5.02e-08	41	359	11.4206	345	9794	3.52256	3.24213	Traf4	Spred	Ser	NA	Rgl	sty	Apc	sog	klu	CG5521	sgg	kek5	CalpA	Notum	ptc	ImpL2	Gap1	ft	NA	flw	Mmp2	Snoo	dlp	Fas2	cenG1A	siz	mts	vav	hiw	sbb	skd	ct	CG31158	kek1	Pka-C1	Src42A	Pax	loco	bun
GO:0048583	biological process	regulation of response to stimulus	5.58e-08	43	359	11.9777	376	9794	3.83909	3.11994	Traf4	Spred	Ser	NA	Rgl	sty	Apc	sog	klu	CG5521	sgg	kek5	CrebB-17A	CalpA	Notum	ptc	ImpL2	Gap1	ft	NA	flw	Mmp2	Snoo	dlp	Fas2	cenG1A	siz	mts	vav	hiw	sbb	skd	ct	CG31158	kek1	Pka-C1	Dif	Src42A	Pax
GO:0023052	biological process	signaling	5.73e-08	86	359	23.9554	1140	9794	11.6398	2.05807	Traf4	InR	Abl	spri	Wnt2	fz2	heph	Spred	Ser	Pkc98E	NA	Rgl	Dl	sty	Apc	Nplp1	sog	klu	metro	CG5521	sgg	kek5	Gadd45	CalpA	Notum	ptc	ImpL2	fwd	ths	Egfr	PEK	Gap1	Nup153	Nrg	ft	NA	flw	Mmp2	NA
GO:0005634	cellular component	nucleus	6.77e-08	106	359	29.5265	1555	9794	15.8771	1.85969	ro	Pc	heph	lolal	Bx	JIL-1	nvy	dbr	klu	oc	bab1	ERR	NFAT	Rca1	Gadd45	CrebB-17A	twin	Sp1	Orc4	lola	Eip78C	bbg	Hrb98DE	Pep	ph-d	Nup153	Cyp1	CG17838	baf	dan	NA	gl	Snoo	jim	knrl	A2bp1	br	Pen	NA
GO:0048522	biological process	positive regulation of cellular process	7.27e-08	41	359	11.4206	349	9794	3.56341	3.20497	Traf4	InR	orb	JIL-1	Dl	sog	klu	oc	W	Invadolysin	CrebB-17A	nod	lola	Egfr	Gap1	A2bp1	br	Buffy	ovo	dlp	olf186-F	Mad	Eip75B	spt4	mts	Trl	Dp	NA	Hrb27C	tna	dsx	skd	NA	Dif	mod(mdg4)	mirr	spir	Lim1	bun
GO:0045595	biological process	regulation of cell differentiation	8.94e-08	31	359	8.6351	212	9794	2.16459	3.98925	ro	Abl	DAAM	Ser	Dl	sty	shg	Apc	klu	metro	W	sgg	Egfr	Gap1	NA	Galpha49B	Fas2	Mad	mts	Rac2	NA	Hrb27C	hiw	tutl	Pka-C1	put	dlg1	chb	bun	tws	ex
GO:0007417	biological process	central nervous system development	2.47e-07	28	359	7.79944	182	9794	1.85828	4.19713	Abl	Dl	shg	Apc	oc	Invadolysin	Ptp10D	CalpA	lola	Egfr	Nrg	NA	br	NA	Fas2	siz	cib	dsx	zfh1	ct	jing	dlg1	loco	ems	chinmo	Ptp4E	NA	fru
GO:0048518	biological process	positive regulation of biological process	2.92e-07	42	359	11.6992	380	9794	3.87993	3.01531	Traf4	InR	orb	JIL-1	Dl	sog	klu	oc	W	Invadolysin	CrebB-17A	nod	lola	Egfr	Gap1	A2bp1	br	Buffy	ovo	dlp	olf186-F	Mad	Eip75B	spt4	mts	Trl	Dp	NA	Hrb27C	tna	dsx	skd	NA	Dif	mod(mdg4)	mirr	spir	Lim1	bun
GO:0022607	biological process	cellular component assembly	3.95e-07	47	359	13.0919	463	9794	4.72738	2.76938	vari	Abl	DAAM	CG1399	NA	orb	shg	metro	BBS8	sgg	Invadolysin	Tm1	Mical	nod	Egfr	Nrg	NA	Pvf1	Pen	CG32082	Fas2	Vap-33-1	Mad	NA	mts	Trl	Dp	Rac2	Rbp1-like	lilli	mamo	Gli	Hrb27C	hiw	hts	Pka-C1	psq	baz	Src42A
GO:0003702	molecular function	RNA polymerase II transcription factor activity	4.99e-07	32	359	8.91365	240	9794	2.45048	3.63751	lolal	NFAT	CrebB-17A	Sp1	lola	Eip78C	gl	br	NA	ovo	Mad	Eip75B	Trl	Dp	elB	noc	dpn	Sin3A	dsx	skd	zfh1	ct	Optix	mod(mdg4)	CrebA	ems	shn	bun	NA	fru	cwo	grn
GO:0060429	biological process	epithelium development	6.62e-07	31	359	8.6351	229	9794	2.33817	3.69311	Traf4	InR	Abl	ec	Dl	sty	shg	Sec61alpha	lola	Egfr	ft	NA	NA	caps	Pvf1	Mad	Dp	Rac2	Gli	ct	Pkn	kuk	baz	Src42A	put	dlg1	mirr	loco	shn	fray	btsz
GO:0071844	biological process	cellular component assembly at cellular level	6.74e-07	46	359	12.8134	454	9794	4.63549	2.76419	vari	Abl	DAAM	CG1399	NA	orb	shg	metro	BBS8	sgg	Invadolysin	Tm1	Mical	nod	Egfr	Nrg	NA	Pvf1	Pen	CG32082	Fas2	Vap-33-1	Mad	NA	mts	Dp	Rac2	Rbp1-like	lilli	mamo	Gli	Hrb27C	hiw	hts	Pka-C1	psq	baz	Src42A	dlg1
GO:0009605	biological process	response to external stimulus	7.12e-07	36	359	10.0279	300	9794	3.0631	3.27376	InR	Abl	fz2	shg	Apc	nvy	Fas3	W	sgg	Ptp10D	Mical	ptc	shep	lola	gl	caps	Galpha49B	Pen	dlp	Pdp1	Psc	Hrb27C	tutl	sbb	ko	hts	dsx	zfh1	jing	put	dlg1	Ptp4E	chb	CG33960	fru	fra
GO:0060284	biological process	regulation of cell development	8.09e-07	25	359	6.96379	154	9794	1.57239	4.42879	ro	Abl	DAAM	Dl	sty	Apc	klu	metro	W	sgg	Egfr	Gap1	NA	Galpha49B	Fas2	Mad	mts	Rac2	NA	Hrb27C	hiw	tutl	Pka-C1	dlg1	tws
GO:0030528	molecular function	transcription regulator activity	1.07e-06	45	359	12.5348	444	9794	4.53339	2.765	ro	Pc	lolal	Not1	oc	NFAT	CrebB-17A	twin	Sp1	lola	Eip78C	gl	br	NA	ovo	Mad	Eip75B	spt4	Trl	Dp	elB	noc	dpn	Sin3A	dsx	skd	eyg	zfh1	ct	jing	Dif	Optix	mod(mdg4)	put	h	mirr	CrebA	ems	shn
GO:0040007	biological process	growth	1.09e-06	30	359	8.35655	220	9794	2.24627	3.72018	InR	vari	Abl	Wnt2	fz2	Mmp1	NA	metro	W	sgg	Nrg	ft	NA	rut	Cdk4	dlp	Fas2	Samuel	Sesn	Mad	Pdp1	Rac2	hiw	sbb	dsx	jing	dlg1	bun	ex	btsz
GO:0007431	biological process	salivary gland development	1.42e-06	24	359	6.68524	146	9794	1.49071	4.4846	Traf4	fz2	lolal	Mmp1	Ser	shg	W	Egfr	Cyp1	Pvf1	br	Mad	Eip75B	Rac2	eyg	NA	Dif	Src42A	put	h	CrebA	shn	bun	fra
GO:0035272	biological process	exocrine system development	1.42e-06	24	359	6.68524	146	9794	1.49071	4.4846	Traf4	fz2	lolal	Mmp1	Ser	shg	W	Egfr	Cyp1	Pvf1	br	Mad	Eip75B	Rac2	eyg	NA	Dif	Src42A	put	h	CrebA	shn	bun	fra
GO:0009952	biological process	anterior/posterior pattern formation	1.85e-06	23	359	6.40669	136	9794	1.38861	4.61376	orb	Dl	sty	shg	sog	oc	Tm1	ptc	Egfr	Gap1	NA	Mad	fs(1)h	Rac2	Hrb27C	Pka-C1	psq	baz	pcs	spir	shn	dos	NA
GO:0016070	biological process	RNA metabolic process	1.92e-06	82	359	22.8412	1138	9794	11.6194	1.96579	Dcp2	ro	Pc	heph	lolal	orb	JIL-1	nvy	oc	bab1	ERR	NFAT	sgg	CG8036	CrebB-17A	twin	CG3328	Sp1	lola	Eip78C	Hrb98DE	RnpS1	Pep	ph-d	CG17838	dan	NA	jim	knrl	A2bp1	br	NA	Pabp2	ovo	NA	Samuel	Mad	Eip75B	spt4
GO:0010646	biological process	regulation of cell communication	2.07e-06	28	359	7.79944	199	9794	2.03186	3.83858	Traf4	Ser	NA	sty	Apc	sog	klu	sgg	CalpA	Notum	ptc	ImpL2	Gap1	ft	flw	Mmp2	Snoo	dlp	Fas2	mts	hiw	sbb	skd	ct	kek1	Pka-C1	Src42A	bun
GO:0051716	biological process	cellular response to stimulus	2.26e-06	87	359	24.234	1244	9794	12.7017	1.90794	Traf4	InR	spri	Wnt2	fz2	heph	Spred	Ser	Pkc98E	NA	Rgl	Hsp60	Dl	sty	Apc	Nplp1	sog	klu	Not1	CG5844	CG5521	sgg	kek5	Gadd45	CalpA	Notum	nod	ptc	ImpL2	fwd	ths	Egfr	PEK	Gap1	Nup153	Nrg	ft	NA	flw
GO:0048589	biological process	developmental growth	2.49e-06	23	359	6.40669	138	9794	1.40903	4.54689	InR	vari	Abl	Wnt2	fz2	Mmp1	NA	metro	sgg	Nrg	ft	NA	rut	dlp	Fas2	Mad	Rac2	hiw	sbb	dsx	jing	dlg1	ex
GO:0007610	biological process	behavior	3.17e-06	38	359	10.585	347	9794	3.54299	2.98758	InR	Bx	klu	oc	Fas3	sgg	CrebB-17A	CG9238	lola	CG6175	Egfr	NA	rut	ovo	NA	NA	for	Fas2	Sesn	cpo	siz	mura	lilli	noc	smi35A	dpn	px	hiw	Spn	tutl	sbb	dsx	Pka-C1	psq	Gpdh	dlg1	shn	fru
GO:0005623	cellular component	cell	3.47e-06	252	359	70.195	5383	9794	54.9622	1.27715	Traf4	Tsp42Ea	CG11210	Dcp2	ro	InR	vari	Abl	E23	fz2	Pc	DAAM	heph	ATPCL	Ef1alpha48D	tmod	lolal	Spred	Mmp1	TM4SF	Ser	Bx	Rgl	orb	JIL-1	Hsp60	Dl	CG12054	CG3036	sty	shg	Apc	nvy	dbr	sog	klu	oc	Fas3	metro
GO:0044464	cellular component	cell part	3.47e-06	252	359	70.195	5383	9794	54.9622	1.27715	Traf4	Tsp42Ea	CG11210	Dcp2	ro	InR	vari	Abl	E23	fz2	Pc	DAAM	heph	ATPCL	Ef1alpha48D	tmod	lolal	Spred	Mmp1	TM4SF	Ser	Bx	Rgl	orb	JIL-1	Hsp60	Dl	CG12054	CG3036	sty	shg	Apc	nvy	dbr	sog	klu	oc	Fas3	metro
GO:0061061	biological process	muscle structure development	4.36e-06	29	359	8.07799	219	9794	2.23606	3.6126	Abl	Wnt2	CG9849	NA	sty	nvy	Not1	metro	sgg	Mical	hbs	Tsp	ths	Egfr	NA	flw	br	Fas2	Vap-33-1	Mad	siz	Rac2	Sin3A	hiw	hts	zfh1	dlg1	pcs	fru
GO:0007167	biological process	enzyme linked receptor protein signaling pathway	5.46e-06	26	359	7.24234	181	9794	1.84807	3.91887	InR	sty	sog	kek5	CalpA	ImpL2	ths	Egfr	Gap1	Nup153	Nrg	Mmp2	NA	Snoo	Pvf1	dlp	Fas2	Mad	hiw	kek1	Src42A	put	shn	bun	dos	ex
GO:0002009	biological process	morphogenesis of an epithelium	7.43e-06	29	359	8.07799	224	9794	2.28711	3.53196	Traf4	InR	Abl	ec	Dl	sty	shg	Sec61alpha	lola	Egfr	ft	NA	NA	caps	Pvf1	Mad	Dp	Rac2	ct	Pkn	kuk	baz	Src42A	put	dlg1	mirr	loco	shn	btsz
GO:0044085	biological process	cellular component biogenesis	1.2e-05	47	359	13.0919	513	9794	5.2379	2.49946	vari	Abl	DAAM	CG1399	NA	orb	shg	metro	BBS8	sgg	Invadolysin	Tm1	Mical	nod	Egfr	Nrg	NA	Pvf1	Pen	CG32082	Fas2	Vap-33-1	Mad	NA	mts	Trl	Dp	Rac2	Rbp1-like	lilli	mamo	Gli	Hrb27C	hiw	hts	Pka-C1	psq	baz	Src42A
GO:0048729	biological process	tissue morphogenesis	1.64e-05	30	359	8.35655	246	9794	2.51174	3.32699	Traf4	InR	Abl	ec	Dl	sty	shg	Sec61alpha	lola	Egfr	ft	NA	NA	caps	Pvf1	Mad	Dp	Rac2	ct	Pkn	kuk	baz	Src42A	put	dlg1	mirr	loco	shn	NA	btsz
GO:0045165	biological process	cell fate commitment	1.68e-05	29	359	8.07799	232	9794	2.3688	3.41017	Traf4	ro	CG9849	Ser	orb	Dl	sty	ptc	lola	Egfr	NA	Mmp2	gl	knrl	br	bam	mts	hts	skd	ct	NA	baz	h	dlg1	pcs	loco	bun	dos	NA
GO:0007163	biological process	establishment or maintenance of cell polarity	1.82e-05	22	359	6.12813	140	9794	1.42945	4.28707	ec	heph	Dl	sty	shg	Apc	nod	lola	Egfr	ft	NA	mts	Dp	Rac2	Pka-C1	NA	baz	dlg1	mirr	loco	chb	tws
GO:0008283	biological process	cell proliferation	2.03e-05	25	359	6.96379	179	9794	1.82765	3.81024	InR	orb	Dl	Apc	fwd	Egfr	ft	Pen	bam	Cdk4	mts	elB	noc	hts	NA	Dif	baz	dlg1	loco	shn	bun	NA	tws	Top1	ex
GO:0045177	cellular component	apical part of cell	2.41e-05	14	359	3.89972	56	9794	0.571779	6.82033	Traf4	Abl	Ser	Apc	Ptp10D	pio	sas	baz	dlg1	uif	loco	Ptp4E	kst	ex
GO:0044260	biological process	cellular macromolecule metabolic process	2.55e-05	134	359	37.3259	2364	9794	24.1372	1.5464	Traf4	Dcp2	ro	InR	Abl	trbl	ec	CG11486	Pc	heph	cdc14	Ef1alpha48D	lolal	Pkc98E	NA	orb	JIL-1	Hsp60	nvy	oc	bab1	W	ERR	NFAT	sgg	CG8036	Ptp10D	Rca1	CrebB-17A	Notum	twin	CG3328	nod	Sp1	Orc4	lola	Eip78C	Hrb98DE	RnpS1
GO:0009798	biological process	axis specification	3.7e-05	23	359	6.40669	158	9794	1.61323	3.97133	heph	orb	Dl	sty	shg	sog	oc	Tm1	Egfr	Gap1	NA	fs(1)h	Dp	Rac2	growl	Hrb27C	Pka-C1	psq	baz	loco	spir	dos	NA
GO:0009953	biological process	dorsal/ventral pattern formation	4.76e-05	19	359	5.29248	111	9794	1.13335	4.66978	Ser	orb	Dl	sog	CalpA	Notum	Egfr	NA	dlp	Dp	lilli	growl	sbb	skd	put	CrebA	loco	shn	NA
GO:0048598	biological process	embryonic morphogenesis	5.01e-05	25	359	6.96379	187	9794	1.90933	3.64724	Traf4	InR	Abl	trbl	shg	Apc	sog	W	Sec61alpha	Egfr	NA	Pvf1	Mad	Rac2	ct	Pkn	kuk	baz	Src42A	put	dlg1	shn	NA	btsz	PhKgamma
GO:0031324	biological process	negative regulation of cellular metabolic process	5.07e-05	28	359	7.79944	229	9794	2.33817	3.33571	Pc	heph	lolal	JIL-1	Sec61alpha	CG8036	Rca1	Hrb98DE	PEK	ph-d	jim	ovo	Samuel	fs(1)h	pr-set7	snRNP-U1-70K	dpn	Psc	Hrb27C	Sin3A	sbb	dsx	psq	h	shn	Lim1	NA	CtBP
GO:0030707	biological process	ovarian follicle cell development	5.25e-05	24	359	6.68524	174	9794	1.7766	3.76294	spri	Dl	sty	shg	Fas3	sgg	ptc	Egfr	NA	Pvf1	Mad	bib	Dp	NA	Hrb27C	ct	jing	baz	dlg1	mirr	loco	spir	bun	kst
GO:0008595	biological process	anterior/posterior axis specification, embryo	6.44e-05	19	359	5.29248	113	9794	1.15377	4.58713	orb	Dl	sty	shg	sog	oc	Tm1	Egfr	Gap1	NA	fs(1)h	Rac2	Hrb27C	Pka-C1	psq	baz	spir	dos	NA
GO:0007351	biological process	tripartite regional subdivision	6.44e-05	19	359	5.29248	113	9794	1.15377	4.58713	orb	Dl	sty	shg	sog	oc	Tm1	Egfr	Gap1	NA	fs(1)h	Rac2	Hrb27C	Pka-C1	psq	baz	spir	dos	NA
GO:0021700	biological process	developmental maturation	7.47e-05	19	359	5.29248	114	9794	1.16398	4.54689	Pc	heph	orb	Dl	shg	sog	Tm1	Mical	Egfr	Nrg	NA	Rac2	growl	Hrb27C	Pka-C1	psq	baz	spir	chb
GO:0042692	biological process	muscle cell differentiation	7.54e-05	20	359	5.57103	126	9794	1.2865	4.33037	Abl	CG9849	NA	sty	metro	sgg	Mical	hbs	Egfr	NA	br	Fas2	Vap-33-1	Mad	siz	Rac2	hiw	hts	dlg1	pcs
GO:0007281	biological process	germ cell development	8.65e-05	26	359	7.24234	206	9794	2.10333	3.44328	InR	heph	orb	Dl	shg	sog	Tm1	ptc	fwd	Egfr	NA	Pen	bam	Mad	Rac2	mei-P26	NA	growl	Hrb27C	hts	Pka-C1	psq	baz	put	spir	chb
GO:0051128	biological process	regulation of cellular component organization	9.21e-05	29	359	8.07799	250	9794	2.55258	3.16463	InR	Abl	trbl	DAAM	NA	metro	sgg	Invadolysin	Tm1	Rca1	nod	fwd	NA	knrl	Cdk4	Fas2	Sesn	Mad	Rac2	pr-set7	Hrb27C	hiw	tutl	Pka-C1	mod(mdg4)	spir	chb	bun	tws
GO:0090304	biological process	nucleic acid metabolic process	9.51e-05	85	359	23.6769	1300	9794	13.2734	1.78378	Dcp2	ro	Pc	heph	lolal	orb	JIL-1	nvy	oc	bab1	ERR	NFAT	sgg	CG8036	CrebB-17A	twin	CG3328	nod	Sp1	Orc4	lola	Eip78C	Hrb98DE	RnpS1	Pep	ph-d	CG17838	dan	NA	jim	knrl	A2bp1	br	NA	Pabp2	ovo	NA	Samuel	Mad
GO:0048469	biological process	cell maturation	9.52e-05	18	359	5.01393	104	9794	1.06187	4.72177	Pc	heph	orb	Dl	shg	sog	Tm1	Mical	Egfr	NA	Rac2	growl	Hrb27C	Pka-C1	psq	baz	spir	chb
GO:0000578	biological process	embryonic axis specification	0.000116	19	359	5.29248	117	9794	1.19461	4.4303	orb	Dl	sty	shg	sog	oc	Tm1	Egfr	Gap1	NA	fs(1)h	Rac2	Hrb27C	Pka-C1	psq	baz	spir	dos	NA
GO:0007155	biological process	cell adhesion	0.000121	23	359	6.40669	168	9794	1.71534	3.73494	Mmp1	Dl	shg	Apc	Fas3	Invadolysin	ImpL2	Tsp	Egfr	Nrg	ft	NA	flw	CG9095	caps	Fas2	bib	mts	vav	NA	NA	baz	uif
GO:0001700	biological process	embryonic development via the syncytial blastoderm	0.000123	22	359	6.12813	155	9794	1.5826	3.87219	Traf4	InR	Abl	shg	Apc	oc	W	Sec61alpha	Egfr	Mad	NA	Rac2	zfh1	Pkn	Src42A	put	dlg1	mirr	ems	shn	tws	CtBP
GO:0007154	biological process	cell communication	0.000124	39	359	10.8635	413	9794	4.21687	2.5762	Traf4	Abl	Ser	NA	Dl	sty	Apc	sog	klu	metro	sgg	Notum	ptc	ImpL2	Gap1	Nrg	ft	flw	Mmp2	Snoo	rut	CG32758	dlp	Fas2	Vap-33-1	Mad	cpo	mts	hiw	sbb	skd	ct	kek1	Pka-C1	Src42A	dlg1	bun	fray	btsz
GO:0009948	biological process	anterior/posterior axis specification	0.000133	19	359	5.29248	118	9794	1.20482	4.39276	orb	Dl	sty	shg	sog	oc	Tm1	Egfr	Gap1	NA	fs(1)h	Rac2	Hrb27C	Pka-C1	psq	baz	spir	dos	NA
GO:0035214	biological process	eye-antennal disc development	0.000135	13	359	3.62117	54	9794	0.551358	6.56773	Ser	Dl	oc	bab1	W	Rca1	ptc	Egfr	elB	noc	NA	eyg	ct
GO:0006928	biological process	cellular component movement	0.000144	25	359	6.96379	197	9794	2.01144	3.4621	spri	fz2	Dl	shg	Invadolysin	Egfr	qm	NA	NA	caps	Pvf1	knrl	Rac2	NA	Hrb27C	zfh1	ct	jing	baz	Src42A	mod(mdg4)	chb	bun	NA	fra
GO:0006139	biological process	nucleobase, nucleoside, nucleotide and nucleic acid metabolic process	0.00017	94	359	26.1838	1512	9794	15.438	1.69606	Dcp2	ro	Pc	heph	lolal	Pgd	orb	JIL-1	nvy	oc	bab1	ERR	NFAT	sgg	CG8036	CrebB-17A	twin	CG3328	nod	Sp1	Orc4	lola	Eip78C	Hrb98DE	RnpS1	Pep	ph-d	CG17838	dan	NA	jim	CG32626	rut	knrl	A2bp1	br	NA	Pabp2	ovo
GO:0009792	biological process	embryo development ending in birth or egg hatching	0.000175	22	359	6.12813	158	9794	1.61323	3.79867	Traf4	InR	Abl	shg	Apc	oc	W	Sec61alpha	Egfr	Mad	NA	Rac2	zfh1	Pkn	Src42A	put	dlg1	mirr	ems	shn	tws	CtBP
GO:0009892	biological process	negative regulation of metabolic process	0.000182	30	359	8.35655	273	9794	2.78742	2.99795	Dcp2	Pc	heph	lolal	JIL-1	Sec61alpha	CG8036	Rca1	Hrb98DE	PEK	ph-d	jim	ovo	Samuel	fs(1)h	pr-set7	snRNP-U1-70K	dpn	Psc	Hrb27C	Sin3A	sbb	dsx	NA	psq	h	shn	Lim1	NA	CtBP
GO:0048646	biological process	anatomical structure formation involved in morphogenesis	0.000187	36	359	10.0279	369	9794	3.76761	2.66159	Abl	trbl	heph	CG1399	orb	Dl	shg	Apc	BBS8	Mical	hbs	Egfr	ft	NA	flw	Mmp2	NA	Pen	bam	Mad	siz	NA	Dp	Rac2	hts	ct	kuk	baz	put	mirr	spir	chb	shn	bun	NA	fra
GO:0007435	biological process	salivary gland morphogenesis	0.000202	19	359	5.29248	121	9794	1.23545	4.28385	Traf4	fz2	lolal	Mmp1	Ser	shg	W	Cyp1	Pvf1	br	Eip75B	Rac2	eyg	NA	Dif	Src42A	h	CrebA	bun
GO:0022612	biological process	gland morphogenesis	0.000202	19	359	5.29248	121	9794	1.23545	4.28385	Traf4	fz2	lolal	Mmp1	Ser	shg	W	Cyp1	Pvf1	br	Eip75B	Rac2	eyg	NA	Dif	Src42A	h	CrebA	bun
GO:0046530	biological process	photoreceptor cell differentiation	0.000218	20	359	5.57103	134	9794	1.36818	4.07184	ro	Dl	sty	oc	lola	Egfr	Gap1	gl	br	mts	Rac2	lilli	sbb	Rip11	Optix	baz	h	bun	dos	ex
GO:0010605	biological process	negative regulation of macromolecule metabolic process	0.000333	29	359	8.07799	265	9794	2.70574	2.9855	Dcp2	Pc	heph	lolal	JIL-1	CG8036	Rca1	Hrb98DE	PEK	ph-d	jim	ovo	Samuel	fs(1)h	pr-set7	snRNP-U1-70K	dpn	Psc	Hrb27C	Sin3A	sbb	dsx	NA	psq	h	shn	Lim1	NA	CtBP
GO:0040008	biological process	regulation of growth	0.000344	19	359	5.29248	125	9794	1.27629	4.14676	InR	Abl	NA	metro	W	sgg	ft	Cdk4	dlp	Fas2	Samuel	Sesn	Mad	hiw	sbb	dsx	bun	ex	btsz
GO:0008270	molecular function	zinc ion binding	0.000362	62	359	17.2702	860	9794	8.78089	1.96679	Traf4	Mmp1	Neu3	Bx	unc79	CG12054	nvy	dbr	klu	ERR	Invadolysin	CG6951	Mical	Sp1	lola	Eip78C	CG1832	Pep	ph-d	Nup153	NA	Mmp2	gl	jim	knrl	br	ovo	CG5708	Eip75B	spt4	cenG1A	Trl	elB	mura	mei-P26	noc	NA	mamo	Psc
GO:0043062	biological process	extracellular structure organization	0.000392	19	359	5.29248	126	9794	1.2865	4.11385	Abl	fz2	Mmp1	NA	metro	sgg	fwd	Nrg	NA	flw	Mmp2	Pen	Fas2	Vap-33-1	Mad	hiw	hts	baz	dlg1
GO:0022610	biological process	biological adhesion	0.000396	23	359	6.40669	179	9794	1.82765	3.50542	Mmp1	Dl	shg	Apc	Fas3	Invadolysin	ImpL2	Tsp	Egfr	Nrg	ft	NA	flw	CG9095	caps	Fas2	bib	mts	vav	NA	NA	baz	uif
GO:0007422	biological process	peripheral nervous system development	0.000449	15	359	4.17827	80	9794	0.816827	5.11525	Dl	ptc	Egfr	cpo	Gli	Sin3A	tutl	ct	Dif	dlg1	mirr	shn	bun	NA	fray
GO:0005622	cellular component	intracellular	0.000502	195	359	54.3175	4025	9794	41.0966	1.3217	Traf4	Dcp2	ro	Abl	fz2	Pc	heph	ATPCL	Ef1alpha48D	tmod	lolal	Bx	Rgl	orb	JIL-1	Hsp60	Dl	CG12054	sty	Apc	nvy	dbr	klu	oc	metro	bab1	CG5521	ERR	NFAT	Sec61alpha	sgg	CG33129	CG15561	Invadolysin	CG13893	Tm1	CG8036	Rca1	Mical
GO:0007447	biological process	imaginal disc pattern formation	0.000518	16	359	4.45682	92	9794	0.939351	4.74458	Ser	Dl	Apc	Notum	ptc	Egfr	dlp	Mad	lilli	sbb	skd	Pka-C1	jing	shn	Lim1	tws
GO:0001751	biological process	compound eye photoreceptor cell differentiation	0.000539	18	359	5.01393	116	9794	1.1844	4.23331	ro	Dl	sty	oc	lola	Egfr	Gap1	gl	br	mts	Rac2	lilli	Rip11	Optix	h	bun	dos	ex
GO:0007308	biological process	oocyte construction	0.000605	16	359	4.45682	93	9794	0.949561	4.69356	heph	orb	Dl	shg	sog	Tm1	Egfr	NA	Rac2	growl	Hrb27C	Pka-C1	psq	baz	spir	chb
GO:0051253	biological process	negative regulation of RNA metabolic process	0.000728	22	359	6.12813	171	9794	1.74597	3.50988	Pc	lolal	JIL-1	CG8036	Hrb98DE	ph-d	jim	ovo	Samuel	fs(1)h	snRNP-U1-70K	dpn	Psc	Sin3A	sbb	dsx	psq	h	shn	Lim1	NA	CtBP
GO:2000027	biological process	regulation of organ morphogenesis	0.000737	12	359	3.34262	52	9794	0.530937	6.29569	ro	sty	Apc	klu	W	Egfr	Gap1	Galpha49B	Mad	NA	put	shn
GO:0007178	biological process	transmembrane receptor protein serine/threonine kinase signaling pathway	0.000737	12	359	3.34262	52	9794	0.530937	6.29569	sog	kek5	CalpA	Nup153	Snoo	dlp	Mad	hiw	put	shn	bun	ex
GO:0001754	biological process	eye photoreceptor cell differentiation	0.0008	18	359	5.01393	119	9794	1.21503	4.12659	ro	Dl	sty	oc	lola	Egfr	Gap1	gl	br	mts	Rac2	lilli	Rip11	Optix	h	bun	dos	ex
GO:0016327	cellular component	apicolateral plasma membrane	0.000976	11	359	3.06407	44	9794	0.449255	6.82034	vari	Dl	shg	Fas3	Nrg	NA	Gli	baz	dlg1	kst	ex
GO:0051674	biological process	localization of cell	0.00107	23	359	6.40669	189	9794	1.92975	3.31995	spri	Dl	shg	Apc	Invadolysin	Egfr	qm	NA	NA	caps	Pvf1	knrl	Rac2	NA	Hrb27C	zfh1	jing	baz	Src42A	mod(mdg4)	chb	bun	NA
GO:0016477	biological process	cell migration	0.00109	22	359	6.12813	175	9794	1.78681	3.42965	spri	Dl	shg	Invadolysin	Egfr	qm	NA	NA	caps	Pvf1	knrl	Rac2	NA	Hrb27C	zfh1	jing	baz	Src42A	mod(mdg4)	chb	bun	NA
GO:0009994	biological process	oocyte differentiation	0.0011	17	359	4.73538	109	9794	1.11293	4.25489	heph	orb	Dl	shg	sog	Tm1	Egfr	NA	Rac2	growl	Hrb27C	hts	Pka-C1	psq	baz	spir	chb
GO:0048599	biological process	oocyte development	0.0011	16	359	4.45682	97	9794	0.990402	4.50001	heph	orb	Dl	shg	sog	Tm1	Egfr	NA	Rac2	growl	Hrb27C	Pka-C1	psq	baz	spir	chb
GO:0043297	biological process	apical junction assembly	0.0011	9	359	2.50696	28	9794	0.285889	8.769	vari	shg	Nrg	Gli	baz	dlg1	loco	kst	btsz
GO:0043565	molecular function	sequence-specific DNA binding	0.00111	27	359	7.52089	249	9794	2.54237	2.95822	ro	oc	ERR	CrebB-17A	Eip78C	Hrb98DE	knrl	A2bp1	NA	ovo	Mad	Eip75B	Pdp1	eyg	zfh1	ct	NA	Dif	Optix	dve	mirr	CHES-1-like	CrebA	ems	Lim1	NA	grn
GO:0045216	biological process	cell-cell junction organization	0.00152	10	359	2.78552	37	9794	0.377782	7.37333	vari	shg	Nrg	Rac2	Gli	baz	dlg1	loco	kst	btsz
GO:0007043	biological process	cell-cell junction assembly	0.00155	9	359	2.50696	29	9794	0.2961	8.46662	vari	shg	Nrg	Gli	baz	dlg1	loco	kst	btsz
GO:0006357	biological process	regulation of transcription from RNA polymerase II promoter	0.00162	22	359	6.12813	179	9794	1.82765	3.35301	lolal	CrebB-17A	twin	lola	NA	ovo	Mad	Trl	fs(1)h	Dp	noc	dpn	sbb	dsx	skd	Dif	h	CrebA	shn	NA	CtBP	grn
GO:0090066	biological process	regulation of anatomical structure size	0.00178	20	359	5.57103	152	9794	1.55197	3.58965	InR	vari	Abl	Wnt2	fz2	Mmp1	NA	Nrg	ft	rut	knrl	Cdk4	Fas2	Sesn	Rac2	lilli	Gli	spir	bun	btsz
GO:0016265	biological process	death	0.00191	25	359	6.96379	225	9794	2.29732	3.03126	Traf4	ec	Mmp1	NA	Dl	Apc	klu	W	Sec61alpha	lola	Egfr	Cyp1	br	Galpha49B	Buffy	Vap-33-1	Eip75B	Dp	NA	NA	Dif	mod(mdg4)	pcs	bun	ex
GO:0051172	biological process	negative regulation of nitrogen compound metabolic process	0.00197	22	359	6.12813	181	9794	1.84807	3.31596	Pc	lolal	JIL-1	CG8036	Hrb98DE	ph-d	jim	ovo	Samuel	fs(1)h	snRNP-U1-70K	dpn	Psc	Sin3A	sbb	dsx	psq	h	shn	Lim1	NA	CtBP
GO:0045934	biological process	negative regulation of nucleobase, nucleoside, nucleotide and nucleic acid metabolic process	0.00197	22	359	6.12813	181	9794	1.84807	3.31596	Pc	lolal	JIL-1	CG8036	Hrb98DE	ph-d	jim	ovo	Samuel	fs(1)h	snRNP-U1-70K	dpn	Psc	Sin3A	sbb	dsx	psq	h	shn	Lim1	NA	CtBP
GO:0008358	biological process	maternal determination of anterior/posterior axis, embryo	0.00201	13	359	3.62117	67	9794	0.684092	5.29339	orb	Dl	shg	Tm1	Egfr	NA	Rac2	Hrb27C	Pka-C1	psq	baz	spir	NA
GO:0048870	biological process	cell motility	0.00217	22	359	6.12813	182	9794	1.85828	3.29774	spri	Dl	shg	Invadolysin	Egfr	qm	NA	NA	caps	Pvf1	knrl	Rac2	NA	Hrb27C	zfh1	jing	baz	Src42A	mod(mdg4)	chb	bun	NA
GO:0030054	cellular component	cell junction	0.00222	15	359	4.17827	90	9794	0.91893	4.54689	InR	vari	Abl	Dl	shg	Fas3	Tsp	Nrg	NA	Gli	baz	Src42A	dlg1	Pax	ex
GO:0010558	biological process	negative regulation of macromolecule biosynthetic process	0.00225	23	359	6.40669	197	9794	2.01144	3.18513	Pc	heph	lolal	JIL-1	CG8036	PEK	ph-d	jim	ovo	Samuel	fs(1)h	dpn	Psc	Hrb27C	Sin3A	sbb	dsx	psq	h	shn	Lim1	NA	CtBP
GO:2000113	biological process	negative regulation of cellular macromolecule biosynthetic process	0.00225	23	359	6.40669	197	9794	2.01144	3.18513	Pc	heph	lolal	JIL-1	CG8036	PEK	ph-d	jim	ovo	Samuel	fs(1)h	dpn	Psc	Hrb27C	Sin3A	sbb	dsx	psq	h	shn	Lim1	NA	CtBP
GO:0006996	biological process	organelle organization	0.00233	67	359	18.663	1010	9794	10.3124	1.80975	Abl	trbl	Pc	DAAM	heph	NA	tmod	JIL-1	Hsp60	Dl	Apc	oc	Invadolysin	CG8036	Rca1	Mical	CalpA	nod	fwd	Gap1	Nup153	baf	ft	NA	knrl	bam	Cdk4	NA	spt4	Use1	siz	NA	Pdp1	bib	mts	Trl	vav	Rac2	pr-set7
GO:0010604	biological process	positive regulation of macromolecule metabolic process	0.00236	19	359	5.29248	141	9794	1.43966	3.67621	orb	JIL-1	oc	CrebB-17A	lola	A2bp1	ovo	Mad	spt4	Trl	Dp	NA	Hrb27C	tna	dsx	Dif	mirr	Lim1	NA
GO:0002118	biological process	aggressive behavior	0.00252	11	359	3.06407	48	9794	0.490096	6.25197	Bx	lola	CG6175	NA	NA	Sesn	siz	noc	px	Spn	fru
GO:0007049	biological process	cell cycle	0.00256	46	359	12.8134	593	9794	6.05473	2.11626	trbl	Pc	JIL-1	Dl	Not1	Invadolysin	Rca1	nod	ptc	fwd	Egfr	PEK	Gap1	ph-d	Fim	knrl	bam	Cdk4	Sesn	Mad	NA	Pdp1	mts	Trl	Dp	pr-set7	snRNP-U1-70K	lilli	mei-P26	mamo	Psc	Gli	Sin3A	hiw	hts	ct	NA	baz	mod(mdg4)
GO:0022603	biological process	regulation of anatomical structure morphogenesis	0.00257	15	359	4.17827	91	9794	0.92914	4.49692	ro	DAAM	sty	Apc	klu	W	Egfr	Gap1	Galpha49B	Mad	Rac2	NA	tutl	put	shn
GO:0007309	biological process	oocyte axis specification	0.00257	15	359	4.17827	91	9794	0.92914	4.49692	heph	orb	Dl	shg	sog	Tm1	Egfr	NA	Rac2	growl	Hrb27C	Pka-C1	psq	baz	spir
GO:0034330	biological process	cell junction organization	0.0026	10	359	2.78552	39	9794	0.398203	6.99521	vari	shg	Nrg	Rac2	Gli	baz	dlg1	loco	kst	btsz
GO:0005911	cellular component	cell-cell junction	0.00261	12	359	3.34262	58	9794	0.592199	5.64441	InR	vari	Abl	Dl	shg	Fas3	Nrg	NA	Gli	baz	dlg1	ex
GO:0009890	biological process	negative regulation of biosynthetic process	0.0027	23	359	6.40669	199	9794	2.03186	3.15312	Pc	heph	lolal	JIL-1	CG8036	PEK	ph-d	jim	ovo	Samuel	fs(1)h	dpn	Psc	Hrb27C	Sin3A	sbb	dsx	psq	h	shn	Lim1	NA	CtBP
GO:0031327	biological process	negative regulation of cellular biosynthetic process	0.0027	23	359	6.40669	199	9794	2.03186	3.15312	Pc	heph	lolal	JIL-1	CG8036	PEK	ph-d	jim	ovo	Samuel	fs(1)h	dpn	Psc	Hrb27C	Sin3A	sbb	dsx	psq	h	shn	Lim1	NA	CtBP
GO:0034329	biological process	cell junction assembly	0.00292	9	359	2.50696	31	9794	0.31652	7.92039	vari	shg	Nrg	Gli	baz	dlg1	loco	kst	btsz
GO:0007517	biological process	muscle organ development	0.00328	21	359	5.84958	172	9794	1.75618	3.33086	Abl	Wnt2	NA	nvy	Not1	metro	sgg	hbs	Tsp	Egfr	NA	flw	Fas2	Vap-33-1	Mad	Sin3A	hiw	zfh1	dlg1	pcs	fru
GO:0043296	cellular component	apical junction complex	0.00336	10	359	2.78552	40	9794	0.408413	6.82033	vari	Dl	shg	Fas3	Nrg	NA	Gli	baz	dlg1	ex
GO:0034645	biological process	cellular macromolecule biosynthetic process	0.00361	77	359	21.4485	1236	9794	12.62	1.69957	ro	Pc	heph	Ef1alpha48D	lolal	orb	JIL-1	nvy	oc	bab1	ERR	NFAT	sgg	CG8036	CrebB-17A	twin	CG3328	Sp1	Orc4	lola	Eip78C	PEK	ph-d	dan	NA	NA	jim	CG5091	knrl	A2bp1	br	NA	ovo	Samuel	Mad	Eip75B	spt4	Pdp1	Trl
GO:0051146	biological process	striated muscle cell differentiation	0.00392	17	359	4.73538	119	9794	1.21503	3.89733	Abl	NA	sty	metro	sgg	Mical	hbs	NA	br	Fas2	Vap-33-1	Mad	siz	Rac2	hiw	hts	dlg1
GO:0009059	biological process	macromolecule biosynthetic process	0.00423	77	359	21.4485	1241	9794	12.671	1.69272	ro	Pc	heph	Ef1alpha48D	lolal	orb	JIL-1	nvy	oc	bab1	ERR	NFAT	sgg	CG8036	CrebB-17A	twin	CG3328	Sp1	Orc4	lola	Eip78C	PEK	ph-d	dan	NA	NA	jim	CG5091	knrl	A2bp1	br	NA	ovo	Samuel	Mad	Eip75B	spt4	Pdp1	Trl
GO:0007623	biological process	circadian rhythm	0.00462	12	359	3.34262	61	9794	0.62283	5.36682	E23	Bx	W	sgg	CrebB-17A	gl	CG5273	B4	Pdp1	Pka-C1	dlg1	cwo
GO:0003704	molecular function	specific RNA polymerase II transcription factor activity	0.00475	13	359	3.62117	72	9794	0.735144	4.9258	lolal	lola	Eip78C	gl	br	NA	Eip75B	Trl	Dp	dpn	dsx	ct	ems
GO:0048638	biological process	regulation of developmental growth	0.00481	11	359	3.06407	51	9794	0.520727	5.88421	Abl	metro	sgg	ft	dlp	Fas2	Mad	hiw	sbb	dsx	ex
GO:0008219	biological process	cell death	0.00484	24	359	6.68524	221	9794	2.25648	2.96268	Traf4	ec	Mmp1	NA	Dl	Apc	klu	W	Sec61alpha	lola	Egfr	Cyp1	br	Galpha49B	Buffy	Vap-33-1	Eip75B	Dp	NA	NA	mod(mdg4)	pcs	bun	ex
GO:0044237	biological process	cellular metabolic process	0.00496	158	359	44.0111	3172	9794	32.3872	1.35891	Traf4	Dcp2	ro	InR	Abl	trbl	ec	CG11486	Pc	heph	ATPCL	cdc14	Ef1alpha48D	lolal	Pgd	Pkc98E	NA	orb	JIL-1	Hsp60	nvy	klu	oc	bab1	W	ERR	NFAT	Sec61alpha	sgg	CG8036	Ptp10D	Rca1	IP3K2	CrebB-17A	Notum	twin	CG3328	nod	Sp1
GO:0046667	biological process	compound eye retinal cell programmed cell death	0.00517	8	359	2.22841	25	9794	0.255258	8.73003	ec	Dl	Apc	klu	W	Egfr	Galpha49B	NA
GO:0034641	biological process	cellular nitrogen compound metabolic process	0.00529	96	359	26.7409	1673	9794	17.0819	1.56546	Dcp2	ro	Pc	heph	lolal	Pgd	orb	JIL-1	nvy	oc	bab1	ERR	NFAT	sgg	CG8036	CrebB-17A	twin	CG3328	nod	Sp1	Orc4	lola	Eip78C	Hrb98DE	RnpS1	Pep	ph-d	CG17838	dan	NA	CG1753	jim	CG32626	rut	knrl	A2bp1	br	NA	Pabp2
GO:0048511	biological process	rhythmic process	0.00554	12	359	3.34262	62	9794	0.633041	5.28026	E23	Bx	W	sgg	CrebB-17A	gl	CG5273	B4	Pdp1	Pka-C1	dlg1	cwo
GO:0003676	molecular function	nucleic acid binding	0.00642	89	359	24.7911	1521	9794	15.5299	1.59634	Dcp2	ro	heph	Ef1alpha48D	CG9630	CG3919	orb	CG12054	CG10494	klu	oc	bab1	ERR	CG15561	CrebB-17A	nod	Sp1	Orc4	shep	lola	Eip78C	Hrb98DE	RnpS1	CG1832	Pep	CG17838	baf	dan	NA	gl	jim	knrl	A2bp1	br	bam	NA	Pabp2	ovo	NA
GO:0007314	biological process	oocyte anterior/posterior axis specification	0.00662	12	359	3.34262	63	9794	0.643251	5.19644	orb	Dl	shg	Tm1	Egfr	NA	Rac2	Hrb27C	Pka-C1	psq	baz	spir
GO:0010467	biological process	gene expression	0.00715	85	359	23.6769	1435	9794	14.6518	1.61597	Dcp2	ro	Abl	Pc	heph	Ef1alpha48D	lolal	orb	JIL-1	nvy	oc	bab1	ERR	NFAT	sgg	CG8036	CrebB-17A	CalpA	twin	CG3328	Sp1	lola	Eip78C	Hrb98DE	Pep	PEK	ph-d	CG17838	dan	NA	jim	knrl	A2bp1	br	NA	Pabp2	ovo	NA	Samuel
GO:0046666	biological process	retinal cell programmed cell death	0.00723	8	359	2.22841	26	9794	0.265469	8.39426	ec	Dl	Apc	klu	W	Egfr	Galpha49B	NA
GO:0016331	biological process	morphogenesis of embryonic epithelium	0.00773	15	359	4.17827	99	9794	1.01082	4.13354	Traf4	InR	Abl	Sec61alpha	Egfr	Mad	Rac2	Pkn	kuk	baz	Src42A	put	dlg1	shn	btsz
GO:0016301	molecular function	kinase activity	0.00775	31	359	8.6351	342	9794	3.49193	2.47287	InR	vari	Abl	trbl	CG11486	Pkc98E	NA	JIL-1	metro	sgg	IP3K2	fwd	KP78a	Egfr	PEK	NA	Cdk4	CG10082	IP3K1	for	NA	fs(1)h	smi35A	Pkn	Pka-C1	Src42A	put	dlg1	Ady43A	fray	PhKgamma
GO:0044459	cellular component	plasma membrane part	0.00778	30	359	8.35655	325	9794	3.31836	2.51828	InR	vari	Abl	Ser	Dl	shg	Fas3	ptc	Tsp	Egfr	Nrg	ft	NA	rut	CG15279	Galpha49B	bib	NA	Gli	Shal	sas	baz	Src42A	put	dlg1	Pax	uif	Ptp4E	kst	ex
GO:0045892	biological process	negative regulation of transcription, DNA-dependent	0.008	20	359	5.57103	167	9794	1.70513	3.26723	Pc	lolal	JIL-1	CG8036	ph-d	jim	ovo	Samuel	fs(1)h	dpn	Psc	Sin3A	sbb	dsx	psq	h	shn	Lim1	NA	CtBP
GO:0007293	biological process	germarium-derived egg chamber formation	0.00876	11	359	3.06407	54	9794	0.551358	5.55731	orb	Dl	shg	Apc	NA	flw	Pen	bam	hts	baz	chb
GO:0009893	biological process	positive regulation of metabolic process	0.00878	20	359	5.57103	168	9794	1.71534	3.24778	orb	JIL-1	oc	CrebB-17A	lola	A2bp1	ovo	Mad	spt4	Trl	Dp	NA	Hrb27C	tna	dsx	Dif	mirr	Lim1	NA	ex
GO:0012501	biological process	programmed cell death	0.0088	23	359	6.40669	213	9794	2.1748	2.94587	Traf4	ec	Mmp1	NA	Dl	Apc	klu	W	lola	Egfr	Cyp1	br	Galpha49B	Buffy	Vap-33-1	Eip75B	Dp	NA	NA	mod(mdg4)	pcs	bun	ex
GO:0010557	biological process	positive regulation of macromolecule biosynthetic process	0.0098	17	359	4.73538	127	9794	1.29671	3.65183	orb	JIL-1	oc	CrebB-17A	lola	A2bp1	ovo	Mad	spt4	Trl	Hrb27C	tna	dsx	Dif	mirr	Lim1	NA
GO:0045169	cellular component	fusome	0.00995	8	359	2.22841	27	9794	0.275679	8.08336	tmod	Sec61alpha	sgg	ptc	NA	bam	hts	chb
[truncated: 206 more columns]

## Sheet: Class 2
GO Term	Aspect	GO term name	p-value	No. Genes In Sample With GO Term	Total No. Genes In Sample	Sample %	No. Genes In Background With GO Term	Total No. Genes In Background	Background %	FoldEnrichment	Genes
GO:0007275	biological process	multicellular organismal development	9.83e-22	98	218	44.9541	1540	9784	15.74	2.85605	sNPF	scaf	trc	usp	gcl	if	slmb	sm	Pten	Wnt6	CadN	Eip63F-1	ph-p	HLHmbeta	net	Adf1	Nrt	Dok	ss	pip	AnnIX	Tom	N	Gef64C	fd96Cb	cher	Atf3	bowl	ImpE1	nub	malpha	ed	hth	NA	ftz-f1	sr	neo	Amph	pnr
GO:0032502	biological process	developmental process	2.44e-20	103	218	47.2477	1760	9784	17.9886	2.62654	Ald	sNPF	scaf	trc	usp	gcl	if	slmb	sm	Pten	Wnt6	CadN	Eip63F-1	ph-p	HLHmbeta	net	Adf1	Nrt	Dok	ss	pip	AnnIX	Tom	N	ltd	Gef64C	fd96Cb	cher	Atf3	bowl	ImpE1	nub	malpha	ed	hth	NA	ftz-f1	sr	neo
GO:0048856	biological process	anatomical structure development	4.95e-17	90	218	41.2844	1522	9784	15.556	2.65392	Ald	scaf	trc	usp	gcl	if	slmb	sm	Pten	CadN	Eip63F-1	ph-p	HLHmbeta	net	Adf1	Nrt	Dok	ss	pip	AnnIX	Tom	N	Gef64C	cher	Atf3	bowl	ImpE1	nub	malpha	ed	hth	NA	ftz-f1	sr	Amph	pnr	Eip63E	numb	T48
GO:0048731	biological process	system development	8.66e-17	78	218	35.7798	1182	9784	12.0809	2.96167	scaf	trc	usp	if	slmb	sm	Pten	CadN	Eip63F-1	ph-p	HLHmbeta	net	Adf1	Nrt	Dok	ss	AnnIX	Tom	N	Gef64C	cher	Atf3	bowl	ImpE1	nub	malpha	ed	hth	NA	ftz-f1	sr	Amph	pnr	numb	lqf	Sema-2a	Tina-1	dac	glec
GO:0032501	biological process	multicellular organismal process	3.92e-14	104	218	47.7064	2150	9784	21.9747	2.17098	sNPF	scaf	trc	usp	gcl	if	slmb	sm	Pten	Wnt6	CadN	Eip63F-1	ph-p	HLHmbeta	net	Adf1	Nrt	Dok	ss	pip	AnnIX	Tom	N	ltd	Gef64C	fd96Cb	cher	Atf3	bowl	ImpE1	nub	malpha	ed	hth	NA	ftz-f1	sr	neo	Amph
GO:0048513	biological process	organ development	6.27e-12	60	218	27.5229	904	9784	9.23957	2.97881	scaf	trc	usp	if	Pten	CadN	Eip63F-1	HLHmbeta	net	Dok	ss	AnnIX	Tom	N	cher	bowl	ImpE1	nub	malpha	ed	hth	NA	ftz-f1	sr	Amph	pnr	numb	lqf	Sema-2a	Tina-1	dac	lab	retn	drm	cv	inv	mdy	kay	tok
GO:0048699	biological process	generation of neurons	4.33e-10	41	218	18.8073	500	9784	5.11038	3.68022	trc	usp	if	slmb	sm	Pten	CadN	ph-p	Adf1	Nrt	ss	N	Gef64C	nub	ed	hth	NA	Amph	numb	Sema-2a	dac	retn	Fps85D	inv	CycA	kay	tok	E(bx)	wts	edl	NA	dnt	NA	eya	B-H2	rho	ena	gukh	insc
GO:0009653	biological process	anatomical structure morphogenesis	4.5e-10	62	218	28.4404	1051	9784	10.742	2.64758	scaf	trc	usp	gcl	if	slmb	sm	Pten	CadN	Eip63F-1	ph-p	net	Adf1	Nrt	Dok	ss	Tom	N	Gef64C	cher	bowl	ImpE1	ed	hth	NA	ftz-f1	sr	Amph	pnr	Eip63E	numb	T48	Sema-2a	dac	retn	Fps85D	scyl	drm	kay
GO:0007399	biological process	nervous system development	4.72e-10	48	218	22.0183	671	9784	6.85814	3.21054	trc	usp	if	slmb	sm	Pten	CadN	ph-p	HLHmbeta	Adf1	Nrt	ss	N	Gef64C	Atf3	nub	ed	hth	NA	sr	Amph	numb	Sema-2a	dac	glec	lab	retn	Fps85D	inv	CycA	kay	tok	E(bx)	wts	edl	NA	dnt	NA	eya
GO:0048869	biological process	cellular developmental process	9.56e-10	59	218	27.0642	982	9784	10.0368	2.6965	trc	usp	gcl	if	slmb	sm	Pten	CadN	ph-p	Adf1	Nrt	Dok	ss	pip	Tom	N	Gef64C	cher	nub	malpha	ed	hth	NA	Amph	pnr	numb	lqf	Sema-2a	dac	lab	retn	Fps85D	inv	CycA	kay	tok	pk	Tre1	E(bx)
GO:0022008	biological process	neurogenesis	1.7e-09	41	218	18.8073	521	9784	5.32502	3.53188	trc	usp	if	slmb	sm	Pten	CadN	ph-p	Adf1	Nrt	ss	N	Gef64C	nub	ed	hth	NA	Amph	numb	Sema-2a	dac	retn	Fps85D	inv	CycA	kay	tok	E(bx)	wts	edl	NA	dnt	NA	eya	B-H2	rho	ena	gukh	insc
GO:0002165	biological process	instar larval or pupal development	2.06e-09	35	218	16.055	388	9784	3.96566	4.04852	scaf	trc	usp	if	Pten	Eip63F-1	ph-p	net	Dok	ss	N	bowl	ImpE1	ed	hth	NA	ftz-f1	Eip63E	dac	drm	kay	tok	pk	E(bx)	mld	crc	bab2	nmo	eya	B-H2	dy	rho	bel	mam	MYPT-75D
GO:0009791	biological process	post-embryonic development	2.1e-09	36	218	16.5138	410	9784	4.19052	3.94075	scaf	trc	usp	if	Pten	Eip63F-1	ph-p	net	Dok	ss	N	cher	bowl	ImpE1	ed	hth	NA	ftz-f1	Eip63E	dac	drm	kay	tok	pk	E(bx)	mld	crc	bab2	nmo	eya	B-H2	dy	rho	bel	mam	MYPT-75D
GO:0030154	biological process	cell differentiation	7.65e-09	56	218	25.6881	944	9784	9.64841	2.66242	trc	usp	gcl	if	slmb	sm	Pten	CadN	ph-p	Adf1	Nrt	ss	pip	Tom	N	Gef64C	cher	nub	malpha	ed	hth	NA	Amph	pnr	numb	lqf	Sema-2a	dac	lab	retn	Fps85D	inv	CycA	kay	tok	pk	Tre1	E(bx)	wun
GO:0065007	biological process	biological regulation	2.74e-08	101	218	46.3303	2490	9784	25.4497	1.82046	CG6191	Ald	sNPF	fus	trc	usp	gcl	gem	shf	if	Pde11	slmb	Pten	Wnt6	CadN	ph-p	HLHmbeta	Arp14D	net	Adf1	Dok	CG9426	mus312	ss	pip	Tom	N	ltd	Gef64C	fd96Cb	cher	Atf3	nub	schlank	malpha	ed	hth	NA	CG6860
GO:0050896	biological process	response to stimulus	3.08e-08	84	218	38.5321	1877	9784	19.1844	2.00851	Ald	sNPF	fus	trc	usp	shf	CG9171	if	Pde11	slmb	sm	Pten	Wnt6	CadN	CG3074	ph-p	HLHmbeta	Adf1	Nrt	Dok	mus312	ss	pip	Tom	N	ltd	Gef64C	cher	schlank	malpha	ed	NA	CG6860	ftz-f1	CG17323	pnr	numb	lqf	Sema-2a
GO:0007552	biological process	metamorphosis	3.08e-08	31	218	14.2202	338	9784	3.45462	4.11628	scaf	trc	usp	if	Pten	Eip63F-1	net	Dok	ss	N	bowl	ImpE1	ed	hth	NA	ftz-f1	Eip63E	dac	drm	kay	tok	pk	crc	bab2	nmo	eya	B-H2	dy	rho	mam	MYPT-75D
GO:0050789	biological process	regulation of biological process	6.59e-08	94	218	43.1193	2263	9784	23.1296	1.86425	CG6191	Ald	sNPF	fus	trc	usp	gcl	gem	shf	Pde11	slmb	Pten	Wnt6	CadN	ph-p	HLHmbeta	Arp14D	net	Adf1	Dok	CG9426	mus312	ss	pip	Tom	N	ltd	Gef64C	fd96Cb	cher	Atf3	nub	schlank	malpha	ed	hth	NA	CG6860	ftz-f1
GO:0007444	biological process	imaginal disc development	7.49e-08	33	218	15.1376	394	9784	4.02698	3.75905	scaf	trc	if	net	Dok	ss	AnnIX	N	bowl	ImpE1	nub	ed	hth	NA	dac	drm	inv	mdy	kay	tok	pk	NA	wts	bab2	nmo	eya	B-H2	bnl	dy	Idgf4	rho	mam	MYPT-75D
GO:0040011	biological process	locomotion	2.72e-07	31	218	14.2202	368	9784	3.76124	3.78071	usp	if	slmb	sm	Pten	CadN	Adf1	Nrt	N	Gef64C	NA	Hex-A	sr	numb	Sema-2a	dac	retn	Fps85D	kay	tok	Tre1	wun	form3	dnt	nmo	eya	bnl	wun2	ena	gukh	Ptp61F
GO:0009886	biological process	post-embryonic morphogenesis	4.19e-07	29	218	13.3028	330	9784	3.37285	3.94406	scaf	trc	usp	if	Pten	Eip63F-1	net	Dok	ss	N	bowl	ImpE1	ed	hth	NA	ftz-f1	dac	drm	kay	tok	pk	bab2	nmo	eya	B-H2	dy	rho	mam	MYPT-75D
GO:0030182	biological process	neuron differentiation	6e-07	34	218	15.5963	450	9784	4.59935	3.39099	trc	usp	if	sm	Pten	CadN	ph-p	Adf1	Nrt	ss	N	Gef64C	hth	NA	Amph	Sema-2a	dac	retn	Fps85D	kay	tok	E(bx)	wts	edl	NA	dnt	NA	eya	B-H2	rho	ena	gukh	Ptp61F	rictor
GO:0048569	biological process	post-embryonic organ development	6.89e-07	26	218	11.9266	273	9784	2.79027	4.27436	scaf	trc	if	net	Dok	ss	N	cher	bowl	ImpE1	ed	hth	NA	dac	drm	kay	tok	pk	bab2	nmo	eya	B-H2	dy	rho	mam	MYPT-75D
GO:0048563	biological process	post-embryonic organ morphogenesis	7.71e-07	25	218	11.4679	254	9784	2.59608	4.4174	scaf	trc	if	net	Dok	ss	N	bowl	ImpE1	ed	hth	NA	dac	drm	kay	tok	pk	bab2	nmo	eya	B-H2	dy	rho	mam	MYPT-75D
GO:0007560	biological process	imaginal disc morphogenesis	7.71e-07	25	218	11.4679	254	9784	2.59608	4.4174	scaf	trc	if	net	Dok	ss	N	bowl	ImpE1	ed	hth	NA	dac	drm	kay	tok	pk	bab2	nmo	eya	B-H2	dy	rho	mam	MYPT-75D
GO:0048707	biological process	instar larval or pupal morphogenesis	1.05e-06	28	218	12.844	321	9784	3.28087	3.91483	scaf	trc	usp	if	Eip63F-1	net	Dok	ss	N	bowl	ImpE1	ed	hth	NA	ftz-f1	dac	drm	kay	tok	pk	bab2	nmo	eya	B-H2	dy	rho	mam	MYPT-75D
GO:0009887	biological process	organ morphogenesis	1.09e-06	33	218	15.1376	436	9784	4.45626	3.39694	scaf	trc	if	Pten	CadN	net	Dok	ss	Tom	N	bowl	ImpE1	ed	hth	NA	Amph	pnr	numb	dac	drm	kay	tok	pk	wts	NA	bab2	nmo	eya	B-H2	dy	rho	mam	MYPT-75D
GO:0048666	biological process	neuron development	1.41e-06	31	218	14.2202	393	9784	4.01676	3.54021	trc	usp	if	sm	Pten	CadN	ph-p	Adf1	Nrt	ss	N	Gef64C	Amph	Sema-2a	dac	retn	Fps85D	kay	tok	E(bx)	wts	edl	NA	dnt	NA	eya	rho	ena	gukh	Ptp61F	rictor
GO:0000902	biological process	cell morphogenesis	2.04e-06	31	218	14.2202	399	9784	4.07809	3.48697	trc	usp	if	slmb	sm	CadN	ph-p	Adf1	Nrt	Dok	ss	N	Gef64C	NA	Sema-2a	dac	retn	Fps85D	kay	tok	E(bx)	wts	dnt	NA	bnl	dy	rho	ena	gukh	Ptp61F	rictor
GO:0050794	biological process	regulation of cellular process	3.63e-06	86	218	39.4495	2128	9784	21.7498	1.81379	CG6191	Ald	sNPF	fus	trc	usp	gcl	gem	shf	Pde11	slmb	Pten	Wnt6	CadN	ph-p	HLHmbeta	Arp14D	net	Adf1	Dok	CG9426	mus312	ss	pip	Tom	N	ltd	Gef64C	fd96Cb	cher	Atf3	nub	schlank	malpha	ed	hth	NA	CG6860	ftz-f1
GO:0042221	biological process	response to chemical stimulus	2.43e-05	34	218	15.5963	519	9784	5.30458	2.94016	sNPF	usp	if	slmb	sm	Pten	CadN	ph-p	Adf1	Nrt	N	ltd	Gef64C	cher	NA	ftz-f1	Sema-2a	dac	retn	Fps85D	tok	E(bx)	wun	Mekk1	dnt	AcCoAS	bnl	wun2	rho	ena	gukh	Cat	Rtnl1	Ptp61F
GO:0000904	biological process	cell morphogenesis involved in differentiation	2.49e-05	27	218	12.3853	346	9784	3.53639	3.50225	trc	usp	if	slmb	sm	CadN	ph-p	Adf1	Nrt	ss	N	Gef64C	Sema-2a	dac	retn	Fps85D	kay	tok	E(bx)	wts	dnt	NA	rho	ena	gukh	Ptp61F	rictor
GO:0035107	biological process	appendage morphogenesis	2.91e-05	21	218	9.63303	217	9784	2.21791	4.3433	trc	if	net	Dok	ss	N	bowl	ed	hth	NA	ftz-f1	dac	drm	tok	pk	bab2	nmo	dy	rho	mam	MYPT-75D
GO:0048736	biological process	appendage development	3.42e-05	21	218	9.63303	219	9784	2.23835	4.30363	trc	if	net	Dok	ss	N	bowl	ed	hth	NA	ftz-f1	dac	drm	tok	pk	bab2	nmo	dy	rho	mam	MYPT-75D
GO:0031175	biological process	neuron projection development	3.45e-05	26	218	11.9266	328	9784	3.35241	3.55762	trc	usp	if	sm	Pten	CadN	Adf1	Nrt	ss	N	Gef64C	Sema-2a	dac	retn	Fps85D	kay	tok	E(bx)	wts	dnt	NA	rho	ena	gukh	Ptp61F	rictor
GO:0032989	biological process	cellular component morphogenesis	3.56e-05	32	218	14.6789	475	9784	4.85487	3.02354	trc	usp	if	slmb	sm	CadN	ph-p	Adf1	Nrt	Dok	ss	N	Gef64C	ed	NA	Sema-2a	dac	retn	Fps85D	kay	tok	E(bx)	wts	dnt	NA	bnl	dy	rho	ena	gukh	Ptp61F	rictor
GO:0048519	biological process	negative regulation of biological process	4.5e-05	37	218	16.9725	613	9784	6.26533	2.70895	Ald	usp	gcl	slmb	Pten	CadN	ph-p	HLHmbeta	CG9426	mus312	N	cher	schlank	ed	NA	AGO3	pnr	numb	lqf	Smr	retn	scyl	CycA	mdy	E(bx)	Kap-alpha3	wts	edl	lin19	nmo	eya	HLHm3	bel	Chro	mam	Ptp61F	CG17278
GO:0030030	biological process	cell projection organization	5e-05	29	218	13.3028	406	9784	4.14963	3.20577	trc	usp	if	sm	Pten	CadN	Adf1	Nrt	ss	N	Gef64C	NA	Sema-2a	dac	retn	Fps85D	kay	tok	pk	E(bx)	wts	dnt	NA	bnl	rho	ena	gukh	Ptp61F	rictor
GO:0048468	biological process	cell development	5.74e-05	43	218	19.7248	790	9784	8.07441	2.44288	trc	usp	gcl	if	slmb	sm	Pten	CadN	ph-p	Adf1	Nrt	ss	pip	N	Gef64C	cher	ed	Amph	numb	Sema-2a	dac	retn	Fps85D	kay	tok	Tre1	E(bx)	wun	wts	edl	NA	dnt	NA	eya	wun2	rho	bel	ena	gukh
GO:0045165	biological process	cell fate commitment	8.1e-05	21	218	9.63303	230	9784	2.35078	4.09781	gcl	Pten	Tom	N	nub	malpha	hth	NA	pnr	numb	lqf	dac	lab	inv	CycA	kay	wts	eya	rho	mam	insc
GO:0006935	biological process	chemotaxis	9.05e-05	18	218	8.25688	171	9784	1.74775	4.72429	if	sm	CadN	Nrt	N	Gef64C	Sema-2a	dac	retn	Fps85D	tok	wun	dnt	bnl	wun2	ena	gukh	Ptp61F
GO:0035114	biological process	imaginal disc-derived appendage morphogenesis	9.3e-05	20	218	9.17431	211	9784	2.15658	4.2541	trc	if	net	Dok	ss	N	bowl	ed	hth	NA	dac	drm	tok	pk	bab2	nmo	dy	rho	mam	MYPT-75D
GO:0050793	biological process	regulation of developmental process	9.45e-05	24	218	11.0092	298	9784	3.04579	3.61456	trc	usp	slmb	Pten	CadN	Dok	ss	N	cher	ed	NA	ftz-f1	neo	numb	lqf	Fps85D	cv	CycA	tyn	wts	NA	eya	mam	insc
GO:0009790	biological process	embryo development	0.000109	30	218	13.7615	446	9784	4.55846	3.01888	gcl	ph-p	Dok	pip	N	fd96Cb	ed	hth	NA	ftz-f1	sr	neo	pnr	Eip63E	T48	tsl	lab	retn	Fps85D	scyl	CycA	kay	wun	tyn	edl	NA	eya	ena	mam	Ptp61F
GO:0048737	biological process	imaginal disc-derived appendage development	0.000109	20	218	9.17431	213	9784	2.17702	4.21415	trc	if	net	Dok	ss	N	bowl	ed	hth	NA	dac	drm	tok	pk	bab2	nmo	dy	rho	mam	MYPT-75D
GO:0048812	biological process	neuron projection morphogenesis	0.00012	25	218	11.4679	325	9784	3.32175	3.45236	trc	usp	if	sm	CadN	Adf1	Nrt	ss	N	Gef64C	Sema-2a	dac	retn	Fps85D	kay	tok	E(bx)	wts	dnt	NA	rho	ena	gukh	Ptp61F	rictor
GO:0007423	biological process	sensory organ development	0.000122	26	218	11.9266	349	9784	3.56705	3.34355	trc	Pten	CadN	HLHmbeta	Tom	N	malpha	ed	hth	NA	Amph	pnr	numb	dac	kay	pk	wts	edl	NA	nmo	eya	B-H2	HLHm3	ena	mam	insc
GO:0005515	molecular function	protein binding	0.000132	51	218	23.3945	1060	9784	10.834	2.15936	sNPF	trc	usp	shf	if	slmb	Pten	Wnt6	CadN	ph-p	Arp14D	CAP	Dok	CG9426	mus312	AnnIX	N	kat80	cher	Atf3	ed	NA	Eip63E	numb	Smr	Sema-2a	tsl	dac	Hsc70-5	CycA	kay	E(bx)	wus	wun	Kap-alpha3	wts	form3	crc	edl
GO:0048667	biological process	cell morphogenesis involved in neuron differentiation	0.000153	25	218	11.4679	329	9784	3.36263	3.41039	trc	usp	if	sm	CadN	Adf1	Nrt	ss	N	Gef64C	Sema-2a	dac	retn	Fps85D	kay	tok	E(bx)	wts	dnt	NA	rho	ena	gukh	Ptp61F	rictor
GO:0048858	biological process	cell projection morphogenesis	0.000182	26	218	11.9266	356	9784	3.63859	3.27781	trc	usp	if	sm	CadN	Adf1	Nrt	ss	N	Gef64C	Sema-2a	dac	retn	Fps85D	kay	tok	E(bx)	wts	dnt	NA	bnl	rho	ena	gukh	Ptp61F	rictor
GO:0032990	biological process	cell part morphogenesis	0.000193	26	218	11.9266	357	9784	3.64881	3.26863	trc	usp	if	sm	CadN	Adf1	Nrt	ss	N	Gef64C	Sema-2a	dac	retn	Fps85D	kay	tok	E(bx)	wts	dnt	NA	bnl	rho	ena	gukh	Ptp61F	rictor
GO:0042330	biological process	taxis	0.000215	19	218	8.7156	201	9784	2.05437	4.24246	if	sm	CadN	Nrt	N	Gef64C	Sema-2a	dac	retn	Fps85D	tok	wun	dnt	nmo	bnl	wun2	ena	gukh	Ptp61F
GO:0048523	biological process	negative regulation of cellular process	0.000364	33	218	15.1376	552	9784	5.64186	2.68309	Ald	usp	gcl	slmb	Pten	CadN	ph-p	HLHmbeta	CG9426	mus312	N	cher	ed	NA	pnr	numb	lqf	Smr	retn	scyl	CycA	E(bx)	Kap-alpha3	wts	edl	lin19	nmo	eya	HLHm3	Chro	mam	Ptp61F	CG17278
GO:0051239	biological process	regulation of multicellular organismal process	0.000801	24	218	11.0092	334	9784	3.41374	3.22496	sNPF	trc	slmb	Pten	CadN	Dok	ss	pip	N	cher	ed	NA	neo	Amph	numb	lqf	Fps85D	cv	CycA	mdy	tyn	wts	NA	insc
GO:0048729	biological process	tissue morphogenesis	0.00101	20	218	9.17431	244	9784	2.49387	3.67875	slmb	CadN	ph-p	Dok	Tom	N	cher	ed	NA	pnr	Eip63E	Fps85D	kay	pk	wts	form3	nmo	bnl	ena	mam
GO:2000026	biological process	regulation of multicellular organismal development	0.00108	20	218	9.17431	245	9784	2.50409	3.66373	trc	slmb	Pten	CadN	Dok	ss	N	cher	ed	NA	neo	numb	lqf	Fps85D	cv	CycA	tyn	wts	NA	insc
GO:0002009	biological process	morphogenesis of an epithelium	0.00109	19	218	8.7156	223	9784	2.27923	3.82392	slmb	CadN	ph-p	Dok	Tom	N	cher	ed	NA	pnr	Eip63E	Fps85D	kay	pk	wts	form3	nmo	bnl	ena
GO:0035120	biological process	post-embryonic appendage morphogenesis	0.00123	18	218	8.25688	203	9784	2.07482	3.97957	trc	if	net	Dok	N	bowl	ed	hth	NA	drm	tok	pk	bab2	nmo	dy	rho	mam	MYPT-75D
GO:0035220	biological process	wing disc development	0.00123	21	218	9.63303	270	9784	2.75961	3.49072	trc	if	net	Dok	AnnIX	N	bowl	nub	ed	hth	NA	inv	mdy	kay	tok	pk	nmo	dy	rho	mam	MYPT-75D
GO:0007610	biological process	behavior	0.00144	24	218	11.0092	345	9784	3.52617	3.12214	sNPF	CG9171	slmb	sm	CadN	Adf1	N	ltd	Gef64C	cher	ed	NA	ftz-f1	CG17323	numb	Sema-2a	retn	cv	AcCoAS	rho	sda	l(1)G0007	ogre	Rtnl1
GO:0060429	biological process	epithelium development	0.00154	19	218	8.7156	228	9784	2.33034	3.74006	slmb	CadN	ph-p	Dok	Tom	N	cher	ed	NA	pnr	Eip63E	Fps85D	kay	pk	wts	form3	nmo	bnl	ena
GO:0009605	biological process	response to external stimulus	0.00179	22	218	10.0917	300	9784	3.06623	3.29125	if	sm	Pten	CadN	Nrt	N	Gef64C	Sema-2a	dac	retn	Fps85D	tok	wun	dnt	nmo	bnl	wun2	sda	ena	gukh	ogre	Ptp61F
GO:0007389	biological process	pattern specification process	0.00271	25	218	11.4679	383	9784	3.91455	2.92955	gcl	CadN	ss	pip	AnnIX	Tom	N	bowl	nub	hth	ftz-f1	pnr	numb	tsl	dac	lab	retn	drm	inv	wun	edl	NA	nmo	B-H2	rho
GO:0009888	biological process	tissue development	0.003	28	218	12.844	465	9784	4.75266	2.7025	Ald	trc	usp	slmb	Pten	CadN	Eip63F-1	ph-p	Dok	Tom	N	cher	ed	NA	ftz-f1	sr	pnr	Eip63E	Fps85D	kay	pk	wts	form3	nmo	eya	bnl	ena	mam
GO:0065008	biological process	regulation of biological quality	0.00386	34	218	15.5963	642	9784	6.56173	2.37686	sNPF	shf	if	Pten	CadN	Arp14D	Dok	CG9426	N	ed	NA	neo	Amph	CG12206	lqf	CG4199	retn	Fps85D	NA	kay	Blimp-1	pk	mld	wus	tyn	wts	SNF4Agamma	bnl	rho	CG3408	Indy	ena	Ptp61F	Synd
GO:0046530	biological process	photoreceptor cell differentiation	0.00395	14	218	6.42202	136	9784	1.39002	4.62007	Pten	CadN	N	hth	NA	Amph	dac	Fps85D	kay	wts	edl	NA	eya	B-H2
GO:0007409	biological process	axonogenesis	0.00622	18	218	8.25688	227	9784	2.32011	3.55883	if	sm	CadN	Nrt	N	Gef64C	Sema-2a	dac	retn	Fps85D	kay	tok	dnt	NA	rho	ena	gukh	Ptp61F
GO:0007411	biological process	axon guidance	0.00811	15	218	6.88073	165	9784	1.68643	4.08007	if	sm	CadN	Nrt	N	Gef64C	Sema-2a	dac	retn	Fps85D	tok	dnt	ena	gukh	Ptp61F
[truncated: 65 more columns]

## Sheet: Class 5
GO Term	Aspect	GO term name	p-value	No. Genes In Sample With GO Term	Total No. Genes In Sample	Sample %	No. Genes In Background With GO Term	Total No. Genes In Background	Background %	FoldEnrichment	Genes
GO:0043227	cellular component	membrane-bounded organelle	3.43e-07	422	1294	32.6121	2472	9796	25.2348	1.29235	ac	CG6543	CG6789	or	lkb1	CG4935	Deaf1	CG15220	yuri	Rep	Cyp12e1	Rrp1	Cbp80	msl-3	CG2931	Nnp-1	scrt	CG11753	Nup58	CG3815	mRpS21	zetaCOP	Aats-met	ATPsyn-beta	CG17806	e(y)2	Usp7	Mgat1	NA	grk	Apc2	Rpb10	CG5776	Taf13	sun	l(2)not	Taf12L	CG31111	Zfrp8
GO:0043231	cellular component	intracellular membrane-bounded organelle	6.68e-07	420	1294	32.4575	2469	9796	25.2042	1.28778	ac	CG6543	CG6789	or	lkb1	CG4935	Deaf1	CG15220	yuri	Rep	Cyp12e1	Rrp1	Cbp80	msl-3	CG2931	Nnp-1	scrt	CG11753	Nup58	CG3815	mRpS21	zetaCOP	Aats-met	ATPsyn-beta	CG17806	e(y)2	Usp7	Mgat1	NA	grk	Apc2	Rpb10	CG5776	Taf13	sun	l(2)not	Taf12L	CG31111	Zfrp8
GO:0005622	cellular component	intracellular	6.29e-05	624	1294	48.2226	4027	9796	41.1086	1.17305	ac	CG6543	CG6789	Pfk	SAK	Rpn12	Atx2	or	CG10657	Gp93	lkb1	CG10979	CG4935	CG18081	RfC3	Deaf1	CG15220	yuri	CG12071	Rep	Cyp12e1	Rrp1	RpL28	Cbp80	msl-3	CG2931	CaMKII	Roc1b	Nnp-1	CG1434	scrt	CG11753	Pp1alpha-96A	Nup58	CG3815	mRpS21	zetaCOP	Aats-met	ATPsyn-beta
GO:0044424	cellular component	intracellular part	9.37e-05	578	1294	44.6677	3696	9796	37.7297	1.18389	ac	CG6543	CG6789	Pfk	SAK	Rpn12	Atx2	or	Gp93	lkb1	CG4935	RfC3	Deaf1	CG15220	yuri	Rep	Cyp12e1	Rrp1	RpL28	Cbp80	msl-3	CG2931	CaMKII	Roc1b	Nnp-1	scrt	CG11753	Pp1alpha-96A	Nup58	CG3815	mRpS21	zetaCOP	Aats-met	ATPsyn-beta	CG17806	e(y)2	Usp7	Mgat1	eIF-4B
GO:0043226	cellular component	organelle	0.000121	494	1294	38.1762	3090	9796	31.5435	1.21027	ac	CG6543	CG6789	SAK	or	lkb1	CG4935	RfC3	Deaf1	CG15220	yuri	Rep	Cyp12e1	Rrp1	RpL28	Cbp80	msl-3	CG2931	Nnp-1	scrt	CG11753	Nup58	CG3815	mRpS21	zetaCOP	Aats-met	ATPsyn-beta	CG17806	e(y)2	Usp7	Mgat1	NA	grk	His3.3A	Apc2	Rpb10	CG5776	Taf13	sun
GO:0044422	cellular component	organelle part	0.00017	321	1294	24.8068	1878	9796	19.1711	1.29397	CG6543	SAK	CG4935	RfC3	CG15220	yuri	Rep	RpL28	Cbp80	msl-3	CG2931	CG11753	Nup58	CG3815	mRpS21	zetaCOP	ATPsyn-beta	e(y)2	Mgat1	NA	His3.3A	Apc2	Rpb10	Taf13	sun	l(2)not	CG18190	Taf12L	RpL13A	Taf4	Pcaf	CG5254	CG3371	Cap-H2	Gmap	Gpi1	betaCop	Smn	pex13
GO:0043229	cellular component	intracellular organelle	0.000173	492	1294	38.0216	3083	9796	31.472	1.20811	ac	CG6543	CG6789	SAK	or	lkb1	CG4935	RfC3	Deaf1	CG15220	yuri	Rep	Cyp12e1	Rrp1	RpL28	Cbp80	msl-3	CG2931	Nnp-1	scrt	CG11753	Nup58	CG3815	mRpS21	zetaCOP	Aats-met	ATPsyn-beta	CG17806	e(y)2	Usp7	Mgat1	NA	grk	His3.3A	Apc2	Rpb10	CG5776	Taf13	sun
GO:0044428	cellular component	nuclear part	0.000175	136	1294	10.51	665	9796	6.78849	1.54822	CG4935	CG15220	yuri	Cbp80	msl-3	CG2931	Nup58	CG3815	e(y)2	Rpb10	Taf13	Taf12L	Taf4	Pcaf	Smn	CG3225	SmF	ix	Elp1	CG13298	nito	Arc42	Saf-B	Nxt1	RpII215	ear	Ote	MED23	U2A	CG2685	Saf6	Moca-cyp	CG8545	LBR	CG7262	Cdk5alpha	CG6751	qkr58E-1	SmD3
GO:0044446	cellular component	intracellular organelle part	0.000292	317	1294	24.4977	1860	9796	18.9873	1.29021	CG6543	SAK	CG4935	RfC3	CG15220	yuri	Rep	RpL28	Cbp80	msl-3	CG2931	CG11753	Nup58	CG3815	mRpS21	zetaCOP	ATPsyn-beta	e(y)2	Mgat1	NA	His3.3A	Apc2	Rpb10	Taf13	sun	l(2)not	CG18190	Taf12L	RpL13A	Taf4	Pcaf	CG5254	CG3371	Cap-H2	Gmap	Gpi1	betaCop	Smn	pex13
GO:0044431	cellular component	Golgi apparatus part	0.000634	27	1294	2.08655	72	9796	0.734994	2.83887	CG11753	zetaCOP	Mgat1	Gmap	betaCop	pgant8	Pgant35A	pgant6	pgant3	Grip	Lerp	CG9220	NA	garz	beta'Cop	AP-1gamma	Grasp65	CHOp24	Sulf1	ldlCp	gammaCop	GM130	pgant2	O-fut1	GlcT-1	Cog3	FucTA
GO:0044444	cellular component	cytoplasmic part	0.00706	254	1294	19.6291	1486	9796	15.1695	1.29399	CG6543	Pfk	SAK	or	Gp93	Rep	Cyp12e1	RpL28	CG11753	Pp1alpha-96A	mRpS21	zetaCOP	Aats-met	ATPsyn-beta	Mgat1	eIF-4B	grk	Apc2	CG5776	sun	l(2)not	RpL13A	CG5254	CG15863	Gmap	spo	Gpi1	betaCop	Smn	Acox57D-p	pex13	p24-1	aret	CG6455	mtacp1	Tim17a2	pgant8	Caps	CG31133
[truncated: 206 more columns]
